# Supplementary material for: Proteome and morphological analysis show unexpected differences between promastigotes of Leishmania amazonensis PH8 and LV79 strains
Source: PLoS One. 2022 Aug 23;17(8):e0271492. doi: 10.1371/journal.pone.0271492 (PMC9398010; doi:10.1371/journal.pone.0271492)
Supplement: S1 Table — The LFQ Intensity values were transformed into log2 (X). (XLSX) [file pone.0271492.s004.xlsx]

## Sheet: SupplementaryTable1
Supplementary Table 1. All proteins identified with at least two valid numbers in one of the groups (PH8 or LV79) after exclusion of contaminants, reverse hits and proteins only identified by site. The LFQ Intensity values were transformed into log2 (X). Besides the LFQ Intensity, several parameters are provided for each protein, including: number of peptides; number of razor + unique peptides; n…
LFQ intensity LV79_S1	LFQ intensity LV79_S2	LFQ intensity LV79_S3	LFQ intensity PH8_S1	LFQ intensity PH8_S2	LFQ intensity PH8_S3	Peptides	Razor + unique peptides	Unique peptides	Sequence coverage [%]	Unique + razor sequence coverage [%]	Unique sequence coverage [%]	Mol. weight [kDa]	Q-value	Score	Intensity	MS/MS Count	Peptides LV79_S1	Peptides LV79_S2	Peptides LV79_S3	Peptides PH8_S1	Peptides PH8_S2	Peptides PH8_S3	Razor + unique peptides LV79_S1	Razor + unique peptides LV79_S2	Razor + unique peptides LV79_S3	Razor + unique peptides PH8_S1	Razor + unique peptides PH8_S2	Razor + unique peptides PH8_S3	Unique peptides LV79_S1	Unique peptides LV79_S2	Unique peptides LV79_S3	Unique peptides PH8_S1	Unique peptides PH8_S2	Unique peptides PH8_S3	Sequence length	Fraction average	Fraction 1	Sequence coverage LV79_S1 [%]	Sequence coverage LV79_S2 [%]	Sequence coverage LV79_S3 [%]	Sequence coverage PH8_S1 [%]	Sequence coverage PH8_S2 [%]	Sequence coverage PH8_S3 [%]	Intensity LV79_S1	Intensity LV79_S2	Intensity LV79_S3	Intensity PH8_S1	Intensity PH8_S2	Intensity PH8_S3
#!{Type}E	E	E	E	E	E	N	N	N	N	N	N	N	N	N	N	N	N	N	N	N	N	N	N	N	N	N	N	N	N	N	N	N	N	N	N	N	N	N	N	N	N	N	N	N	N	N	N	N	N
#!{C:Group1}LV79	LV79	LV79	PH8	PH8	PH8
27.7123	27.0892	27.3558	26.8454	27.7656	27.3054	7	7	7	58.4	58.4	58.4	17.828	0	35.173	898580000	54	5	6	7	6	7	7	5	6	7	6	7	7	5	6	7	6	7	7	166	1	89	42.8	42.8	58.4	58.4	58.4	58.4	198120000	126450000	169010000	102820000	150540000	151640000
29.5617	29.7663	29.7513	29.823	30.0162	28.852	9	9	9	52.4	52.4	52.4	16.236	0	97.208	4408200000	191	8	8	9	8	8	7	8	8	9	8	8	7	8	8	9	8	8	7	147	1	142	46.9	46.9	52.4	46.9	46.9	40.8	739200000	774200000	778390000	914930000	707200000	494310000
30.1328	30.4695	30.2801	30.8087	30.8873	30.8065	27	27	27	47.1	47.1	47.1	79.84	0	323.31	8413200000	489	26	26	26	26	26	26	26	26	26	26	26	26	26	26	26	26	26	26	724	1	422	45.9	45.9	44.3	45.9	45.9	45.9	1249000000	1415600000	1111700000	1702200000	1279600000	1655100000
NaN	24.9496	NaN	24.8941	25.1474	25.6134	7	7	7	19.2	19.2	19.2	76.905	0	27.916	134330000	16	1	3	1	7	2	6	1	3	1	7	2	6	1	3	1	7	2	6	703	1	28	1.4	6.7	1.4	19.2	4.3	13.8	645700	7630600	638950	59474000	16799000	49137000
31.7749	31.9262	31.6881	31.4075	31.4721	31.1263	28	28	28	66.3	66.3	66.3	30.036	0	323.31	16861000000	507	27	28	27	26	25	24	27	28	27	26	25	24	27	28	27	26	25	24	264	1	513	64.8	66.3	64.8	61.7	60.6	63.6	3911400000	3744200000	3174500000	2205900000	1883300000	1941700000
NaN	NaN	NaN	24.6464	23.8043	23.743	3	3	1	5.1	5.1	2	95.358	0	7.4604	51222000	5	1	1	0	3	2	3	1	1	0	3	2	3	0	1	0	1	1	1	866	1	16	1.2	2	0	5.1	3.1	5.1	1982200	1064700	0	24574000	10765000	12836000
29.2615	28.8137	29.054	28.7534	29.1637	28.8031	15	15	15	88.2	88.2	88.2	19.317	0	153.25	2763100000	225	14	15	13	12	15	15	14	15	13	12	15	15	14	15	13	12	15	15	170	1	225	88.2	88.2	88.2	70	88.2	88.2	621310000	443410000	494850000	412160000	380270000	411100000
30.2897	30.094	30.2294	29.5262	29.9205	29.9299	12	12	12	51.6	51.6	51.6	34.636	0	308.09	5835700000	251	11	10	12	9	11	11	11	10	12	9	11	11	11	10	12	9	11	11	322	1	213	48.4	37.3	51.6	27	48.4	48.4	1728700000	855230000	982780000	561080000	608510000	1099400000
25.9452	25.512	26.2169	24.2624	24.5936	24.2062	8	8	8	30.4	30.4	30.4	40.328	0	34.862	223260000	16	8	6	5	3	5	2	8	6	5	3	5	2	8	6	5	3	5	2	362	1	52	30.4	28.2	23.5	10.5	19.3	9.7	77179000	49221000	53815000	8690500	21771000	12586000
21.4784	21.6787	21.8038	NaN	NaN	19.4424	2	2	2	4.9	4.9	4.9	41.52	0	14.815	9606900	21	2	2	2	0	1	2	2	2	2	0	1	2	2	2	2	0	1	2	384	1	18	4.9	4.9	4.9	0	4.9	4.9	3105900	3184200	2699400	0	141030	476370
31.1675	31.0385	31.3438	30.736	30.861	30.9509	26	26	26	89.7	89.7	89.7	34.402	0	323.31	11508000000	514	25	26	26	24	25	25	25	26	26	24	25	25	25	26	26	24	25	25	312	1	485	89.7	89.7	89.7	81.1	89.7	81.1	2490000000	1959700000	2303800000	1561600000	1407900000	1785200000
22.6606	NaN	NaN	25.1062	23.6025	25.05	2	2	2	16.1	16.1	16.1	96.46	0	13.86	92411000	9	2	1	1	2	2	2	2	1	1	2	2	2	2	1	1	2	2	2	903	1	19	16.1	8.3	8.3	16.1	16.1	16.1	7598300	4945900	8522000	29292000	13045000	29007000
23.5713	23.528	23.1654	27.143	24.4882	26.7863	7	7	7	15.8	15.8	15.8	93.542	0	19.776	288460000	22	2	2	3	7	5	7	2	2	3	7	5	7	2	2	3	7	5	7	842	1	50	6.4	6.4	9	15.8	11.5	15.8	6856300	5912000	5117000	136070000	32873000	101630000
23.8272	24.2326	23.7628	NaN	23.9023	23.8833	3	3	3	10.9	10.9	10.9	27.299	0	4.5401	81923000	8	3	2	3	1	2	2	3	2	3	1	2	2	3	2	3	1	2	2	248	1	24	10.9	6.5	10.9	4.4	6.5	6.5	14152000	18260000	11171000	13837000	10662000	13841000
27.0474	27.4574	25.8111	23.5702	24.767	22.8552	5	5	5	8	8	8	75.932	0	16.12	375400000	36	5	5	5	3	5	2	5	5	5	3	5	2	5	5	5	3	5	2	697	1	67	8	8	8	4.2	8	1.9	117560000	139630000	77578000	8688500	29457000	2485500
30.5207	30.7133	30.7467	30.7413	30.2845	30.4961	22	22	22	48.6	48.6	48.6	62.599	0	323.31	8646600000	457	21	21	21	19	21	20	21	21	21	19	21	20	21	21	21	19	21	20	574	1	360	41.8	47.2	41.8	38.5	41.8	40.8	1736800000	1463300000	1516700000	1456900000	889870000	1582900000
23.5033	23.8922	23.2832	25.9332	25.1096	26.7268	5	5	5	19.9	19.9	19.9	39.133	0	27.534	210270000	13	3	2	3	5	5	5	3	2	3	5	5	5	3	2	3	5	5	5	362	1	43	11.3	8.6	11.3	19.9	19.9	19.9	7251100	5968000	4922000	45340000	55552000	91237000
NaN	NaN	NaN	25.5741	24.4738	25.6118	2	2	2	13.5	13.5	13.5	37.108	0	43.862	110280000	14	0	0	0	2	2	2	0	0	0	2	2	2	0	0	0	2	2	2	334	1	12	0	0	0	13.5	13.5	13.5	0	0	0	49523000	12002000	48760000
24.3157	24.9341	25.7366	24.1053	24.1252	24.1551	6	6	6	15.8	15.8	15.8	74.051	0	36.349	141140000	24	5	5	6	2	3	5	5	5	6	2	3	5	5	5	6	2	3	5	665	1	46	13.8	13.7	15.8	6	8	13.7	23164000	34285000	48071000	10473000	10218000	14926000
23.5915	23.5128	23.8894	NaN	22.0814	22.6123	2	2	2	10	10	10	27.618	0	3.7353	48000000	7	2	2	2	1	2	2	2	2	2	1	2	2	2	2	2	1	2	2	251	1	20	10	10	10	5.2	10	10	12993000	10631000	9299900	4305500	6302500	4468000
24.7741	24.4503	24.3559	23.8564	24.1377	23.7968	3	3	3	27	27	27	33.568	0	16.952	104990000	14	3	3	3	3	3	2	3	3	3	3	3	2	3	3	3	3	3	2	307	1	29	27	27	27	27	27	17.3	30547000	19873000	20732000	11177000	14537000	8122200
23.7814	24.6903	23.4046	NaN	NaN	23.4901	4	4	4	28.1	28.1	28.1	23.649	0	2.9967	76291000	5	4	4	3	3	2	4	4	4	3	3	2	4	4	4	3	3	2	4	210	1	33	28.1	28.1	22.4	21.9	16.2	28.1	20339000	21564000	7843900	13855000	4617600	8071100
30.9437	30.5462	30.1085	29.6413	30.3337	28.8953	17	17	17	66	66	66	23.851	0	125.44	6621400000	363	17	16	16	12	15	16	17	16	16	12	15	16	17	16	16	12	15	16	200	1	287	66	61	61	44	57	61	2111400000	1333600000	995720000	729610000	927610000	523560000
26.695	27.5641	26.789	26.5931	26.199	26.2705	12	9	9	24.9	19.8	19.8	77.375	0	200	595020000	83	11	12	11	11	10	11	8	9	8	8	7	8	8	9	8	8	7	8	696	1	114	24.9	24.9	24.9	24.9	22	24.9	106350000	168970000	89723000	103420000	50706000	75844000
26.6569	26.6421	26.6506	23.9293	23.7571	23.7093	9	9	9	28.2	28.2	28.2	40.471	0	75.056	323980000	26	9	8	8	4	5	4	9	8	8	4	5	4	9	8	8	4	5	4	369	1	71	28.2	24.9	24.9	14.9	17.3	14.4	103070000	96570000	90605000	12093000	11003000	10642000
27.3056	27.6433	27.2964	27.0163	27.0058	26.7748	12	7	7	24.4	16.9	16.9	76.915	0	94.782	810040000	60	11	11	12	11	11	11	7	7	7	7	7	7	7	7	7	7	7	7	698	1	79	23.4	23.4	24.4	23.4	23.4	23.4	182340000	177090000	121230000	146090000	87937000	95355000
28.2635	28.4919	27.4455	26.9193	27.4117	26.8971	15	15	10	21.8	21.8	14.5	77.583	0	132.1	1152200000	82	12	13	11	12	11	10	12	13	11	12	11	10	8	9	6	8	7	6	715	1	169	18.2	19.2	17.5	19.2	17.5	16.1	320390000	328780000	135250000	124840000	119300000	123660000
26.8655	27.2458	26.1342	26.5385	25.8951	25.7428	7	7	7	24.2	24.2	24.2	35.857	0	30.555	507230000	43	7	7	6	5	5	4	7	7	6	5	5	4	7	7	6	5	5	4	326	1	72	24.2	24.2	21.5	17.8	20.2	16.6	128880000	155600000	56601000	86291000	30553000	49312000
24.8897	25.1756	25.0737	25.652	25.0679	25.3287	4	4	4	10.4	10.4	10.4	59.565	0	18.777	203480000	39	4	4	4	4	4	4	4	4	4	4	4	4	4	4	4	4	4	4	566	1	59	10.4	10.4	10.4	10.4	10.4	10.4	25756000	39982000	28583000	45054000	26379000	37724000
25.1718	24.9237	25.4343	24.53	24.3884	24.5281	7	7	7	21.9	21.9	21.9	55.164	0	50.31	164780000	30	6	5	7	4	4	4	6	5	7	4	4	4	6	5	7	4	4	4	494	1	53	16.2	16.2	21.9	10.3	12.1	10.3	48416000	23566000	43580000	17053000	14065000	18103000
30.5078	30.4452	30.39	30.2193	30.2947	30.1262	20	20	20	55.7	55.7	55.7	51.086	0	323.31	7085100000	343	18	19	19	17	18	16	18	19	19	17	18	16	18	19	19	17	18	16	456	1	279	48.9	54.2	54.2	47.6	48.9	48.7	1513000000	1168700000	1079300000	1256000000	969760000	1098400000
24.2618	24.1106	24.3187	24.512	24.9044	24.6306	5	5	5	19.8	19.8	19.8	38.281	0	11.943	122440000	16	5	5	4	4	3	5	5	5	4	4	3	5	5	5	4	4	3	5	354	1	47	19.8	19.8	19.8	15	9.3	19.8	22242000	18759000	15283000	24875000	17182000	24103000
27.6613	NaN	NaN	27.966	NaN	27.1185	3	3	3	1	1	1	526.53	0.00049383	2.4788	740370000	6	2	1	2	2	0	2	2	1	2	2	0	2	2	1	2	2	0	2	4922	1	10	0.6	0.3	0.7	0.6	0	0.6	164240000	79355000	67085000	325880000	0	103800000
NaN	21.6494	NaN	22.5541	NaN	21.7007	3	3	3	1.7	1.7	1.7	198.9	0	3.8138	15460000	2	1	2	2	3	2	3	1	2	2	3	2	3	1	2	2	3	2	3	1930	1	22	0.6	1.1	1.1	1.7	1.1	1.7	540960	2882700	1244200	5101200	2034900	3656000
27.0397	26.8399	27.2812	26.8869	26.8716	27.324	1	1	1	1.7	1.7	1.7	98.14	0.0032957	2.0233	780970000	17	1	1	1	1	1	1	1	1	1	1	1	1	1	1	1	1	1	1	895	1	33	1.7	1.7	1.7	1.7	1.7	1.7	155260000	109660000	164890000	122380000	82300000	146490000
28.0435	28.0505	28.1925	28.1122	27.3316	27.8077	15	15	15	29.7	29.7	29.7	70.815	0	149.27	1368000000	132	14	14	14	13	13	14	14	14	14	13	13	14	14	14	14	13	13	14	669	1	181	29.7	29.7	29.7	26.8	29.3	29.3	271750000	242810000	270640000	262360000	110390000	210070000
24.1375	24.5018	23.7393	24.8854	23.8553	24.6584	4	4	4	16	16	16	44.213	0	22.684	113660000	20	3	4	2	3	2	3	3	4	2	3	2	3	3	4	2	3	2	3	381	1	29	13.6	16	9.7	10	7.6	13.6	23664000	26871000	9752300	22004000	7146400	24220000
26.2799	26.4359	26.5588	27.3867	26.5092	27.4972	14	14	14	33.3	33.3	33.3	59.141	0	117.1	639600000	58	13	13	14	12	11	13	13	13	14	12	11	13	13	13	14	12	11	13	529	1	139	30.6	31	33.3	30.8	25.5	31	72208000	71621000	101950000	143470000	59188000	191170000
26.6756	27.8134	26.8022	27.4234	26.5104	26.4604	10	10	10	38.6	38.6	38.6	29.955	0	68.234	756820000	77	8	9	9	9	9	9	8	9	9	9	9	9	8	9	9	9	9	9	277	1	115	29.6	33.2	33.2	33.2	33.2	35.4	109200000	243830000	92276000	177940000	63920000	69650000
27.8684	29.1231	28.2624	29.6216	29.0613	28.678	19	19	19	73.2	73.2	73.2	31.964	0	206.02	2578000000	261	19	19	19	15	18	18	19	19	19	15	18	18	19	19	19	15	18	18	291	1	254	73.2	73.2	73.2	52.6	73.2	73.2	234640000	523450000	266690000	811310000	374370000	367540000
28.7545	28.6548	28.7042	28.5006	28.6587	28.474	6	6	6	43.6	43.6	43.6	17.561	0	92.979	2167300000	186	6	6	6	6	6	6	6	6	6	6	6	6	6	6	6	6	6	6	163	1	124	43.6	43.6	43.6	43.6	43.6	43.6	380600000	289910000	312050000	464200000	273630000	446900000
23.8502	23.3594	25.507	23.351	25.5438	23.8183	4	4	4	25.2	25.2	25.2	33.563	0	12.387	126050000	9	3	4	3	4	2	3	3	4	3	4	2	3	3	4	3	4	2	3	314	1	32	21.3	25.2	21.3	25.2	15.3	21.3	21671000	10878000	9387700	28168000	30809000	25132000
26.2909	26.693	26.0708	26.7624	26.5632	25.8147	5	5	5	26.2	26.2	26.2	34.386	0	68.894	460840000	56	5	5	5	5	5	5	5	5	5	5	5	5	5	5	5	5	5	5	313	1	72	26.2	26.2	26.2	26.2	26.2	26.2	77309000	91587000	56625000	109510000	68848000	56963000
27.7858	27.4093	27.6918	27.3636	27.1249	27.2893	20	20	20	33.5	33.5	33.5	90.965	0	94.012	968890000	87	20	17	19	14	17	15	20	17	19	14	17	15	20	17	19	14	17	15	817	1	214	33.5	28	31.3	26.8	28.8	27.2	243040000	171460000	205670000	126500000	94635000	127590000
28.0563	27.6198	27.9116	26.3176	27.656	26.642	17	17	17	37	37	37	76.626	0	83.914	982230000	91	17	17	15	12	15	12	17	17	15	12	15	12	17	17	15	12	15	12	678	1	194	37	37	32.7	27.3	32.7	30.2	307520000	188650000	215730000	46231000	134120000	89978000
24.5478	24.329	24.8874	24.6182	24.5632	24.7267	4	4	4	16.2	16.2	16.2	43.798	0	90.528	134330000	21	3	3	3	2	3	4	3	3	3	2	3	4	3	3	3	2	3	4	407	1	30	13	12.5	12.5	9.3	13	16.2	19339000	19282000	28864000	18705000	15791000	32349000
NaN	24.1469	NaN	23.9342	24.0074	NaN	2	2	2	10.6	10.6	10.6	35.428	0.0092308	1.5173	79318000	4	2	2	1	2	2	2	2	2	1	2	2	2	2	2	1	2	2	2	311	1	21	10.6	10.6	6.1	10.6	10.6	10.6	18442000	16470000	9752900	13955000	12466000	8232800
25.2041	25.052	25.2462	25.0593	24.8099	24.7649	7	7	7	12	12	12	82.403	0	16.096	180860000	13	6	6	5	6	6	4	6	6	5	6	6	4	6	6	5	6	6	4	724	1	71	10.5	10.5	8.8	10.6	10.6	6.9	37930000	33979000	33078000	38641000	20945000	16287000
27.6958	27.6604	27.9676	26.7924	27.042	26.9332	16	16	16	38.8	38.8	38.8	59.466	0	38.159	945710000	111	15	15	14	13	13	15	15	15	14	13	13	15	15	15	14	13	13	15	538	1	199	37.2	37.2	34.4	29.9	37	37.2	203890000	178930000	220030000	121410000	89475000	131970000
25.5916	24.9645	24.7836	NaN	24.9725	24.7658	3	3	3	16.6	16.6	16.6	35.23	0	6.0529	153860000	8	3	3	2	1	3	2	3	3	2	1	3	2	3	3	2	1	3	2	308	1	27	16.6	16.6	9.4	4.5	16.6	9.4	48088000	31040000	21182000	5054300	27021000	21471000
27.6128	28.1767	27.7177	28.2192	27.5802	27.7927	11	11	11	25.5	25.5	25.5	73.622	0	138.18	1295300000	108	9	10	9	10	9	11	9	10	9	10	9	11	9	10	9	10	9	11	656	1	124	22.3	24.1	22.7	24.1	22.3	25.5	212790000	269150000	176930000	291990000	128390000	216060000
27.7646	27.1367	27.578	27.1113	27.4079	26.9205	4	4	4	26.5	26.5	26.5	9.4541	0	15.485	892370000	56	4	3	4	4	4	4	4	3	4	4	4	4	4	3	4	4	4	4	83	1	69	26.5	26.5	26.5	26.5	26.5	26.5	215700000	119830000	151810000	149030000	126260000	129740000
NaN	NaN	NaN	NaN	22.3458	22.7127	3	3	3	4.6	4.6	4.6	113.69	0	3.4979	15046000	4	2	1	2	2	2	2	2	1	2	2	2	2	2	1	2	2	2	2	1010	1	23	2.4	1.2	2.4	3.4	2.4	2.4	2121800	1404200	992860	735830	4005600	5786000
29.8924	29.4038	29.37	28.8636	29.3523	28.9156	3	3	3	74.5	74.5	74.5	11.034	0	75.555	3541600000	66	3	3	3	2	3	3	3	3	3	2	3	3	3	3	3	2	3	3	110	1	60	74.5	74.5	74.5	42.7	74.5	74.5	1081600000	476060000	626030000	432410000	521700000	403870000
28.9099	28.842	28.871	28.9379	29.2105	29.0488	20	20	19	59.1	59.1	59.1	44.501	0	169.78	2720400000	214	20	20	20	17	18	17	20	20	20	17	18	17	19	19	19	16	17	16	396	1	256	59.1	59.1	59.1	55.1	58.1	58.1	486310000	449110000	460460000	376870000	411210000	536490000
23.4687	23.0284	23.1869	NaN	22.2863	NaN	3	3	3	8.3	8.3	8.3	43.454	0	6.7003	33613000	5	2	3	3	1	3	1	2	3	3	1	3	1	2	3	3	1	3	1	399	1	23	5.5	8.3	8.3	2.3	8.3	3.3	10391000	9529400	7264400	1097100	3060500	2270400
27.3043	27.4113	27.3984	26.9258	27.0874	26.6633	21	21	21	16.3	16.3	16.3	230.86	0	113.72	785330000	81	18	19	20	15	14	14	18	19	20	15	14	14	18	19	20	15	14	14	2061	1	194	13.9	15.1	15.5	11.9	10.4	10.6	169040000	186600000	161350000	103620000	86335000	78390000
23.0973	23.2653	23.0901	22.9754	24.5436	23.3598	2	2	2	26.2	26.2	26.2	9.2895	0	7.1301	60766000	22	2	2	2	2	2	2	2	2	2	2	2	2	2	2	2	2	2	2	84	1	23	26.2	26.2	26.2	26.2	26.2	26.2	11603000	10991000	7931800	8572200	12731000	8937700
24.1575	23.8655	23.8438	NaN	23.6173	23.7364	2	2	2	8.4	8.4	8.4	34.496	0	24.224	71641000	6	2	2	2	1	2	2	2	2	2	1	2	2	2	2	2	1	2	2	323	1	21	8.4	8.4	8.4	4.3	8.4	8.4	19280000	9997300	13045000	6702600	9153600	13463000
24.2935	24.8103	NaN	NaN	24.7996	24.9213	2	2	2	7	7	7	58.138	0.008422	1.56	127620000	2	2	2	1	1	2	2	2	2	1	1	2	2	2	2	1	1	2	2	540	1	16	7	7	4.4	4.4	7	7	19048000	18750000	14352000	18076000	15470000	41927000
23.9342	23.5589	23.1078	NaN	21.9968	NaN	2	2	2	3.3	3.3	3.3	76.55	0	4.7606	40019000	19	2	2	2	0	2	1	2	2	2	0	2	1	2	2	2	0	2	1	697	1	15	3.3	3.3	3.3	0	3.3	1.6	16613000	9969900	9505900	0	1265100	2664700
26.1654	27.0956	26.2689	27.3256	26.1756	25.7701	9	9	9	52.9	52.9	52.9	12.55	0	24.911	526880000	34	5	8	8	9	6	8	5	8	8	9	6	8	5	8	8	9	6	8	104	1	102	36.5	52.9	48.1	52.9	48.1	48.1	62128000	123430000	61944000	163840000	52052000	63488000
24.8738	24.5234	24.908	25.022	24.7448	25.7204	4	4	4	17.2	17.2	17.2	36.006	0	10.763	181980000	8	3	2	3	3	2	4	3	2	3	3	2	4	3	2	3	3	2	4	325	1	38	12.3	6.8	12.3	12.3	6.8	17.2	34548000	11416000	23431000	20967000	10789000	80826000
28.5073	28.6054	28.6125	28.5162	28.1845	28.1758	21	21	21	62.7	62.7	62.7	46.623	0	157.2	1907000000	190	20	20	21	18	21	19	20	20	21	18	21	19	20	20	21	18	21	19	413	1	286	62.7	62.7	62.7	59.1	62.7	56.4	385560000	345520000	352250000	343120000	233690000	246820000
25.8139	26.6431	25.9524	26.9009	26.3198	25.3878	9	9	9	14.1	14.1	14.1	110.63	0	88.178	425010000	52	8	9	8	7	7	7	8	9	8	7	7	7	8	9	8	7	7	7	1013	1	89	13	14.1	13.2	11.9	11.7	11.7	63443000	119310000	53316000	116830000	36282000	35831000
24.1972	NaN	24.1975	25.4328	24.2748	25.1946	6	6	6	16	16	16	58.555	0	8.2951	129110000	10	3	2	5	5	4	5	3	2	5	5	4	5	3	2	5	5	4	5	524	1	43	6.9	5.3	14.1	13.7	11.8	14.1	6426200	2770300	10937000	57019000	13752000	38206000
24.0785	24.3134	24.3415	25.2399	25.8304	25.3756	3	3	3	36.8	36.8	36.8	16.298	0	6.1888	171770000	29	3	3	3	3	3	3	3	3	3	3	3	3	3	3	3	3	3	3	155	1	36	36.8	36.8	36.8	36.8	36.8	36.8	20700000	20971000	19903000	33433000	38356000	38408000
26.3595	27.5702	26.1827	28.452	27.3788	28.2384	6	6	6	24.6	24.6	24.6	63.193	0	231.34	1069300000	84	5	6	6	5	5	5	5	6	6	5	5	5	5	6	6	5	5	5	613	1	73	21.4	24.6	24.6	19.1	19.1	19.1	149490000	298380000	103250000	231210000	83489000	203440000
24.6614	25.558	24.4373	28.7492	27.6241	28.4379	12	12	5	22.7	22.7	12.4	74.134	0	149.57	978440000	86	8	9	7	12	12	12	8	9	7	12	12	12	4	4	3	5	5	5	709	1	136	17.2	17.2	15	22.7	22.7	22.7	20515000	55385000	16981000	391670000	139540000	354350000
NaN	25.8974	NaN	27.6877	26.9626	27.6622	2	2	2	22	22	22	18.315	0	11.226	551550000	20	1	2	1	2	2	2	1	2	1	2	2	2	1	2	1	2	2	2	182	1	27	8.2	22	8.2	22	22	22	9117300	22767000	4675200	259070000	124600000	131320000
NaN	26.2919	NaN	26.8428	27.1	26.7297	2	2	2	8.5	8.5	8.5	36.97	0	3.3778	595930000	6	1	2	1	2	2	2	1	2	1	2	2	2	1	2	1	2	2	2	355	1	20	5.4	8.5	5.4	8.5	8.5	8.5	122650000	117040000	92574000	91205000	103130000	69345000
NaN	NaN	NaN	25.51	23.992	24.6465	2	2	2	9.6	9.6	9.6	39.545	0	15.743	82034000	10	1	1	1	2	2	2	1	1	1	2	2	2	1	1	1	2	2	2	354	1	16	2.8	2.8	2.8	9.6	9.6	9.6	1048300	758840	427230	44151000	11398000	24251000
25.954	25.7636	25.3788	26.3079	26.9509	26.6722	5	5	5	23.4	23.4	23.4	31.967	0	46.046	428820000	45	5	5	5	5	5	5	5	5	5	5	5	5	5	5	5	5	5	5	290	1	64	23.4	23.4	23.4	23.4	23.4	23.4	64655000	50656000	37641000	85981000	75113000	114770000
26.3538	26.0001	26.1317	26.6054	26.3674	26.7781	5	5	5	21.1	21.1	21.1	39.208	0	24.934	467280000	30	5	5	4	3	4	4	5	5	4	3	4	4	5	5	4	3	4	4	361	1	73	21.1	21.1	14.4	11.4	18.3	18.3	95699000	67886000	61447000	81350000	50924000	109970000
26.9922	27.0027	27.1502	28.7999	28.1953	29.0734	22	22	22	46.5	46.5	46.5	88.701	0	161.92	1532500000	145	12	11	11	21	17	20	12	11	11	21	17	20	12	11	11	21	17	20	797	1	193	29.7	26.3	24.6	45	33.9	44	112830000	103890000	106730000	462390000	203540000	543150000
23.3784	23.5168	23.32	24.0952	23.2731	23.1386	2	2	2	10.5	10.5	10.5	53.912	0	2.7008	62365000	5	2	2	2	2	2	2	2	2	2	2	2	2	2	2	2	2	2	2	484	1	22	10.5	10.5	10.5	10.5	10.5	10.5	11932000	12378000	9094700	15395000	5640200	7925400
29.8092	30.0139	29.4685	29.4305	29.3002	29.0396	11	11	11	55.9	55.9	55.9	21.675	0	173.39	4133000000	120	8	7	9	6	5	6	8	7	9	6	5	6	8	7	9	6	5	6	188	1	112	45.2	41	46.3	40.4	36.2	36.7	1024700000	786640000	657610000	634900000	501910000	527260000
22.3983	22.6565	21.7174	22.9432	22.6929	22.1664	2	2	2	2.7	2.7	2.7	114.8	0	49.345	30437000	23	2	2	2	2	2	2	2	2	2	2	2	2	2	2	2	2	2	2	1058	1	24	2.7	2.7	2.7	2.7	2.7	2.7	5281300	5854600	2996700	7451100	4781000	4071900
25.2885	25.3909	25.6866	25.0808	24.6766	25.4197	10	10	10	8.9	8.9	8.9	169.17	0	15.115	210990000	23	6	7	8	5	7	9	6	7	8	5	7	9	6	7	8	5	7	9	1546	1	71	5.6	6.3	7	4.8	6.6	8.3	39046000	30864000	40261000	24873000	30275000	45668000
27.9163	27.6583	27.5654	27.2127	27.5353	26.9807	3	3	3	22.3	22.3	22.3	31.04	0	33.115	996980000	54	3	3	3	3	3	3	3	3	3	3	3	3	3	3	3	3	3	3	283	1	47	22.3	22.3	22.3	22.3	22.3	22.3	257360000	172820000	159930000	162380000	135730000	108780000
23.7128	23.5069	23.7904	24.1989	24.3961	23.9391	2	2	2	16.2	16.2	16.2	15.639	0	34.272	83030000	8	2	2	2	2	2	2	2	2	2	2	2	2	2	2	2	2	2	2	148	1	24	16.2	16.2	16.2	16.2	16.2	16.2	13575000	8651700	12186000	17632000	15401000	15583000
27.1941	27.0703	27.1928	27.2038	26.9728	26.5953	8	8	8	73	73	73	17.05	0	59.478	730910000	86	7	7	7	6	7	7	7	7	7	6	7	7	7	7	7	6	7	7	148	1	106	73	73	73	66.2	73	47.3	153810000	129610000	130960000	126420000	85627000	104480000
23.2538	22.6616	23.4122	NaN	22.6702	23.1144	3	3	3	5	5	5	80.371	0	9.3585	46837000	4	2	3	2	2	3	3	2	3	2	2	3	3	2	3	2	2	3	3	746	1	25	3.6	5	3.2	3.2	5	5	4502800	7316100	7431400	9735000	5847700	12004000
30.9841	31.0746	30.9043	30.7243	30.5911	30.0741	17	17	17	61.5	61.5	61.5	24.557	0	205.36	9542600000	304	17	17	16	15	16	16	17	17	16	15	16	16	17	17	16	15	16	16	213	1	315	61.5	61.5	61.5	61.5	61.5	61.5	2292200000	2014400000	1663100000	1450200000	1049500000	1073200000
26.9529	26.447	26.6043	26.1585	26.8997	26.871	3	3	3	39.5	39.5	39.5	18.111	0	41.976	549950000	44	3	3	3	3	3	3	3	3	3	3	3	3	3	3	3	3	3	3	172	1	53	39.5	39.5	39.5	39.5	39.5	39.5	105520000	59018000	97423000	48940000	101000000	138050000
NaN	21.8164	NaN	24.0221	21.4556	NaN	2	2	2	6.5	6.5	6.5	52.11	0.0014423	2.1884	22859000	3	0	2	0	2	2	1	0	2	0	2	2	1	0	2	0	2	2	1	491	1	11	0	6.5	0	6.5	6.5	3.9	0	3423900	0	16493000	1534700	1407300
22.7581	24.5816	22.625	22.9114	22.7053	22.5333	2	2	2	4.7	4.7	4.7	39.603	0	19.077	50909000	13	2	2	2	2	2	2	2	2	2	2	2	2	2	2	2	2	2	2	360	1	25	4.7	4.7	4.7	4.7	4.7	4.7	7844900	21014000	4481300	6544600	5993000	5030300
24.0348	NaN	23.9469	23.6119	23.9518	23.798	2	2	2	6.1	6.1	6.1	51.941	0	5.4028	77918000	7	2	2	2	2	2	2	2	2	2	2	2	2	2	2	2	2	2	2	493	1	22	6.1	6.1	6.1	6.1	6.1	6.1	19878000	10737000	14518000	13536000	9127700	10122000
26.4064	26.5206	26.6115	26.976	27.0447	27.3347	7	7	7	52.2	52.2	52.2	22.75	0	58.89	624300000	84	6	7	7	6	7	7	6	7	7	6	7	7	6	7	7	6	7	7	207	1	105	43	52.2	52.2	44	52.2	52.2	63967000	88625000	80181000	109100000	109800000	172630000
23.6799	NaN	23.3522	NaN	NaN	NaN	2	2	2	14.4	14.4	14.4	31.795	0	4.0765	50824000	2	2	2	2	2	2	2	2	2	2	2	2	2	2	2	2	2	2	2	292	1	21	14.4	14.4	14.4	14.4	14.4	14.4	11509000	6532800	10316000	9461100	7795100	5210000
NaN	NaN	28.47	NaN	27.6978	27.3707	2	2	2	1.5	1.5	1.5	140.76	0.0033113	2.0508	1489100000	11	1	1	2	1	2	2	1	1	2	1	2	2	1	1	2	1	2	2	1301	1	12	0.5	0.5	1.5	0.9	1.5	1.5	463490000	397620000	270070000	36707000	198070000	123150000
25.5445	24.7996	24.5432	25.0565	25.5314	24.1989	6	6	6	25	25	25	35.244	0	26.985	176560000	21	5	5	6	4	6	3	5	5	6	4	6	3	5	5	6	4	6	3	320	1	64	24.7	21.2	25	16.9	25	16.6	45027000	28037000	25762000	28053000	33956000	15729000
27.2688	27.3151	27.2955	27.3167	27.7256	27.8528	6	6	6	24.3	24.3	24.3	33.453	0	118.5	966770000	83	6	6	6	6	6	6	6	6	6	6	6	6	6	6	6	6	6	6	301	1	103	24.3	24.3	24.3	24.3	24.3	24.3	174890000	146420000	151290000	128670000	153460000	212030000
30.2175	30.462	30.2689	30.9401	30.7605	30.5113	23	23	23	73.1	73.1	73.1	40.483	0	323.31	8180000000	497	22	23	21	23	22	23	22	23	21	23	22	23	22	23	21	23	22	23	360	1	402	72.8	73.1	71.1	73.1	73.1	73.1	1249800000	1253900000	1027500000	1899200000	1272900000	1476600000
26.8007	26.6521	27.1602	27.507	26.9299	27.6415	7	7	7	48.7	48.7	48.7	21.716	0	45.648	785200000	45	6	7	7	6	7	7	6	7	7	6	7	7	6	7	7	6	7	7	195	1	82	44.1	48.7	48.7	43.1	48.7	48.7	114940000	89993000	114920000	165900000	94677000	204780000
24.5319	25.0135	25.4352	25.5114	24.8011	25.243	10	10	10	19.8	19.8	19.8	68.44	0	47.495	192220000	31	5	9	8	9	7	7	5	9	8	9	7	7	5	9	8	9	7	7	581	1	73	10.2	17.9	15.5	17.4	13.4	12.9	11782000	32857000	39474000	48034000	21033000	39038000
24.0188	24.5943	24.4267	NaN	23.9236	24.2959	4	4	4	9.1	9.1	9.1	92.95	0	13.313	102490000	13	3	4	4	3	4	4	3	4	4	3	4	4	3	4	4	3	4	4	833	1	37	6	9.1	9.1	8	9.1	9.1	12204000	23090000	21452000	16980000	12880000	15883000
NaN	NaN	NaN	24.6427	NaN	24.8094	2	2	2	27.5	27.5	27.5	10.617	0	4.1549	104030000	8	1	1	1	2	1	2	1	1	1	2	1	2	1	1	1	2	1	2	91	1	15	27.5	27.5	27.5	27.5	27.5	27.5	14788000	11403000	13634000	26493000	12584000	25124000
28.3797	28.5005	28.539	28.8782	28.727	28.9151	23	23	23	47.6	47.6	47.6	71.845	0	200.65	2213400000	201	19	21	22	21	21	21	19	21	22	21	21	21	19	21	22	21	21	21	637	1	273	40.3	44.9	44.9	43.3	43.5	44	329710000	335090000	327870000	486660000	329210000	404860000
26.9478	26.9862	27.2854	26.062	26.3353	25.3438	9	9	9	21.8	21.8	21.8	74.299	0	12.471	538560000	31	9	9	9	7	8	8	9	9	9	7	8	8	9	9	9	7	8	8	684	1	94	21.8	21.8	21.8	14.9	20.2	20.2	135000000	121030000	134150000	56606000	56006000	35759000
23.798	23.6	24.2096	24.0918	23.949	24.4851	2	2	2	7.7	7.7	7.7	47.26	0	18.873	90584000	13	1	2	2	1	1	2	1	2	2	1	1	2	1	2	2	1	1	2	442	1	27	4.8	7.7	7.7	4.8	4.8	7.7	14257000	10031000	16234000	18565000	11830000	19666000
25.9629	25.354	26.188	24.7133	25.4362	25.1678	7	7	7	23.7	23.7	23.7	50.215	0	7.6695	256040000	14	7	6	7	6	6	7	7	6	7	6	6	7	7	6	7	6	6	7	477	1	83	23.7	21.8	23.7	21.8	21.8	23.7	63908000	36517000	57632000	25876000	29991000	42117000
27.3326	27.1675	27.1901	28.3268	27.9213	28.5223	13	13	13	42.6	42.6	42.6	53.173	0	85.278	1250500000	115	11	9	11	12	13	12	11	9	11	12	13	12	11	9	11	12	13	12	491	1	162	35	30.3	37.9	40.5	42.6	40.1	158210000	134360000	129360000	252670000	212820000	363040000
24.7648	25.2102	25.2251	25.5708	26.0023	26.5653	4	4	4	57.4	57.4	57.4	89.686	0	23.55	274290000	34	4	2	3	2	4	4	4	2	3	2	4	4	4	2	3	2	4	4	784	1	33	57.4	52.4	57.4	52.8	57.4	57.4	34527000	22928000	26827000	40881000	56899000	92231000
26.8156	26.6657	26.7387	26.251	26.865	26.01	4	4	4	25	25	25	22.357	0	93.609	526700000	35	4	3	4	4	3	4	4	3	4	4	3	4	4	3	4	4	3	4	196	1	66	25	20.9	25	25	20.9	25	125170000	81399000	119690000	73894000	63686000	62858000
NaN	NaN	NaN	25.5112	24.4648	24.6958	4	4	4	31.1	31.1	31.1	18.707	0	9.6605	87332000	7	0	1	0	3	4	3	0	1	0	3	4	3	0	1	0	3	4	3	167	1	18	0	10.8	0	26.3	31.1	24.6	0	1715700	0	49028000	18038000	18551000
25.4834	25.7639	25.9111	25.886	25.7785	25.866	11	11	11	10.6	10.6	10.6	201.06	0	66.171	301410000	41	8	9	10	11	10	9	8	9	10	11	10	9	8	9	10	11	10	9	1925	1	102	7.8	8.6	10.5	10.6	9.7	9.1	48288000	38921000	56516000	64871000	42445000	50368000
23.7513	23.5984	23.9625	24.5729	24.2469	24.0884	1	1	1	4.1	4.1	4.1	90.85	0	17.15	88898000	3	1	1	1	1	1	1	1	1	1	1	1	1	1	1	1	1	1	1	854	1	16	4.1	4.1	4.1	4.1	4.1	4.1	8885700	6543800	10103000	26357000	20674000	16333000
23.1668	23.4072	22.7106	23.9351	NaN	22.8937	2	2	2	5.8	5.8	5.8	37.806	0	5.2743	50075000	11	2	2	2	2	2	2	2	2	2	2	2	2	2	2	2	2	2	2	346	1	22	5.8	5.8	5.8	5.8	5.8	5.8	6767200	11324000	5524000	16009000	2994300	7457100
NaN	NaN	NaN	24.7978	24.032	24.6507	5	5	5	4.9	4.9	4.9	153.51	0	27.921	64254000	15	0	1	0	5	4	5	0	1	0	5	4	5	0	1	0	5	4	5	1463	1	29	0	0.8	0	4.9	3.7	4.9	0	960490	0	29590000	11188000	22516000
26.8612	26.0591	26.4705	25.3814	25.7292	24.9654	7	7	7	43.5	43.5	43.5	33.35	0	11.242	365580000	23	7	7	7	4	7	4	7	7	7	4	7	4	7	7	7	4	7	4	306	1	65	43.5	43.5	43.5	35	43.5	35	123580000	64253000	76966000	35956000	41508000	23314000
25.1492	25.0401	24.985	23.8311	24.4192	24.1418	6	6	6	5.5	5.5	5.5	208.66	0	45.826	139800000	19	6	5	5	2	4	4	6	5	5	2	4	4	6	5	5	2	4	4	1982	1	47	5.5	4.6	4.3	2.4	3.8	3.8	44295000	30457000	30855000	6533100	15633000	12031000
25.1649	25.785	24.7355	28.9694	27.5555	28.3846	8	8	8	30.4	30.4	30.4	30.553	0	63.112	1050900000	64	4	5	4	8	7	8	4	5	4	8	7	8	4	5	4	8	7	8	286	1	71	22.4	25.5	22.4	30.4	25.5	30.4	40608000	52837000	22404000	473440000	167420000	294150000
25.5718	25.5356	25.5425	24.0856	24.109	24.2115	4	4	4	5.2	5.2	5.2	117.02	0	17.582	175840000	12	4	4	4	3	4	4	4	4	4	3	4	4	4	4	4	3	4	4	1074	1	40	5.2	5.2	5.2	4.3	5.2	5.2	44288000	40959000	43343000	15868000	15756000	15627000
27.91	27.553	27.7694	27.6907	27.7312	27.9183	13	13	13	27.2	27.2	27.2	75.732	0	81.519	1189800000	81	11	10	11	10	12	12	11	10	11	10	12	12	11	10	11	10	12	12	679	1	131	21.5	19.4	21.5	22.7	25.5	25.5	278100000	195790000	211160000	170110000	150970000	183650000
25.2674	25.9176	25.1542	26.0211	25.39	25.4038	4	4	4	34.5	34.5	34.5	16.239	0	110.44	261950000	42	3	2	2	4	4	4	3	2	2	4	4	4	3	2	2	4	4	4	145	1	43	29	20.7	20.7	34.5	34.5	34.5	36424000	34967000	26710000	84865000	34267000	44717000
28.9657	28.7434	28.5362	28.7029	29.157	28.2437	20	20	20	49.6	49.6	49.6	39.738	0	149.6	2344200000	156	18	18	19	16	18	16	18	18	19	16	18	16	18	18	19	16	18	16	357	1	228	49.3	49.3	49.6	46.8	49.3	42.9	551670000	387710000	330510000	418150000	405250000	250900000
26.8702	26.8081	26.8741	27.1841	27.0447	27.6694	10	10	10	21.6	21.6	21.6	80.352	0	99.399	759960000	85	9	8	9	9	9	9	9	8	9	9	9	9	9	8	9	9	9	9	726	1	112	20.5	17.5	20.5	20.5	18.5	20.5	130740000	88148000	113300000	137100000	94780000	195890000
25.1878	24.9443	24.8129	25.0934	25.1001	25.4246	4	4	4	24.1	24.1	24.1	28.175	0	54.488	191980000	20	3	2	2	3	2	3	3	2	2	3	2	3	3	2	2	3	2	3	245	1	27	15.5	11.4	11.4	15.5	11.4	20	41755000	23190000	24657000	39535000	21290000	41553000
25.0336	25.4552	25.5788	24.7572	25.3825	25.3621	6	6	6	26.6	26.6	26.6	41.458	0	43.73	213430000	14	6	6	6	4	4	3	6	6	6	4	4	3	6	6	6	4	4	3	357	1	52	26.6	26.6	26.6	20.4	17.4	17.1	44752000	49577000	46598000	24364000	24508000	23628000
25.2341	24.9484	25.256	25.0078	25.4014	24.8658	5	5	5	15.9	15.9	15.9	44.82	0	119.87	189900000	31	4	3	4	4	4	5	4	3	4	4	4	5	4	3	4	4	4	5	396	1	47	11.9	7.8	11.9	11.9	11.9	15.9	35272000	16226000	34527000	33193000	36348000	34335000
25.0585	25.6487	24.9102	28.9428	27.5653	28.2901	5	5	5	21.5	21.5	21.5	30.053	0	130.48	1030100000	66	5	5	5	5	5	5	5	5	5	5	5	5	5	5	5	5	5	5	284	1	56	21.5	21.5	21.5	21.5	21.5	21.5	34585000	64731000	26679000	457100000	157980000	289060000
27.1471	27.6752	27.3407	28.8468	28.5712	28.8644	12	2	0	65	14	0	11.272	0	40.318	1682900000	70	12	12	12	9	12	12	2	2	2	2	2	2	0	0	0	0	0	0	100	1	58	65	65	65	55	65	65	222380000	195360000	188160000	317320000	273920000	485810000
27.1739	26.8582	26.949	26.5696	26.7535	26.766	10	10	10	21.7	21.7	21.7	74.882	0	48.162	632870000	85	9	9	8	9	9	7	9	9	8	9	9	7	9	9	8	9	9	7	673	1	117	17.1	17.1	16.9	21.1	17.1	14.7	153670000	108830000	99766000	96230000	82161000	92209000
23.0714	23.1925	22.6923	28.0797	27.0907	27.3142	8	8	8	12.8	12.8	12.8	73.22	0	82.991	534610000	46	3	3	2	8	7	7	3	3	2	8	7	7	3	3	2	8	7	7	657	1	57	6.4	5.6	4.1	12.8	12.8	12.8	9576000	9815400	6754200	266810000	97841000	143810000
28.4488	27.6439	27.9969	28.6986	28.9358	29.223	9	9	9	65.8	65.8	65.8	20.433	0	64.081	2119600000	141	9	7	8	9	9	9	9	7	8	9	9	9	9	7	8	9	9	9	187	1	144	65.8	60.4	60.4	65.8	65.8	65.8	383010000	141080000	186290000	475420000	342190000	591650000
28.5028	28.3654	28.5238	28.4559	29.246	28.7394	8	8	8	44.1	44.1	44.1	27.909	0	118.07	2183000000	87	8	8	8	8	8	8	8	8	8	8	8	8	8	8	8	8	8	8	247	1	119	44.1	44.1	44.1	44.1	44.1	44.1	332410000	248910000	292300000	305530000	469620000	534210000
23.9654	23.5236	24.4829	NaN	24.5803	24.3217	3	3	3	12.9	12.9	12.9	30.98	0	19.252	93486000	22	3	3	3	1	2	3	3	3	3	1	2	3	3	3	3	1	2	3	278	1	36	12.9	12.9	12.9	5.4	9	12.9	16679000	11863000	10926000	10703000	17586000	25730000
26.3925	26.7446	26.6264	26.3542	26.1851	26.4768	9	9	9	8.5	8.5	8.5	170.15	0	37.081	485360000	41	8	8	8	9	9	8	8	8	8	9	9	8	8	8	8	9	9	8	1527	1	108	7.5	7.5	7.5	8.5	8.5	7.1	96880000	90915000	83748000	82064000	61609000	70146000
NaN	23.154	23.0388	25.0288	NaN	23.6698	2	2	2	13.8	13.8	13.8	34.541	0	10.935	67810000	7	0	2	2	2	1	2	0	2	2	2	1	2	0	2	2	2	1	2	312	1	15	0	13.8	13.8	13.8	5.1	13.8	0	4526500	7278200	29179000	8433500	18393000
NaN	NaN	NaN	26.3028	NaN	26.3978	2	2	2	1.9	1.9	1.9	103.87	0.0004914	2.4173	331690000	8	1	1	1	2	1	2	1	1	1	2	1	2	1	1	1	2	1	2	905	1	11	1.2	1.2	1.2	1.9	1.2	1.9	52667000	19997000	19787000	111540000	78443000	49263000
23.8598	24.1758	23.7005	24.0915	NaN	NaN	2	2	2	8	8	8	41.269	0	72.576	63398000	15	2	2	2	2	1	1	2	2	2	2	1	1	2	2	2	2	1	1	363	1	18	8	8	8	8	3.6	4.4	15539000	18790000	11828000	12120000	3749300	1371600
29.5572	29.5413	29.862	29.6964	29.881	29.8486	16	16	16	48.3	48.3	48.3	42.292	0	157.63	4640000000	249	16	16	16	13	14	13	16	16	16	13	14	13	16	16	16	13	14	13	379	1	251	48.3	48.3	48.3	39.1	41.4	39.1	823050000	723480000	819250000	777460000	656170000	840630000
30.2376	30.2849	29.7365	29.7868	29.8848	29.3939	10	10	10	28.7	28.7	28.7	28.202	0	148.24	5396300000	232	10	10	9	9	9	9	10	10	9	9	9	9	10	10	9	9	9	9	247	1	177	28.7	28.7	25.1	25.1	25.1	25.1	1304900000	1121100000	813240000	825430000	584280000	747390000
23.57	23.9428	23.9866	23.7224	23.3683	23.6609	4	4	4	7.8	7.8	7.8	105.13	0	6.9126	73085000	8	3	3	3	3	2	2	3	3	3	3	2	2	3	3	3	3	2	2	993	1	31	6.1	6.1	6.1	5.9	4.3	4.3	13543000	12546000	12644000	18162000	6213600	9976100
22.9782	22.5241	22.8545	NaN	NaN	22.7942	2	2	2	3	3	3	132.55	0	8.9016	31570000	14	2	2	2	1	1	2	2	2	2	1	1	2	2	2	2	1	1	2	1249	1	17	3	3	3	1.4	1.4	3	11410000	4273400	5193200	2564300	2422200	5706400
27.3105	26.8664	27.0908	26.9997	27.9199	26.4758	6	6	6	33.1	33.1	33.1	16.296	0	100.4	771320000	99	4	4	4	5	6	5	4	4	4	5	6	5	4	4	4	5	6	5	145	1	84	22.8	22.8	22.8	33.1	33.1	22.8	162930000	89047000	117740000	111670000	179230000	110700000
NaN	23.6182	NaN	23.7324	23.4225	NaN	3	3	3	4.3	4.3	4.3	113.62	0	16.833	51567000	4	2	3	1	3	3	2	2	3	1	3	3	2	2	3	1	3	3	2	1002	1	24	2.8	4.3	1.6	4.3	4.3	2.8	3807500	12236000	4861000	14342000	5954000	10366000
25.9819	26.0773	25.5631	25.7325	26.422	25.958	4	4	4	18.9	18.9	18.9	37.012	0	40.831	346860000	24	4	4	3	3	4	3	4	4	3	3	4	3	4	4	3	3	4	3	338	1	46	18.9	18.9	16	16	18.9	16	97305000	56976000	38089000	51501000	58216000	44778000
26.1256	25.9749	26.0493	26.1252	25.7395	25.6049	9	9	9	19.2	19.2	19.2	58.525	0	16.631	356590000	65	7	7	7	8	8	8	7	7	7	8	8	8	7	7	7	8	8	8	520	1	100	15.4	15.4	15.4	17.7	16.5	16.7	87697000	53825000	68547000	66206000	39166000	41145000
22.4324	21.5083	22.1543	NaN	NaN	22.2828	2	2	2	5	5	5	48.397	0	19.42	20380000	12	2	2	2	1	1	2	2	2	2	1	1	2	2	2	2	1	1	2	440	1	17	5	5	5	2.5	2.5	5	6890200	3121800	3016400	2169000	1374000	3809000
26.5062	26.3972	26.8419	27.1338	27.0525	27.5004	9	9	9	35.6	35.6	35.6	45.157	0	42.214	671520000	39	8	7	8	7	9	8	8	7	8	7	9	8	8	7	8	7	9	8	416	1	108	32	26.7	32	27.9	35.6	32.7	107630000	68292000	84646000	124720000	118020000	168210000
23.7283	23.972	23.7878	24.1139	23.5561	23.7094	2	2	2	6.4	6.4	6.4	47.279	0	6.1437	77662000	23	2	2	2	2	2	2	2	2	2	2	2	2	2	2	2	2	2	2	435	1	23	6.4	6.4	6.4	6.4	6.4	6.4	13497000	15242000	12378000	16719000	8911600	10915000
27.2034	26.6245	26.8319	26.7626	27.6451	27.4901	6	6	6	42.9	42.9	42.9	14.982	0	61.847	759960000	59	6	5	6	6	6	5	6	5	6	6	6	5	6	5	6	6	6	5	133	1	70	42.9	42.9	42.9	42.9	42.9	42.9	169270000	79468000	87335000	108270000	165610000	150000000
23.6346	23.4956	NaN	NaN	NaN	NaN	2	2	2	12.8	12.8	12.8	29.642	0	7.2456	47436000	3	2	2	2	1	1	1	2	2	2	1	1	1	2	2	2	1	1	1	281	1	18	12.8	12.8	12.8	8.9	8.9	8.9	12807000	10189000	9479500	5930500	4107900	4923000
23.7301	NaN	NaN	24.4252	23.5639	23.4601	4	4	4	14.2	14.2	14.2	32.235	0	14.93	95181000	9	4	2	3	4	3	2	4	2	3	4	3	2	4	2	3	4	3	2	302	1	29	14.2	8.9	10.3	14.2	9.3	8.9	28783000	21461000	17491000	16217000	5932600	5296300
25.2858	24.8077	24.8689	NaN	24.9532	NaN	2	2	2	36.3	36.3	36.3	16.073	0	7.4448	141810000	13	2	2	2	1	2	1	2	2	2	1	2	1	2	2	2	1	2	1	135	1	18	36.3	36.3	36.3	27.4	36.3	27.4	43420000	27754000	23698000	11836000	19522000	15575000
28.1308	28.4558	28.2936	28.756	27.9266	28.4135	10	10	10	63.2	63.2	63.2	29.873	0	72.997	1930500000	162	9	9	8	9	7	9	9	9	8	9	7	9	9	9	8	9	7	9	258	1	141	63.2	63.2	53.5	53.5	50.4	59.7	304260000	312430000	268830000	542540000	178710000	323710000
24.674	24.9807	24.4183	25.1853	25.5797	24.935	4	4	4	10.9	10.9	10.9	68.919	0	46.256	171590000	27	4	4	3	4	4	4	4	4	3	4	4	4	4	4	3	4	4	4	623	1	42	10.9	10.9	6.4	10.9	10.9	10.9	25197000	29093000	15283000	38523000	41351000	22148000
25.4453	25.8418	25.8086	25.4661	24.7335	24.8687	6	6	6	19.5	19.5	19.5	67.399	0	76.751	235550000	29	6	6	6	5	5	6	6	6	6	5	5	6	6	6	6	5	5	6	635	1	74	19.5	19.5	19.5	17.8	14.3	19.5	50491000	52795000	44673000	35332000	19874000	32381000
26.4612	26.2252	26.1916	24.0728	25.0625	24.3055	9	9	9	33	33	33	42.917	0	15.111	284530000	28	7	9	7	4	5	3	7	9	7	4	5	3	7	9	7	4	5	3	397	1	60	28.5	33	28.5	11.3	22.2	16.9	84656000	86363000	55241000	31089000	18747000	8431000
25.7185	25.2732	25.5768	25.4611	25.6864	25.5623	5	5	5	25.2	25.2	25.2	27.1	0	16.48	254470000	44	5	5	5	5	4	5	5	5	5	5	4	5	5	5	5	5	4	5	254	1	62	25.2	25.2	25.2	25.2	20.1	25.2	50953000	35232000	35240000	38930000	42789000	51325000
22.8538	22.964	23.0186	23.2636	NaN	23.2406	2	2	2	3.9	3.9	3.9	92.31	0	13.322	44101000	14	2	2	2	2	1	2	2	2	2	2	1	2	2	2	2	2	1	2	865	1	20	3.9	3.9	3.9	3.9	1.6	3.9	7948600	8011800	6107700	7847600	4356300	9829400
26.8186	26.8403	27.1928	26.9616	26.5885	26.9888	18	18	18	35.3	35.3	35.3	89.435	0	89.981	662480000	67	13	15	15	13	11	14	13	15	15	13	11	14	13	15	15	13	11	14	808	1	145	27.6	31.1	31.1	29	28.3	30.1	118120000	110400000	125680000	119830000	75958000	112500000
27.2435	27.1359	27.4143	26.551	26.704	26.8698	9	9	8	28.7	28.7	26	45.931	0	119.49	711770000	81	8	8	9	9	6	9	8	8	9	9	6	9	7	7	8	8	5	8	415	1	95	25.8	25.8	28.7	28.7	21.2	28.7	150430000	112870000	162530000	89084000	68273000	128580000
24.2153	NaN	24.2966	NaN	24.2354	NaN	3	3	3	7.3	7.3	7.3	56.357	0	4.883	80636000	4	2	2	3	2	3	2	2	2	3	2	3	2	2	2	3	2	3	2	519	1	21	5	5	7.3	5	7.3	5	16111000	15116000	21567000	9228600	11579000	7033500
30.9871	30.5647	30.6594	30.3457	31.0764	30.1195	20	20	20	54.2	54.2	54.2	29.762	0	323.31	8869500000	349	20	18	20	15	19	17	20	18	20	15	19	17	20	18	20	15	19	17	264	1	324	54.2	45.5	54.2	40.9	51.5	41.3	2313500000	1337400000	1760900000	1026500000	1484400000	946750000
NaN	24.1259	NaN	NaN	24.8818	24.1228	5	5	5	15	15	15	50.89	0	17.084	121900000	6	3	5	4	4	5	4	3	5	4	4	5	4	3	5	4	4	5	4	468	1	41	8.5	15	12.8	10.7	15	15	34929000	24090000	22370000	10769000	19780000	9962500
26.9495	26.7074	26.9802	27.1129	27.5198	27.9051	13	13	13	36.9	36.9	36.9	62.923	0	72.46	822770000	75	10	9	10	13	13	12	10	9	10	13	13	12	10	9	10	13	13	12	575	1	120	31	21.4	25.6	36.9	36.9	32	105400000	80463000	96955000	147230000	142700000	250010000
26.1553	25.8378	26.3362	25.7714	26.5958	25.9208	8	8	8	33.1	33.1	33.1	38.015	0	28.295	373400000	41	7	6	7	5	7	8	7	6	7	5	7	8	7	6	7	5	7	8	335	1	71	29	26.3	31	24.2	30.4	33.1	67942000	41171000	60232000	31277000	73244000	99531000
25.3854	25.9781	25.3574	26.408	25.6873	25.5653	10	10	1	11.1	11.1	1.8	123.65	0	92.767	301720000	47	8	10	7	8	8	7	8	10	7	8	8	7	1	1	1	1	1	1	1119	1	85	9.3	11.1	8.5	9.3	8.7	7.9	42573000	70534000	27888000	89240000	35366000	36118000
31.4979	31.3352	31.0843	31.1096	31.26	30.4419	15	15	15	58.2	58.2	58.2	22.099	0	48.731	12488000000	272	15	15	15	13	14	14	15	15	15	13	14	14	15	15	15	13	14	14	189	1	252	58.2	58.2	58.2	58.2	58.2	58.2	2831600000	2174200000	1972300000	2325900000	1839300000	1344500000
25.3615	25.3158	25.5459	25.3641	25.9036	25.7805	4	4	4	41.7	41.7	41.7	20.819	0	22.11	257040000	17	3	3	4	4	3	4	3	3	4	4	3	4	3	3	4	4	3	4	187	1	38	29.4	29.4	41.7	41.7	29.4	41.7	41734000	24575000	40900000	44446000	41015000	64368000
25.9799	26.1834	26.005	24.7743	25.9625	24.7144	10	10	10	24	24	24	71.045	0	19.763	284760000	46	8	8	9	5	7	5	8	8	9	5	7	5	8	8	9	5	7	5	672	1	78	22	22	24	10.6	18	10.1	75382000	76759000	61368000	12932000	38054000	20262000
24.7468	25.0038	24.5256	23.4967	23.8236	24.0706	6	6	6	15.6	15.6	15.6	65.472	0	56.496	114120000	12	5	4	5	2	3	3	5	4	5	2	3	3	5	4	5	2	3	3	597	1	38	13.1	11.7	10.6	5.4	6.7	6.7	30230000	25271000	25981000	7196300	10100000	15336000
25.2678	24.7089	24.632	24.0667	24.7877	24.1916	2	2	2	21.4	21.4	21.4	20.039	0	10.758	136990000	18	2	2	2	2	2	2	2	2	2	2	2	2	2	2	2	2	2	2	182	1	32	21.4	21.4	21.4	21.4	21.4	21.4	40084000	24872000	24452000	12966000	21327000	13291000
29.4896	29.3552	29.2969	28.9282	29.3469	29.3703	20	20	20	47.3	47.3	47.3	41.683	0	287.42	3460800000	268	18	18	18	18	19	19	18	18	18	18	19	19	18	18	18	18	19	19	372	1	281	39	39	42.7	46.8	47.3	46.8	712720000	579970000	566050000	477540000	436460000	688070000
27.672	27.5659	27.5805	27.4294	27.9112	28.0835	8	8	8	43.2	43.2	43.2	33.636	0	29.81	1158200000	43	8	8	8	7	7	7	8	8	8	7	7	7	8	8	8	7	7	7	296	1	88	43.2	43.2	43.2	40.2	37.8	37.8	206120000	225620000	202290000	167320000	149430000	207470000
25.6592	25.624	25.7101	25.6432	25.7853	25.9637	6	6	6	31.2	31.2	31.2	36.42	0	15.485	287480000	24	6	5	6	4	6	4	6	5	6	4	6	4	6	5	6	4	6	4	330	1	61	31.2	21.2	31.2	24.2	31.2	18.2	82068000	36685000	52991000	29525000	48724000	37489000
27.891	27.4775	27.6696	26.3273	26.545	26.1978	5	5	5	17.3	17.3	17.3	36.271	0	33	799010000	80	5	5	4	4	5	4	5	5	4	4	5	4	5	5	4	4	5	4	341	1	74	17.3	17.3	16.4	16.4	17.3	16.4	227240000	159120000	177880000	79798000	62753000	92223000
25.5096	25.6356	26.4596	25.6766	25.6104	25.9737	4	4	4	9.8	9.8	9.8	38.543	0	4.1628	315570000	10	4	4	4	4	4	4	4	4	4	4	4	4	4	4	4	4	4	4	366	1	44	9.8	9.8	9.8	9.8	9.8	9.8	62806000	48260000	72738000	41623000	31093000	59045000
25.9196	26.7195	25.5404	26.3027	25.6812	25.0095	9	9	9	12.9	12.9	12.9	139.61	0	42.637	345140000	28	8	8	8	7	7	4	8	8	8	7	7	4	8	8	8	7	7	4	1244	1	75	11.9	11.9	10	10.7	10.7	6.2	70381000	107060000	40358000	71323000	34916000	21110000
23.7158	24.15	23.8265	24.3086	NaN	24.3494	3	3	3	5.8	5.8	5.8	91.51	0	9.4171	84023000	17	3	3	3	3	1	3	3	3	3	3	1	3	3	3	3	3	1	3	838	1	31	5.8	5.8	5.8	5.8	2.4	5.8	12816000	13019000	11866000	15580000	3511000	27231000
26.7417	26.4475	26.9096	26.9599	27.1256	26.9924	5	5	5	20	20	20	36.487	0	136.02	641780000	98	5	5	5	5	5	5	5	5	5	5	5	5	5	5	5	5	5	5	345	1	82	20	20	20	20	20	20	115740000	73788000	96566000	122690000	109170000	123820000
NaN	NaN	NaN	24.4982	24.7854	24.1064	2	2	2	3.3	3.3	3.3	53.739	0	6.2888	66203000	5	0	1	1	2	2	2	0	1	1	2	2	2	0	1	1	2	2	2	491	1	13	0	3.3	2.9	3.3	3.3	3.3	0	8002500	548330	20379000	26756000	10517000
24.9562	24.9932	24.8598	25.131	25.0604	25.0128	3	3	3	17.7	17.7	17.7	42.111	0	3.3182	174280000	9	3	3	3	3	3	3	3	3	3	3	3	3	3	3	3	3	3	3	385	1	31	17.7	17.7	17.7	17.7	17.7	17.7	30008000	28250000	24553000	31337000	24207000	35927000
30.7946	30.8861	30.6693	30.268	30.4253	29.9566	12	12	12	64.6	64.6	64.6	18.153	0	126.03	8234000000	232	12	12	11	10	12	10	12	12	11	10	12	10	12	12	11	10	12	10	161	1	213	64.6	64.6	62.1	61.5	64.6	61.5	2079300000	1921700000	1406800000	1037200000	874800000	914160000
25.5605	24.2547	25.4302	23.0365	24.1295	23.4733	4	4	4	28.6	28.6	28.6	23.539	0	8.5376	134040000	13	4	3	4	2	4	2	4	3	4	2	4	2	4	3	4	2	4	2	210	1	33	28.6	16.7	28.6	9.5	28.6	9.5	58702000	12065000	31343000	4180500	19088000	8660700
24.2436	24.4751	24.9157	24.4762	24.0715	25.7882	4	4	4	6.2	6.2	6.2	81.163	0	6.9766	151730000	12	3	4	4	3	3	4	3	4	4	3	3	4	3	4	4	3	3	4	739	1	39	4.7	6.2	6.2	4.7	4.7	6.2	11626000	30972000	33063000	14585000	7588900	53898000
24.5853	24.2348	24.4548	NaN	24.4154	24.1768	2	2	2	9.6	9.6	9.6	36.451	0	24.653	101230000	19	2	2	2	1	2	2	2	2	2	1	2	2	2	2	2	1	2	2	333	1	29	9.6	9.6	9.6	6.6	9.6	9.6	24862000	15451000	20158000	8480400	17215000	15064000
23.8072	23.5001	23.1944	NaN	23.5418	23.4901	2	2	2	6.3	6.3	6.3	41.639	0	7.0779	54327000	7	2	2	2	1	2	2	2	2	2	1	2	2	2	2	2	1	2	2	366	1	17	6.3	6.3	6.3	3	6.3	6.3	14885000	9730200	7848200	2611300	6463400	12788000
24.8217	24.7026	25.0854	24.8642	24.7942	25.0591	3	3	3	19.8	19.8	19.8	29.225	0	33.599	162090000	15	3	3	3	2	2	3	3	3	3	2	2	3	3	3	3	2	2	3	278	1	31	19.8	19.8	19.8	14.4	14.4	19.8	30759000	21849000	30536000	26654000	19137000	33157000
26.3777	26.7314	26.6946	26.9469	26.6513	27.079	15	15	15	19	19	19	132.44	0	61.897	594980000	49	14	14	13	13	13	12	14	14	13	13	13	12	14	14	13	13	13	12	1236	1	156	18.4	18.4	16.9	17	17	14.2	94331000	107390000	83288000	137850000	72890000	99221000
26.8158	26.9022	27.0088	28.2845	27.8124	28.2578	13	13	13	34.7	34.7	34.7	56.248	0	122.75	1113000000	86	9	7	9	13	10	12	9	7	9	13	10	12	9	7	9	13	10	12	501	1	138	26.1	22.6	27.1	34.7	28.9	32.9	110620000	92779000	98931000	341970000	151540000	317190000
28.8952	29.1119	28.5448	29.3135	29.117	28.9858	21	21	21	39.1	39.1	39.1	54.066	0	146.53	2831000000	256	20	19	20	20	20	21	20	19	20	20	20	21	20	19	20	20	20	21	486	1	297	35.2	35	35.2	37.4	37.4	39.1	525750000	568730000	358320000	526980000	386310000	464920000
24.0914	24.6632	24.5075	25.215	25.2399	25.5575	5	5	5	14.8	14.8	14.8	49.989	0	12.779	166500000	11	4	2	4	5	5	4	4	2	4	5	5	4	4	2	4	5	5	4	445	1	41	11.9	7	11.9	14.8	14.8	11.9	12963000	11568000	17121000	39591000	35013000	50248000
31.2119	31.0846	31.0343	30.922	30.9393	30.814	16	16	16	53.6	53.6	53.6	24.745	0	276.98	11364000000	390	16	16	16	11	14	14	16	16	16	11	14	14	16	16	16	11	14	14	220	1	277	53.6	53.6	53.6	48.2	52.3	52.3	2563900000	2096400000	1903600000	1773800000	1292900000	1733100000
23.9679	23.7911	24.2436	24.2993	25.1239	24.8361	2	2	2	16.8	16.8	16.8	17.537	0	19.911	117510000	14	2	2	2	2	2	2	2	2	2	2	2	2	2	2	2	2	2	2	155	1	24	16.8	16.8	16.8	16.8	16.8	16.8	17099000	12395000	14465000	22829000	24255000	26465000
23.5998	NaN	22.9792	NaN	NaN	23.1234	2	2	2	4.1	4.1	4.1	80.278	0.0046468	1.9146	35285000	11	2	1	2	1	1	2	2	1	2	1	1	2	2	1	2	1	1	2	714	1	17	4.1	1.1	4.1	2.9	1.1	4.1	12316000	3297700	7150900	3633600	928250	7959000
27.306	27.4519	27.3699	27.609	27.8109	27.8018	10	10	10	38	38	38	49.627	0	102.4	1032800000	93	10	10	10	10	10	9	10	10	10	10	10	9	10	10	10	10	10	9	453	1	131	38	38	38	38	38	34.7	159140000	145730000	168300000	174940000	155140000	229510000
25.7737	24.9411	24.858	NaN	24.9795	25.047	2	2	2	12.5	12.5	12.5	20.966	0	4.5491	173420000	16	2	2	2	1	2	2	2	2	2	1	2	2	2	2	2	1	2	2	184	1	19	12.5	12.5	12.5	7.1	12.5	12.5	59855000	30452000	19977000	11380000	28935000	22824000
26.3709	25.7843	26.4815	25.4225	25.4498	25.3048	4	4	4	22.8	22.8	22.8	29.105	0	11.569	322020000	24	4	4	4	4	4	4	4	4	4	4	4	4	4	4	4	4	4	4	267	1	59	22.8	22.8	22.8	22.8	22.8	22.8	85065000	51117000	82998000	36893000	33541000	32403000
25.644	25.7542	25.8327	26.0537	25.799	26.4968	6	6	6	15.1	15.1	15.1	81.499	0	57.874	342080000	39	6	6	5	5	5	6	6	6	5	5	5	6	6	6	5	5	5	6	748	1	61	15.1	15.1	13.5	11	11	15.1	53063000	54457000	45717000	66791000	35343000	86711000
26.3716	26.6047	26.488	26.6815	26.0226	26.1753	12	12	12	20	20	20	96.471	0	46.486	468830000	73	9	10	10	12	9	10	9	10	10	12	9	10	9	10	10	12	9	10	868	1	112	15.6	16.8	16.8	20	15.4	16.8	84004000	103360000	80877000	94929000	46606000	59056000
28.7876	28.8293	28.4905	29.1561	29.044	28.9984	24	24	24	42.4	42.4	42.4	76.898	0	323.31	2590500000	230	19	21	21	23	21	22	19	21	21	23	21	22	19	21	21	23	21	22	691	1	304	35.6	38.5	38.5	41.4	36.9	41.4	417590000	473200000	332680000	509270000	376000000	481710000
26.6971	26.759	26.2235	26.8584	26.6621	26.269	7	7	7	7.6	7.6	7.6	155.01	0	103.7	531940000	45	6	6	6	6	6	7	6	6	6	6	6	7	6	6	6	6	6	7	1435	1	91	6.4	6.4	6.4	6.4	6.4	7.6	107330000	101820000	67104000	105210000	68591000	81880000
28.1233	28.0143	28.1006	28.2747	28.1716	28.2062	14	14	14	38.2	38.2	38.2	49.863	0	88.679	1564900000	102	13	11	12	10	12	13	13	11	12	10	12	13	13	11	12	10	12	13	445	1	157	36.4	29.9	32.1	25.4	29.7	33.9	346710000	219930000	264940000	238290000	213500000	281490000
24.2835	25.5917	24.5794	26.2392	24.7258	25.2078	6	6	6	28.7	28.7	28.7	24.917	0	114.46	212560000	21	4	5	5	6	6	6	4	5	5	6	6	6	4	5	5	6	6	6	223	1	57	25.1	25.1	25.1	28.7	28.7	28.7	16284000	36690000	15236000	82062000	26968000	35320000
23.7277	23.8004	24.1599	25.9923	24.8692	25.7479	6	6	6	14.5	14.5	14.5	69.544	0	17.031	172420000	11	2	4	5	5	5	5	2	4	5	5	5	5	2	4	5	5	5	5	640	1	42	5.9	10.2	10.6	12.2	12.2	12.2	3812300	20465000	38788000	42169000	29827000	37355000
NaN	21.2398	21.2842	21.899	21.1747	NaN	2	2	2	1.3	1.3	1.3	213.12	0	11.413	10337000	6	1	2	2	2	2	1	1	2	2	2	2	1	1	2	2	2	2	1	1935	1	15	0.9	1.3	1.3	1.3	1.3	0.9	590070	1543400	2410500	4424200	1368700	0
24.9515	24.7589	24.9629	24.5337	24.203	24.2452	5	5	5	13.4	13.4	13.4	56.114	0	24.529	137660000	19	4	4	5	5	4	5	4	4	5	5	4	5	4	4	5	5	4	5	508	1	51	10.4	10.4	13.4	13.4	10.4	13.4	26508000	22336000	30478000	23325000	13029000	21984000
30.5437	30.3167	30.2028	29.3591	29.9202	29.3931	12	12	12	86.2	86.2	86.2	14.696	0	99.251	5790400000	223	12	12	12	9	12	11	12	12	12	9	12	11	12	12	12	9	12	11	130	1	233	86.2	86.2	86.2	63.1	86.2	81.5	1606700000	1108900000	1059500000	653530000	723420000	638390000
31.3602	31.4086	31.2982	31.4399	30.8321	31.265	45	45	45	77	77	77	68.976	0	323.31	13813000000	645	43	41	43	40	42	45	43	41	43	40	42	45	43	41	43	40	42	45	595	1	710	77	73.9	77	77	77	77	2772800000	2500800000	2231500000	2583000000	1316500000	2408900000
32.1073	32.348	31.9514	32.3942	32.4241	32.2606	9	9	7	51.5	51.5	44.7	13.96	0	192.46	27112000000	312	7	8	6	6	7	7	7	8	6	6	7	7	5	6	4	4	5	5	132	1	150	31.1	51.5	51.5	50.8	31.1	31.1	3938000000	3322200000	3002100000	6780900000	3982100000	6087200000
25.2294	25.7121	25.5951	26.5043	25.9651	25.8179	5	5	5	7.9	7.9	7.9	76.646	0	11.771	313380000	18	5	5	5	5	5	4	5	5	5	5	5	4	5	5	5	5	5	4	680	1	55	7.9	7.9	7.9	7.9	7.9	6.8	42508000	56938000	36219000	82881000	56502000	38334000
27.7417	27.8459	27.4931	26.746	27.0381	26.7813	9	9	9	36.2	36.2	36.2	43.949	0	136.02	895910000	99	9	9	9	8	8	7	9	9	9	8	8	7	9	9	9	8	8	7	401	1	109	36.2	36.2	36.2	33.2	28.9	25.2	251220000	233530000	148070000	91584000	85730000	85774000
26.2967	26.0529	25.9031	25.7255	25.6574	25.8511	11	11	11	25.3	25.3	25.3	75.343	0	48.281	334320000	51	8	9	11	10	11	9	8	9	11	10	11	9	8	9	11	10	11	9	711	1	108	16.7	21	25.3	22.9	25.3	20.8	79826000	65305000	54235000	45739000	37809000	51401000
NaN	NaN	NaN	24.807	NaN	25.1607	2	2	2	2.1	2.1	2.1	141.4	0.0092267	1.5143	74430000	2	0	0	0	2	1	2	0	0	0	2	1	2	0	0	0	2	1	2	1384	1	9	0	0	0	2.1	1	2.1	0	0	0	25793000	12716000	35922000
27.7603	27.5823	27.8464	27.5601	27.4088	27.7627	17	17	17	36.5	36.5	36.5	68.576	0	126.5	1109200000	93	16	17	17	14	15	14	16	17	17	14	15	14	16	17	17	14	15	14	627	1	186	34.3	36.5	36.5	31.4	33.5	30.6	234880000	200980000	211530000	170850000	116830000	174170000
23.4366	NaN	23.3494	23.4524	23.2727	23.4413	2	2	2	9.1	9.1	9.1	34.038	0	5.4139	55047000	12	2	2	2	2	2	2	2	2	2	2	2	2	2	2	2	2	2	2	296	1	20	9.1	9.1	9.1	9.1	9.1	9.1	10885000	7047500	10433000	10784000	7087400	8809800
27.1223	26.9683	27.2901	27.2026	26.9987	26.7439	9	9	9	21	21	21	79.692	0	143.06	730580000	77	7	8	9	7	8	9	7	8	9	7	8	9	7	8	9	7	8	9	725	1	109	18.3	19.7	21	16.7	19.7	21	154710000	118820000	144950000	115170000	95802000	101130000
24.895	24.9687	25.5141	25.8653	24.5241	25.4711	4	4	4	16.3	16.3	16.3	39.438	0	5.4897	215420000	19	3	4	4	3	3	4	3	4	4	3	3	4	3	4	4	3	3	4	363	1	37	12.9	16.3	16.3	12.4	12.4	16.3	32540000	31844000	47373000	49699000	12799000	41164000
26.7353	26.5915	26.8802	27.775	26.9035	28.0604	3	3	3	19.3	19.3	19.3	16.636	0	84.491	844900000	63	3	3	3	3	3	3	3	3	3	3	3	3	3	3	3	3	3	3	145	1	60	19.3	19.3	19.3	19.3	19.3	19.3	111900000	79240000	99226000	200080000	107620000	246850000
NaN	23.1148	NaN	25.1289	23.3939	23.6146	3	3	3	11.6	11.6	11.6	30.41	0.0067265	1.6595	65995000	3	1	2	1	3	2	3	1	2	1	3	2	3	1	2	1	3	2	3	275	1	22	3.3	6.2	3.3	11.6	6.2	11.6	899770	5394100	1468700	38541000	6135500	13555000
25.5228	25.7262	25.6756	26.2093	25.4977	26.087	5	5	5	15	15	15	40.08	0	35.371	309050000	39	5	5	4	4	4	5	5	5	4	4	4	5	5	5	4	4	4	5	360	1	50	15	15	12.8	12.8	12.8	15	51869000	50874000	44608000	65061000	34490000	62148000
32.4626	32.4228	32.0986	31.7191	31.9632	31.2741	27	27	27	65.7	65.7	65.7	41.106	0	323.31	23310000000	839	27	27	26	25	27	25	27	27	26	25	27	25	27	27	26	25	27	25	373	1	607	65.7	65.7	64.9	64.9	65.7	64.9	5729100000	4945800000	4172900000	3158100000	2899000000	2405400000
28.7083	29.4406	28.706	28.303	28.5175	28.5961	5	5	5	11.5	11.5	11.5	67.785	0	7.4739	2442900000	27	2	3	3	5	3	4	2	3	3	5	3	4	2	3	3	5	3	4	628	1	33	4.1	7.8	7.8	11.5	8.3	9.9	871050000	854070000	534040000	39028000	9633600	135130000
27.8233	27.8927	27.9325	27.5751	27.7603	27.6823	20	20	20	38.3	38.3	38.3	87.04	0	132.62	1201500000	121	18	19	19	17	18	17	18	19	19	17	18	17	18	19	19	17	18	17	757	1	245	34.3	36.7	35.9	35.3	34.3	30.5	228440000	229000000	218470000	187890000	157930000	179750000
26.3253	26.1671	25.9357	25.9801	26.1324	25.2225	9	9	9	23.5	23.5	23.5	56.846	0	41.044	349650000	43	6	8	8	5	6	5	6	8	8	5	6	5	6	8	8	5	6	5	503	1	70	18.5	23.5	20.5	12.5	18.7	12.7	90586000	86549000	65354000	39935000	39253000	27976000
29.4549	29.3244	29.7864	29.6823	29.7818	29.7307	16	16	16	72.1	72.1	72.1	20.142	0	323.31	4320300000	271	15	15	15	13	16	15	15	15	15	13	16	15	15	15	15	13	16	15	179	1	256	59.2	59.2	59.2	55.9	72.1	59.2	740510000	560250000	700580000	750090000	698650000	870220000
26.2996	25.6903	26.1856	26.4331	26.6861	26.9146	11	11	11	32.4	32.4	32.4	53.413	0	109.68	463180000	60	10	6	8	9	11	9	10	6	8	9	11	9	10	6	8	9	11	9	491	1	108	30.5	24.6	24.6	30.3	32.4	27.7	81534000	43211000	54173000	91716000	79699000	112850000
25.7682	25.5766	25.3287	24.4459	24.8743	24.7844	4	4	4	18.1	18.1	18.1	49.172	0	74.424	201060000	21	3	3	4	4	4	4	3	3	4	4	4	4	3	3	4	4	4	4	454	1	39	14.5	14.5	18.1	18.1	18.1	18.1	54230000	39562000	40673000	22631000	25635000	18328000
25.8714	25.6538	25.6017	25.6597	26.2306	26.6281	8	8	8	31.3	31.3	31.3	33.7	0	11.37	338910000	34	6	6	6	5	8	8	6	6	6	5	8	8	6	6	6	5	8	8	300	1	78	23	22.7	25.7	23.3	31.3	31.3	54148000	44348000	40503000	32409000	71438000	96061000
27.9737	28.1312	28.4112	29.2917	28.9042	29.0479	13	13	13	40.6	40.6	40.6	37.178	0	211.39	2278200000	130	7	7	11	11	10	13	7	7	11	11	10	13	7	7	11	11	10	13	340	1	167	33.5	33.5	37.4	37.4	37.4	40.6	242190000	224060000	291530000	619020000	327830000	573610000
24.2179	24.811	24.697	24.6977	24.5341	24.279	2	2	2	8.5	8.5	8.5	66.759	0	22.499	127180000	26	2	2	2	1	2	2	2	2	2	1	2	2	2	2	2	1	2	2	601	1	33	8.5	8.5	8.5	2.7	8.5	8.5	19681000	22409000	24535000	22177000	17838000	20544000
27.7296	27.1187	27.2142	27.047	27.9009	27.688	18	18	18	31.6	31.6	31.6	86.817	0	128.12	977200000	109	16	16	15	17	16	14	16	16	15	17	16	14	16	16	15	17	16	14	771	1	180	30.7	30.7	27.5	30	30.7	25.8	263300000	147280000	124240000	113960000	175100000	153310000
23.6392	23.2755	NaN	23.6194	NaN	NaN	2	2	2	9.1	9.1	9.1	29.963	0.00049801	2.565	75496000	3	2	2	2	2	2	2	2	2	2	2	2	2	2	2	2	2	2	2	276	1	21	9.1	9.1	9.1	9.1	9.1	9.1	15837000	7472300	12893000	10241000	10580000	18472000
26.0239	26.1521	26.2906	26.5204	26.4375	26.9811	8	8	8	18.2	18.2	18.2	63.901	0	32.959	469930000	43	7	7	8	7	8	8	7	7	8	7	8	8	7	7	8	7	8	8	588	1	87	15.6	15.5	18.2	15.3	18.2	18.2	70739000	61923000	70934000	81201000	68085000	117040000
25.876	24.6915	25.1121	NaN	24.2879	NaN	6	6	6	6.6	6.6	6.6	206.85	0	80.111	130790000	28	6	5	6	0	3	0	6	5	6	0	3	0	6	5	6	0	3	0	1867	1	44	6.6	5.2	6.6	0	3.1	0	65502000	27259000	34166000	0	3858600	0
22.1623	22.4936	NaN	23.5596	NaN	NaN	2	2	2	0.6	0.6	0.6	311.3	0.0033207	2.0711	33214000	4	2	2	1	2	2	2	2	2	1	2	2	2	2	2	1	2	2	2	2975	1	20	0.6	0.6	0.3	0.6	0.6	0.6	5870200	5495500	4176400	10276000	3980900	3414500
29.0962	28.801	29.0282	28.7565	28.8981	29.4001	10	10	10	66.9	66.9	66.9	15.689	0	112.18	2854200000	165	9	9	9	8	10	10	9	9	9	8	10	10	9	9	9	8	10	10	139	1	126	61.2	61.2	61.2	53.2	66.9	66.9	574000000	406430000	362120000	495840000	379880000	635940000
26.151	26.0974	26.5158	26.204	26.179	25.9762	5	5	5	11.7	11.7	11.7	65.083	0	25.892	398220000	17	3	5	3	3	4	4	3	5	3	3	4	4	3	5	3	3	4	4	564	1	40	7.8	11.7	7.8	7.8	9.8	9.8	27267000	274370000	27677000	24206000	21653000	23050000
23.2036	23.406	23.5914	NaN	23.4241	23.6547	2	2	2	9.4	9.4	9.4	41.415	0	8.856	52879000	8	2	2	2	1	2	2	2	2	2	1	2	2	2	2	2	1	2	2	404	1	20	9.4	9.4	9.4	4.2	9.4	9.4	8498800	10721000	9307600	4004000	8610500	11737000
23.6534	23.2412	23.331	23.6675	22.8033	22.9444	4	4	4	3.7	3.7	3.7	155.26	0	7.628	55124000	9	4	4	4	2	2	2	4	4	4	2	2	2	4	4	4	2	2	2	1367	1	28	3.7	3.7	3.7	1.8	1.4	1.4	12911000	13234000	9997100	11851000	3040200	4091000
25.3154	24.9584	25.1746	25.6513	25.3098	25.5965	3	3	3	13.5	13.5	13.5	36.554	0	58.957	225130000	34	3	3	3	3	3	3	3	3	3	3	3	3	3	3	3	3	3	3	349	1	36	13.5	13.5	13.5	13.5	13.5	13.5	45230000	31062000	33159000	48557000	25423000	41701000
26.2748	26.0574	25.554	25.4724	25.0945	25.3255	3	3	3	5.3	5.3	5.3	53.348	0	6.5357	277610000	14	3	3	3	2	3	2	3	3	3	2	3	2	3	3	3	2	3	2	491	1	36	5.3	5.3	5.3	4.3	5.3	4.3	71858000	67611000	60166000	14572000	35331000	28068000
22.7838	22.9504	24.2714	NaN	NaN	NaN	3	3	3	16.3	16.3	16.3	36.434	0	5.9599	33278000	11	3	3	3	0	1	0	3	3	3	0	1	0	3	3	3	0	1	0	319	1	17	16.3	16.3	16.3	0	10.7	0	12825000	6476800	12072000	0	1903800	0
24.3443	24.2505	24.7999	24.3322	23.7328	23.6452	4	4	4	7.8	7.8	7.8	107.35	0	16.514	103710000	21	2	2	3	4	3	3	2	2	3	4	3	3	2	2	3	4	3	3	972	1	30	4.7	4.7	6.3	7.8	6.3	6.3	18581000	20618000	19825000	20046000	10630000	14008000
25.3092	25.2408	25.3595	25.9315	25.3493	26.0399	7	7	7	14.3	14.3	14.3	78.802	0	133.74	259150000	33	7	7	7	6	7	7	7	7	7	6	7	7	7	7	7	6	7	7	692	1	75	14.3	14.3	14.3	13	14.3	14.3	42165000	45759000	39949000	38766000	29087000	63427000
25.7347	25.8082	25.9086	25.6205	25.9938	25.4345	5	5	5	22	22	22	37.536	0	67.404	293580000	16	5	5	5	4	5	5	5	5	5	4	5	5	5	5	5	4	5	5	337	1	56	22	22	22	19	22	22	78914000	42841000	58215000	27723000	51512000	34371000
26.9618	27.1937	27.0583	27.4537	27.2629	27.3317	13	13	13	20.2	20.2	20.2	99.313	0	65.325	815800000	72	13	13	12	13	12	13	13	13	12	13	12	13	13	13	12	13	12	13	909	1	138	20.2	20.2	18.3	20.2	18.4	20.2	136590000	145240000	117580000	171780000	101090000	143520000
25.013	25.1505	25.2295	24.823	25.1257	NaN	5	5	5	2.6	2.6	2.6	324.92	0	15.928	180520000	10	5	5	5	5	4	3	5	5	5	5	4	3	5	5	5	5	4	3	2840	1	45	2.6	2.6	2.6	2.6	2.2	1.4	31964000	33482000	27920000	38067000	22098000	26987000
24.5673	24.1697	24.2646	24.6373	24.4792	25.2523	4	4	4	25.8	25.8	25.8	20.913	0	22.394	134480000	17	3	4	3	3	4	4	3	4	3	3	4	4	3	4	3	3	4	4	186	1	42	19.9	25.8	19.9	19.9	25.8	25.8	23985000	12472000	15381000	22760000	15880000	44003000
26.2281	25.9077	25.6319	25.1113	26.1005	25.7497	8	8	8	30.6	30.6	30.6	45.293	0	25.542	307630000	40	8	8	8	6	8	4	8	8	8	6	8	4	8	8	8	6	8	4	396	1	90	30.6	30.6	30.6	22.2	30.6	14.1	87571000	46931000	53145000	34289000	52698000	32996000
26.2018	26.2756	26.4125	25.7468	25.2692	25.7877	7	7	7	9.9	9.9	9.9	114.94	0	19.974	353060000	26	7	7	7	5	5	6	7	7	7	5	5	6	7	7	7	5	5	6	1045	1	81	9.9	9.9	9.9	7.8	7.4	8.8	81520000	66954000	74867000	50558000	29248000	49914000
25.6416	26.3712	25.752	27.1134	26.1967	26.2164	6	6	6	38.6	38.6	38.6	24.216	0	73.41	418420000	61	4	5	6	6	6	6	4	5	6	6	6	6	4	5	6	6	6	6	215	1	64	22.8	32.1	38.6	38.6	38.6	38.6	33519000	51617000	43365000	126210000	81630000	82080000
24.5138	24.3621	24.0943	NaN	24.4517	NaN	2	2	2	13.7	13.7	13.7	30.237	0	4.497	95041000	8	2	2	2	1	2	1	2	2	2	1	2	1	2	2	2	1	2	1	270	1	20	13.7	13.7	13.7	4.4	13.7	4.4	24016000	17278000	15301000	12562000	16012000	9873500
26.0763	26.57	25.7306	27.3032	26.4235	26.9676	10	10	10	25.1	25.1	25.1	70.993	0	108.38	540740000	58	9	8	9	10	9	10	9	8	9	10	9	10	9	8	9	10	9	10	645	1	119	20.2	18	20.2	25.1	20.2	25.1	57275000	60757000	48089000	196430000	59324000	118860000
24.5996	25.1001	25.0503	25.9617	25.4112	25.6111	4	4	4	43.4	43.4	43.4	12.854	0	59.578	221570000	19	3	3	3	3	4	4	3	3	3	3	4	4	3	3	3	3	4	4	113	1	46	37.2	37.2	37.2	29.2	43.4	43.4	14122000	34572000	28892000	62530000	30960000	50490000
26.2504	26.1448	26.5721	26.4281	26.0202	26.2955	5	5	5	29.1	29.1	29.1	26.519	0	11.194	433090000	16	5	5	5	4	3	5	5	5	5	4	3	5	5	5	5	4	3	5	230	1	73	29.1	29.1	29.1	18.3	18.3	29.1	90738000	67209000	83929000	90025000	46584000	54605000
22.7708	NaN	23.1998	NaN	NaN	NaN	2	2	2	10.8	10.8	10.8	24.55	0	4.1602	39317000	5	2	2	2	1	2	1	2	2	2	1	2	1	2	2	2	1	2	1	222	1	19	10.8	10.8	10.8	5	10.8	5.9	7446100	6306000	7616100	5050100	7653600	5244600
26.0283	26.2791	26.3873	27.3805	26.2735	26.9276	17	17	17	16.2	16.2	16.2	148.52	0	66.112	544620000	59	12	11	13	13	13	16	12	11	13	13	13	16	12	11	13	13	13	16	1401	1	136	11.6	11.1	13.1	13.6	13.1	15.1	55123000	65208000	78302000	142720000	55563000	147710000
22.2371	22.4949	22.3907	21.9035	NaN	21.9989	3	3	3	3.9	3.9	3.9	93.356	0	6.2321	23149000	6	3	2	2	2	1	2	3	2	2	2	1	2	3	2	2	2	1	2	838	1	20	3.9	2.7	2.7	2.7	1.4	2.7	5937100	4426200	3543700	6043500	858850	2340000
28.0477	27.7691	27.5104	27.1827	28.0521	27.2184	13	13	13	39	39	39	38.006	0	50.625	1113800000	77	12	13	13	9	11	11	12	13	13	9	11	11	12	13	13	9	11	11	344	1	143	33.7	39	39	31.7	39	38.1	271790000	186810000	169130000	128520000	187130000	170450000
21.7325	21.6537	21.5467	21.575	21.717	21.958	2	2	2	1.6	1.6	1.6	299.57	0	78.686	17492000	17	2	2	2	2	2	2	2	2	2	2	2	2	2	2	2	2	2	2	2837	1	21	1.6	1.6	1.6	1.6	1.6	1.6	2715500	3035900	2768200	2176300	2356200	4440000
24.7845	24.7388	25.0834	24.8315	24.6802	25.3724	4	4	4	28.6	28.6	28.6	32.986	0	34.499	169630000	32	4	4	4	2	2	4	4	4	4	2	2	4	4	4	4	2	2	4	290	1	37	28.6	28.6	28.6	14.5	14.5	28.6	31515000	32016000	36066000	18612000	6303100	45120000
NaN	22.0917	NaN	23.0684	22.4775	22.0938	2	2	2	2.8	2.8	2.8	121.11	0.0084369	1.5674	23233000	3	1	2	1	2	2	2	1	2	1	2	2	2	1	2	1	2	2	2	1160	1	19	0.9	2.8	1.9	2.8	2.8	2.8	1431000	2596000	1921700	7392100	4485200	5407300
27.3866	26.8623	27.3673	27.5565	27.5784	27.9501	12	12	12	31.5	31.5	31.5	62.853	0	29.904	981980000	64	9	8	10	12	10	11	9	8	10	12	10	11	9	8	10	12	10	11	565	1	128	26.7	24.6	28.7	31.5	28.1	29.6	150500000	104010000	173640000	207030000	131790000	215010000
23.3134	23.6723	23.4568	23.0673	NaN	22.5587	2	2	2	1.3	1.3	1.3	265.59	0	5.3498	47533000	10	2	2	2	2	1	2	2	2	2	2	1	2	2	2	2	2	1	2	2454	1	18	1.3	1.3	1.3	1.3	0.7	1.3	10901000	12814000	10053000	8195800	2326000	3243600
24.6864	24.7135	24.8487	26.7572	26.4308	26.8019	7	7	7	27.3	27.3	27.3	38.739	0	26.66	353270000	28	4	6	6	7	6	6	4	6	6	7	6	6	4	6	6	7	6	6	359	1	65	14.8	20.9	20.9	27.3	20.9	20.9	19136000	25700000	27358000	114310000	51149000	115610000
29.8743	29.7477	30.2744	30.4499	30.559	30.3506	28	28	28	58.1	58.1	58.1	42.21	0	223.8	6545900000	411	25	24	26	24	25	27	25	24	26	24	25	27	25	24	26	24	25	27	365	1	425	52.3	52.3	52.3	54.8	57.5	57.5	989520000	781900000	994260000	1301500000	1147200000	1331500000
27.8564	27.7362	28.2425	28.2523	27.844	28.3222	22	22	22	40.7	40.7	40.7	62.095	0	129.81	1467000000	133	20	17	21	17	18	19	20	17	21	17	18	19	20	17	21	17	18	19	545	1	239	38.5	32.8	40.7	35	36.9	36.9	270320000	176330000	281990000	285880000	164640000	287820000
24.9716	25.139	25.3334	25.6312	24.8597	25.0453	8	8	8	10.2	10.2	10.2	95.867	0	9.9116	199150000	11	8	8	7	6	8	8	8	8	7	6	8	8	8	8	7	6	8	8	861	1	80	10.2	10.2	10.2	9.1	10.2	10.2	35128000	32742000	30157000	40624000	22705000	37796000
25.3492	25.2814	25.5617	25.7004	25.1708	25.7665	9	9	9	11	11	11	138.68	0	15.162	246210000	21	7	7	9	8	8	7	7	7	9	8	8	7	7	7	9	8	8	7	1247	1	75	9.1	9.1	11	10	9.3	8.3	40181000	37750000	39593000	55699000	26071000	46916000
27.5256	27.2592	27.787	28.1887	28.8435	28.0953	4	4	4	66.7	66.7	66.7	11.467	0	128.66	1436700000	84	4	3	4	4	4	4	4	3	4	4	4	4	4	3	4	4	4	4	99	1	66	66.7	47.5	66.7	66.7	66.7	66.7	193410000	139850000	212660000	248920000	330540000	311320000
25.7988	25.5132	26.1432	26.2325	25.8755	26.9549	5	5	5	29	29	29	25.995	0	36.649	395060000	37	5	5	5	5	5	5	5	5	5	5	5	5	5	5	5	5	5	5	238	1	57	29	29	29	29	29	29	65484000	41460000	62247000	82404000	40222000	103240000
25.1597	25.6218	25.1525	25.2355	24.9344	24.4708	45	1	1	93.2	3.9	3.9	46.244	0	110.55	191990000	31	45	44	45	43	45	44	1	1	1	1	1	1	1	1	1	1	1	1	414	1	24	93.2	87.2	93.2	93.2	93.2	93.2	36135000	39851000	36597000	36804000	21766000	20839000
35.5255	35.6512	35.6718	35.4955	35.442	35.3051	47	47	1	87.6	87.6	6.1	49.723	0	323.31	273260000000	6538	47	46	47	44	47	45	47	46	47	44	47	45	1	1	1	1	1	1	443	1	2785	87.6	81.9	87.6	87.1	87.6	87.1	51899000000	46917000000	48833000000	45598000000	32787000000	47224000000
25.8269	27.0834	25.6965	26.5526	25.957	25.5679	5	5	5	55.1	55.1	55.1	12.356	0	84.739	410470000	35	5	5	5	5	5	4	5	5	5	5	5	4	5	5	5	5	5	4	107	1	70	55.1	55.1	55.1	55.1	55.1	51.4	57649000	129230000	39344000	94788000	39651000	49815000
25.4119	25.2544	25.2963	26.3497	25.9974	26.2507	13	13	13	24.7	24.7	24.7	65.756	0	27.873	291840000	27	6	7	7	8	9	8	6	7	7	8	9	8	6	7	7	8	9	8	582	1	76	16.5	16.5	16.8	19.8	21.6	17.4	20809000	19372000	29759000	53572000	118840000	49488000
27.2355	27.7515	27.2815	27.9106	26.8937	27.0365	11	11	11	21.9	21.9	21.9	93.386	0	57.045	924290000	59	9	10	10	11	11	11	9	10	10	11	11	11	9	10	10	11	11	11	813	1	127	19.1	20.4	20.4	21.9	21.9	21.9	141810000	184510000	136470000	202690000	102640000	156180000
25.7856	25.3434	25.8695	25.2789	25.9078	25.7773	3	3	3	10.9	10.9	10.9	55.708	0	46.747	279290000	31	3	3	3	3	3	3	3	3	3	3	3	3	3	3	3	3	3	3	503	1	46	10.9	10.9	10.9	10.9	10.9	10.9	59435000	39427000	46803000	34677000	43633000	55312000
22.6863	21.9892	22.7414	NaN	NaN	21.8686	2	2	2	8.6	8.6	8.6	38.626	0	26.545	21401000	12	2	2	2	0	1	2	2	2	2	0	1	2	2	2	2	0	1	2	360	1	18	8.6	8.6	8.6	0	5.3	8.6	6301600	4220400	5304300	0	1980900	3594000
25.675	25.2828	25.7919	25.3946	26.1512	26.114	11	11	11	21.6	21.6	21.6	86.978	0	78.208	294160000	16	9	9	7	8	10	10	9	9	7	8	10	10	9	9	7	8	10	10	770	1	94	17.9	15.3	13	14.8	17.5	19.4	52986000	38566000	37471000	41974000	54709000	68451000
23.7794	24.0344	23.7955	24.1687	23.7149	23.9222	4	4	4	5.2	5.2	5.2	104.99	0	25.982	82119000	16	2	4	4	4	4	4	2	4	4	4	4	4	2	4	4	4	4	4	985	1	42	2.4	5.2	5.2	5.2	5.2	5.2	5958600	19623000	13781000	18455000	9946600	14355000
24.1641	23.9317	23.7546	23.721	23.6595	24.4671	4	4	4	42.8	42.8	42.8	15.366	0	44.468	88004000	10	3	4	2	3	4	2	3	4	2	3	4	2	3	4	2	3	4	2	138	1	29	34.8	42.8	15.9	42.8	42.8	15.9	33853000	28375000	3346900	10520000	6716200	5193800
NaN	23.3177	22.9197	24.1166	NaN	23.6921	6	6	6	3.7	3.7	3.7	243.15	0	9.07	55941000	9	3	5	6	4	3	5	3	5	6	4	3	5	3	5	6	4	3	5	2242	1	43	1.6	3	3.7	2.4	1.6	2.9	8019000	11655000	6200200	16414000	3563000	10090000
24.5078	25.5906	25.2387	26.5254	25.3941	25.4995	7	7	7	2.1	2.1	2.1	567.32	0	8.5736	278580000	17	5	5	6	5	3	4	5	5	6	5	3	4	5	5	6	5	3	4	5461	1	50	1.6	1.5	1.9	1.5	0.8	1	32127000	28527000	26588000	111770000	23809000	55761000
25.8853	25.7576	26.1296	26.0566	26.2421	26.2583	6	6	6	14.8	14.8	14.8	83.587	0	17.272	364920000	32	6	6	6	6	6	6	6	6	6	6	6	6	6	6	6	6	6	6	731	1	77	14.8	14.8	14.8	14.8	14.8	14.8	71347000	55033000	58327000	71825000	55174000	53214000
20.183	20.1791	20.0987	20.6849	21.0921	21.6869	2	2	2	1.5	1.5	1.5	270.87	0	3.9387	9238100	9	1	1	1	2	2	2	1	1	1	2	2	2	1	1	1	2	2	2	2526	1	25	0.8	0.8	0.8	1.5	1.5	1.5	654100	598670	571850	2886200	1920100	2607200
28.6091	29.0669	27.8022	29.5275	29.4853	29.1754	4	4	4	50	50	50	8.865	0	201.46	2920100000	246	4	4	4	4	4	4	4	4	4	4	4	4	4	4	4	4	4	4	80	1	84	50	50	50	50	50	50	500350000	473130000	132460000	676080000	492250000	645840000
28.7044	28.7697	28.7555	30.1307	30.0194	31.0735	9	9	9	89.9	89.9	89.9	16.824	0	194.04	5026400000	98	6	5	6	9	8	9	6	5	6	9	8	9	6	5	6	9	8	9	149	1	111	60.4	49.7	60.4	89.9	89.9	89.9	508820000	463590000	598350000	1140200000	908760000	1406600000
29.1141	29.2398	29.2527	28.7212	28.6185	28.3116	12	12	12	28	28	28	46.201	0	316.59	2671300000	179	12	12	12	10	11	11	12	12	12	10	11	11	12	12	12	10	11	11	404	1	208	28	28	28	26	27.7	26.2	601860000	571290000	523840000	372670000	281480000	320150000
28.5072	28.4947	28.3015	27.5279	28.2478	27.5901	19	19	19	38.8	38.8	38.8	67.39	0	168.22	1560000000	165	19	18	19	14	16	14	19	18	19	14	16	14	19	18	19	14	16	14	616	1	228	38.8	36.5	38.8	27.6	35.1	29.2	422350000	337080000	268660000	144990000	237910000	149060000
26.9936	27.5746	26.9717	27.7892	27.186	26.9386	9	9	9	50.6	50.6	50.6	25.969	0	232.46	852600000	83	8	8	7	9	8	7	8	8	7	9	8	7	8	8	7	9	8	7	241	1	105	46.1	46.1	44.8	50.6	46.1	31.1	132760000	161870000	98838000	231680000	108260000	119190000
27.7752	27.3414	27.3087	26.868	27.2308	26.7139	8	8	8	36.7	36.7	36.7	52.548	0	150.39	834930000	86	8	8	8	7	8	7	8	8	8	7	8	7	8	8	8	7	8	7	479	1	120	36.7	36.7	36.7	29	36.7	29	245490000	148160000	133090000	108460000	110420000	89306000
25.7909	25.2519	25.9482	25.8126	26.1357	25.815	3	3	3	20.7	20.7	20.7	26.891	0	30.27	309500000	27	3	2	2	3	3	2	3	2	2	3	3	2	3	2	2	3	3	2	242	1	38	20.7	10.7	10.7	20.7	20.7	15.7	67575000	36735000	41232000	63865000	41595000	58500000
26.9224	26.7106	26.2622	26.3473	27.4862	26.8472	7	7	7	42.6	42.6	42.6	22.216	0	114.91	603680000	46	7	7	6	7	7	7	7	7	6	7	7	7	7	7	6	7	7	7	202	1	90	42.6	42.6	32.2	42.6	42.6	42.6	142170000	88542000	76174000	80945000	137030000	78823000
22.887	22.9048	22.5519	24.3514	24.1127	23.1786	4	4	4	5.7	5.7	5.7	81.641	0	10.802	62499000	20	3	2	2	4	3	4	3	2	2	4	3	4	3	2	2	4	3	4	739	1	32	4.1	2.4	2.4	5.7	4.1	5.7	8293000	4397300	3292300	26437000	9416100	10663000
22.1363	23.0706	21.9993	21.2589	21.6656	23.6151	3	3	3	5.3	5.3	5.3	57.568	0	3.3618	32515000	8	2	2	2	2	2	3	2	2	2	2	2	3	2	2	2	2	2	3	571	1	20	3.9	3.3	3.9	3.3	3.9	5.3	5748100	4271600	3356600	3704300	2047600	13387000
26.9328	27.1511	27.4629	27.3653	26.3621	27.58	12	12	12	32.4	32.4	32.4	68.043	0	112.15	805900000	65	12	11	10	10	11	12	12	11	10	10	11	12	12	11	10	10	11	12	605	1	127	32.4	30.7	26.4	26.3	30.7	32.4	150500000	135090000	120390000	160560000	71382000	167970000
23.2421	24.2457	22.2414	23.0489	25.9845	24.2607	7	2	2	59.8	24.3	24.3	11.908	0	13.874	110120000	11	5	5	5	6	7	5	2	2	2	2	2	2	2	2	2	2	2	2	107	1	23	53.3	53.3	53.3	53.3	59.8	53.3	6097500	13181000	2482200	50545000	27075000	10738000
27.939	28.3603	28.1868	29.0341	28.4739	28.8492	9	9	9	73.5	73.5	73.5	12.92	0	77.525	2016600000	108	8	8	7	8	9	7	8	8	7	8	9	7	8	8	7	8	9	7	117	1	134	73.5	73.5	73.5	73.5	73.5	68.4	280440000	337020000	239080000	535790000	260380000	363850000
24.3177	24.3597	24.0872	NaN	NaN	23.8454	3	3	3	3.2	3.2	3.2	174.24	0	4.563	77658000	4	2	3	3	1	1	3	2	3	3	1	1	3	2	3	3	1	1	3	1544	1	24	2.3	3.2	3.2	0.9	1.4	3.2	18811000	22747000	11539000	5674800	5002500	13884000
29.9161	30.0042	29.7262	29.0379	29.2096	28.8477	13	13	13	50.7	50.7	50.7	16.454	0	52.335	4110900000	174	13	13	13	9	13	12	13	13	13	9	13	12	13	13	13	9	13	12	144	1	225	50.7	50.7	50.7	34	50.7	47.9	1146200000	1034200000	743340000	304640000	448310000	434180000
NaN	NaN	NaN	26.8286	24.1926	24.953	5	5	5	23.3	23.3	23.3	44.813	0	68.43	162810000	12	1	1	0	5	2	4	1	1	0	5	2	4	1	1	0	5	2	4	412	1	30	4.1	4.1	0	23.3	7	16.7	1349000	2392500	0	105630000	5159000	48273000
24.5781	24.7793	24.7228	24.7194	24.8263	25.011	4	4	4	22.7	22.7	22.7	27.268	0	11.252	147880000	18	2	2	2	4	4	3	2	2	2	4	4	3	2	2	2	4	4	3	238	1	30	15.1	15.1	15.1	22.7	22.7	18.5	20581000	13781000	14216000	38663000	27301000	33334000
25.3051	25.2995	24.8051	25.9559	25.6135	25.7973	7	7	7	25.8	25.8	25.8	46.316	0	36.253	250910000	52	6	7	5	7	7	7	6	7	5	7	7	7	6	7	5	7	7	7	407	1	74	22.1	25.8	20.1	25.8	25.8	25.8	36453000	29255000	16701000	71460000	37676000	59360000
28.627	28.7316	28.9052	28.1736	28.429	27.8092	18	18	18	55.1	55.1	55.1	52.725	0	194.54	1959600000	196	18	18	18	17	18	17	18	18	18	17	18	17	18	18	18	17	18	17	474	1	220	55.1	55.1	55.1	52.5	55.1	49.8	426020000	410420000	426810000	240290000	242660000	213380000
NaN	NaN	NaN	24.81	24.6957	NaN	2	2	2	10.1	10.1	10.1	30.774	0	21.517	76203000	7	0	0	1	2	2	1	0	0	1	2	2	1	0	0	1	2	2	1	286	1	11	0	0	3.8	10.1	10.1	6.3	0	0	14126000	36078000	12837000	13163000
31.0014	30.8158	30.8762	30.6066	30.6614	31.084	28	28	28	57.7	57.7	57.7	48.403	0	316.81	10209000000	440	25	25	27	22	23	27	25	25	27	22	23	27	25	25	27	22	23	27	435	1	376	57.7	57.7	57.7	53.8	55.6	57.2	2141000000	1565300000	1538600000	1532500000	1130300000	2301100000
22.9359	23.1426	23.2272	24.7467	23.3632	24.387	3	3	3	8.5	8.5	8.5	60.906	0	13.013	76971000	7	2	3	3	3	3	3	2	3	3	3	3	3	2	3	3	3	3	3	589	1	32	4.8	8.5	8.5	8.5	8.5	8.5	3281800	9771300	9452700	25459000	8640100	20366000
30.8528	31.2359	30.4494	29.3313	28.7455	28.7238	12	4	0	20.8	10.1	0	69.67	0	100.32	6671600000	95	12	12	11	11	11	11	4	4	4	4	4	4	0	0	0	0	0	0	655	1	75	20.8	20.8	20.5	20.5	20.5	20.5	2022500000	2381900000	1411400000	520050000	179910000	155830000
32.5299	32.9597	32.094	31.6932	31.1572	31.1115	19	19	9	37.7	37.7	18.3	63.658	0	311.7	24170000000	416	18	18	17	15	15	16	18	18	17	15	15	16	8	8	8	7	7	8	602	1	242	35.7	35.7	35.4	32.1	32.1	34.1	6396700000	6821100000	4201600000	3199000000	1525200000	2026600000
27.7228	27.4684	27.9288	27.3206	27.2156	27.3819	11	11	11	35.6	35.6	35.6	43.706	0	33.927	1008500000	61	10	11	10	9	10	11	10	11	10	9	10	11	10	11	10	9	10	11	388	1	127	35.6	35.6	28.9	24.7	31.4	35.6	222210000	176890000	195650000	146660000	114400000	152670000
26.119	26.5795	26.5067	27.519	26.8666	26.8791	6	6	6	24	24	24	39.191	0	35.167	612580000	45	5	6	6	6	6	5	5	6	6	6	6	5	5	6	6	6	6	5	367	1	87	20.4	24	24	24	24	21.3	74433000	89716000	70288000	175940000	88684000	113530000
25.204	25.428	24.8588	25.8074	26.0862	25.7657	3	3	3	5.3	5.3	5.3	80.779	0	23.987	256250000	24	3	2	2	3	3	2	3	2	2	3	3	2	3	2	2	3	3	2	755	1	37	5.3	4.4	4.4	5.3	5.3	4.4	33772000	37836000	10243000	73883000	59895000	40617000
25.719	25.8075	24.9585	26.1681	26.3021	26.2265	4	4	4	9.8	9.8	9.8	63.062	0	78.706	325930000	34	3	4	4	4	4	4	3	4	4	4	4	4	3	4	4	4	4	4	602	1	63	8.1	9.8	9.8	9.8	9.8	9.8	36187000	47122000	24582000	70215000	73696000	74129000
28.7352	28.6309	28.5441	28.8986	29.1056	28.7713	2	2	2	3.9	3.9	3.9	87.403	0.0084821	1.6341	2347100000	5	2	2	2	2	2	2	2	2	2	2	2	2	2	2	2	2	2	2	819	1	25	3.9	3.9	3.9	3.9	3.9	3.9	225360000	172750000	237400000	670380000	682600000	358640000
26.0622	25.6233	25.8835	25.8661	26.2224	25.9078	3	3	3	33.1	33.1	33.1	13.957	0	39.678	333990000	13	3	3	3	3	3	3	3	3	3	3	3	3	3	3	3	3	3	3	124	1	48	33.1	33.1	33.1	33.1	33.1	33.1	71710000	40629000	46255000	53273000	50957000	71163000
31.4348	31.5276	32.0499	32.2325	32.1207	31.8993	9	9	9	70.8	70.8	70.8	14.686	0	106.48	21160000000	253	9	9	8	6	9	9	9	9	8	6	9	9	9	9	8	6	9	9	130	1	204	70.8	70.8	70.8	52.3	70.8	70.8	3095600000	2772000000	5186600000	5766200000	1990900000	2349200000
27.8403	27.0629	27.2461	27.66	28.1746	27.5784	5	5	5	40	40	40	16.715	0	36.903	1075600000	79	5	5	5	5	5	5	5	5	5	5	5	5	5	5	5	5	5	5	155	1	72	40	40	40	40	40	40	255400000	135660000	122110000	180550000	227060000	154790000
27.5502	27.7019	27.4216	28.0454	27.9518	27.8935	9	9	9	51.4	51.4	51.4	23.358	0	137.57	1205300000	113	9	9	8	8	9	8	9	9	8	8	9	8	9	9	8	8	9	8	208	1	129	51.4	51.4	51.4	51.4	51.4	51.4	193470000	187520000	136930000	319410000	179390000	188610000
25.876	25.5104	25.9462	26.2138	25.799	26.0863	7	7	7	32.8	32.8	32.8	36.855	0	108.79	331830000	33	6	6	6	6	6	5	6	6	6	6	6	5	6	6	6	6	6	5	341	1	72	27.6	28.2	28.2	28.2	28.2	25.5	59769000	42461000	53547000	71586000	41488000	62980000
25.2261	24.6086	24.9449	24.1976	24.7844	24.1769	3	3	3	15.4	15.4	15.4	41.251	0	49.641	144130000	27	3	3	3	2	3	3	3	3	3	2	3	3	3	3	3	2	3	3	382	1	39	15.4	15.4	15.4	8.1	15.4	15.4	41294000	23263000	26193000	16447000	19781000	17157000
22.5401	22.7598	22.5877	22.3963	22.3577	NaN	2	2	2	2.6	2.6	2.6	88.651	0	3.9734	28896000	4	2	2	2	2	2	1	2	2	2	2	2	1	2	2	2	2	2	1	781	1	19	2.6	2.6	2.6	2.6	2.6	1.7	5942800	5860600	6675800	4605700	3148200	2662700
25.6394	25.788	25.512	27.0414	25.7856	25.5062	3	3	3	14.7	14.7	14.7	19.171	0	8.2894	354050000	17	3	3	3	3	3	3	3	3	3	3	3	3	3	3	3	3	3	3	177	1	48	14.7	14.7	14.7	14.7	14.7	14.7	41520000	55881000	38410000	128830000	44803000	44605000
24.219	23.9613	24.1822	25.1012	24.3582	24.4628	4	4	4	11	11	11	56.911	0	18.578	116860000	17	4	4	4	4	4	4	4	4	4	4	4	4	4	4	4	4	4	4	527	1	44	11	11	11	11	11	11	17299000	13779000	16509000	28734000	16395000	24144000
22.8788	22.7513	22.8067	24.7451	23.2138	24.3645	6	6	6	12.7	12.7	12.7	56.965	0	7.063	72333000	7	4	4	4	6	2	5	4	4	4	6	2	5	4	4	4	6	2	5	480	1	46	8.5	8.5	9	12.7	4.4	10.4	7009700	7742400	9791700	26896000	4391300	16501000
25.8164	26.2564	26.0864	26.7764	26.5489	26.5208	7	6	6	38.4	33.3	33.3	24.577	0	37.967	454760000	35	6	7	6	7	6	7	5	6	5	6	5	6	5	6	5	6	5	6	216	1	64	31.9	38.4	31.9	38.4	33.8	38.4	51683000	79033000	57873000	130310000	51923000	83933000
23.3875	23.1305	23.1655	23.063	23.0689	23.03	3	3	3	14.9	14.9	14.9	36.786	0	6.8212	47139000	4	2	3	3	2	3	2	2	3	3	2	3	2	2	3	3	2	3	2	328	1	24	11.3	14.9	14.9	11.3	14.9	11.3	10332000	9564700	7192800	4176500	7436200	8437200
26.5448	26.3031	26.3917	27.0026	27.5503	27.5749	8	8	7	27.4	27.4	21.7	36.02	0	71.086	715260000	45	7	7	6	7	7	8	7	7	6	7	7	8	6	6	5	6	6	7	318	1	90	27.4	27.4	21.1	27.4	27.4	27.4	99101000	72667000	66187000	111340000	139640000	226330000
26.3601	26.2328	26.3355	27.331	27.2493	27.3001	8	8	6	32	32	25.9	35.466	0	32.311	640320000	44	7	7	7	8	8	8	7	7	7	8	8	8	6	6	6	6	6	6	316	1	102	29.1	29.1	29.1	32	32	32	82374000	68262000	65890000	143920000	114860000	165020000
23.8011	24.0657	23.948	24.3977	24.0599	25.5667	6	3	3	31.8	19.9	19.9	35.234	0	38.804	120970000	7	4	4	4	6	5	6	2	2	2	3	2	3	2	2	2	3	2	3	311	1	25	23.8	23.8	23.8	31.8	26.7	31.8	13047000	13274000	11770000	30497000	12396000	39989000
25.2982	24.7348	23.8698	NaN	24.008	NaN	2	2	2	3.8	3.8	3.8	72.047	0	3.4723	88457000	8	2	2	2	0	2	0	2	2	2	0	2	0	2	2	2	0	2	0	659	1	16	3.8	3.8	3.8	0	3.8	0	39246000	23003000	13490000	0	12718000	0
22.5723	23.2545	24.0796	23.5372	NaN	25.2156	5	5	5	24.1	24.1	24.1	174.4	0	16.345	75663000	11	4	5	4	2	1	4	4	5	4	2	1	4	4	5	4	2	1	4	1562	1	28	23	24.1	23	18.2	13.4	19.3	6316100	15921000	24799000	12347000	485490	15794000
NaN	23.9154	24.007	NaN	NaN	NaN	2	2	2	5.7	5.7	5.7	57.29	0	27.731	67487000	2	2	2	2	2	2	2	2	2	2	2	2	2	2	2	2	2	2	2	526	1	17	5.7	5.7	5.7	5.7	5.7	5.7	9365100	16382000	11032000	12617000	6245900	11845000
28.9495	29.1198	29.1939	29.0163	28.8375	28.8593	20	20	20	52.7	52.7	52.7	52.907	0	246.41	2787900000	249	17	19	17	17	18	19	17	19	17	17	18	19	17	19	17	17	18	19	474	1	290	49.6	50.4	49.6	49.2	50	51.9	507780000	521920000	497160000	440040000	378610000	442390000
23.8262	23.4022	NaN	NaN	23.8129	NaN	3	3	3	14.4	14.4	14.4	33.075	0.0084859	1.6346	58889000	3	2	3	3	3	3	2	2	3	3	3	3	2	2	3	3	3	3	2	292	1	35	11	14.4	14.4	14.4	14.4	11	14908000	10786000	12991000	4566300	9095400	6542200
26.5068	26.4779	26.5518	25.5225	25.546	26.0071	8	8	8	27.8	27.8	27.8	51.174	0	48.294	417340000	38	8	8	8	6	8	3	8	8	8	6	8	3	8	8	8	6	8	3	443	1	85	27.8	27.8	27.8	21.7	27.8	9.3	112180000	102590000	96059000	34405000	39486000	32614000
26.9722	26.8382	26.8115	26.9199	27.0763	27.3956	8	8	8	42.5	42.5	42.5	27.779	0	32.343	704790000	39	7	7	8	8	7	8	7	7	8	8	7	8	7	7	8	8	7	8	247	1	91	38.9	38.9	42.5	42.5	38.9	42.5	134920000	104280000	96051000	124470000	105170000	139910000
NaN	24.4086	25.7694	24.18	NaN	24.3526	5	5	5	13.6	13.6	13.6	66.072	0	3.7885	158270000	3	4	4	5	4	3	4	4	4	5	4	3	4	4	4	5	4	3	4	594	1	38	8.9	12	13.6	10.6	5.9	10.6	31010000	23367000	35140000	23021000	22376000	23354000
28.2856	28.3749	28.4856	28.5	28.5523	28.4063	11	11	11	51.4	51.4	51.4	29.147	0	107.26	1884800000	133	9	9	9	10	9	11	9	9	9	10	9	11	9	9	9	10	9	11	253	1	147	45.8	45.8	45.8	45.8	45.8	51.4	315380000	305120000	307630000	376270000	251540000	328820000
23.7355	23.7505	23.902	24.412	NaN	23.9946	6	6	6	9	9	9	121.42	0	51.927	74603000	18	4	3	5	3	0	2	4	3	5	3	0	2	4	3	5	3	0	2	1112	1	30	5.6	3.1	7.3	5.1	0	3.1	24759000	6068300	17147000	16370000	0	10259000
24.3389	24.4812	24.7965	23.0114	23.268	23.1257	5	5	5	5.7	5.7	5.7	95.203	0	6.5135	89066000	10	4	4	4	3	3	4	4	4	4	3	3	4	4	4	4	3	3	4	846	1	39	5.3	5.3	5.3	3.2	4.3	4.6	19541000	15825000	22090000	6302400	5341600	19966000
25.389	25.5766	25.8061	NaN	24.4476	NaN	9	9	9	19.3	19.3	19.3	81.152	0	19.592	159290000	14	8	8	8	2	5	1	8	8	8	2	5	1	8	8	8	2	5	1	745	1	52	17.7	17.7	17.6	5.4	12.5	1.7	56930000	54767000	35536000	3597400	7342600	1121300
25.6151	25.6974	25.9929	25.1585	24.7535	24.8417	6	6	6	9.1	9.1	9.1	117.57	0	12.738	235820000	27	5	5	5	5	4	4	5	5	5	5	4	4	5	5	5	5	4	4	1060	1	51	7.8	7.9	7.8	7.8	6.5	6.7	51799000	40213000	63399000	40891000	17082000	22432000
24.8829	25.1633	24.8667	24.8012	24.7008	25.0689	7	7	7	20.1	20.1	20.1	45.106	0	27.319	166580000	34	7	7	7	7	5	6	7	7	7	7	5	6	7	7	7	7	5	6	407	1	81	20.1	20.1	20.1	20.1	14.3	17.2	26057000	31443000	28053000	28993000	15887000	36143000
24.716	25.2039	24.7645	24.9223	24.7713	24.5816	2	2	2	31.7	31.7	31.7	15.861	0	7.3581	157650000	23	2	2	2	2	2	2	2	2	2	2	2	2	2	2	2	2	2	2	142	1	33	31.7	31.7	31.7	31.7	31.7	31.7	25596000	34964000	22346000	31740000	18883000	24118000
27.1948	27.1128	27.1563	27.2179	27.0285	27.0355	16	16	16	40.3	40.3	40.3	58.198	0	70.298	764380000	84	14	13	16	16	14	15	14	13	16	16	14	15	14	13	16	16	14	15	534	1	161	33.7	34.3	40.3	40.3	36.5	38.4	154060000	112440000	129300000	140540000	92242000	135810000
30.3769	30.445	30.6343	30.4897	30.3306	30.7046	22	22	22	64.7	64.7	64.7	56.931	0	323.31	8075800000	479	19	18	20	20	18	20	19	18	20	20	18	20	19	18	20	20	18	20	535	1	384	60.9	60.9	61.3	63.2	59.4	60.9	1208100000	1442200000	1692500000	1336900000	896370000	1499700000
25.258	25.1902	25.3832	24.7214	24.0202	24.5742	5	5	5	21.3	21.3	21.3	43.901	0	10.714	168640000	19	5	5	5	4	4	3	5	5	5	4	4	3	5	5	5	4	4	3	409	1	46	21.3	21.3	21.3	21	21	14.2	43005000	39924000	37765000	26240000	11517000	10192000
28.0708	27.2706	27.6274	26.6964	27.9731	27.2266	3	3	3	22.6	22.6	22.6	16.637	0	102.22	1006600000	91	3	3	3	3	3	3	3	3	3	3	3	3	3	3	3	3	3	3	159	1	56	22.6	22.6	22.6	22.6	22.6	22.6	283880000	150400000	182850000	64392000	183340000	141740000
24.1219	23.9641	24.1749	24.2626	25.7735	24.4244	4	4	4	35.4	35.4	35.4	15.762	0	31.976	125220000	10	4	4	4	4	4	3	4	4	4	4	4	3	4	4	4	4	4	3	147	1	45	35.4	35.4	35.4	35.4	35.4	20.4	14532000	10876000	19099000	27932000	40381000	12399000
27.2093	27.3283	27.5404	27.4106	26.9577	27.6057	16	16	16	28.1	28.1	28.1	104.51	0	163.77	899540000	111	14	12	15	12	13	13	14	12	15	12	13	13	14	12	15	12	13	13	974	1	178	25.1	19.5	26.6	21.4	23.2	22.9	165610000	137770000	180560000	140640000	91699000	183250000
25.6966	25.0973	25.8141	26.4378	27.1181	26.5244	7	7	7	27	27	27	37.446	0	67.985	410520000	43	6	5	6	5	7	7	6	5	6	5	7	7	6	5	6	5	7	7	337	1	68	23.1	23.1	23.1	23.1	27	27	67826000	30586000	48529000	84163000	94602000	84818000
24.1274	24.4303	24.2107	NaN	NaN	NaN	3	3	3	14	14	14	52.364	0	3.8181	61542000	4	2	2	3	1	1	2	2	2	3	1	1	2	2	2	3	1	1	2	472	1	15	11.7	11.7	14	6.6	5.1	8.9	11807000	14754000	25399000	2245400	2071100	5266400
23.9603	23.6343	24.0181	24.6409	23.9645	24.4072	3	3	3	2.9	2.9	2.9	148.8	0	39.35	97552000	17	3	3	3	3	2	3	3	3	3	3	2	3	3	3	3	3	2	3	1418	1	31	2.9	2.9	2.9	2.9	2	2.9	14231000	13128000	13909000	25577000	9986300	20720000
26.1024	26.0252	26.1009	26.4555	26.1762	26.2986	9	9	9	16.8	16.8	16.8	106.15	0	68.483	405750000	46	9	8	8	8	8	9	9	8	8	8	8	9	9	8	8	8	8	9	1007	1	99	16.8	13.8	13.8	16	13.8	16.8	78127000	57689000	57488000	89931000	45280000	77239000
21.0021	20.9093	22.4025	NaN	NaN	NaN	3	3	3	2.3	2.3	2.3	168.21	0	50.435	11941000	8	3	3	3	1	2	2	3	3	3	1	2	2	3	3	3	1	2	2	1549	1	22	2.3	2.3	2.3	1.2	2.3	2.3	2980500	1407500	4034700	1020400	586450	1911600
31.2954	31.0273	31.1678	30.7125	31.2175	30.8721	18	18	18	66.8	66.8	66.8	21.286	0	323.31	11945000000	339	16	15	17	15	16	15	16	15	17	15	16	15	16	15	17	15	16	15	190	1	283	66.8	66.8	66.8	62.1	66.8	62.1	2751500000	1646200000	2009900000	1452000000	1298800000	2786700000
28.8305	29.24	28.7905	30.7638	30.8532	30.4373	45	45	45	60.5	60.5	60.5	101.01	0	323.31	5748300000	484	32	37	31	41	43	42	32	37	31	41	43	42	32	37	31	41	43	42	914	1	528	46.1	55.1	49.6	55.7	60.5	57.7	391960000	550160000	303650000	1788100000	1464700000	1249700000
28.236	28.2789	28.3339	27.5862	28.0097	27.6771	6	6	6	33.2	33.2	33.2	27.617	0	117.38	1441800000	81	6	6	6	5	5	6	6	6	6	5	5	6	6	6	6	5	5	6	268	1	86	33.2	33.2	33.2	33.2	33.2	33.2	308090000	258940000	280970000	174350000	188430000	231010000
23.4448	24.0893	23.7924	25.5979	23.4251	23.9141	3	3	3	6.6	6.6	6.6	53.988	0	4.6918	107930000	11	2	3	2	2	2	2	2	3	2	2	2	2	2	3	2	2	2	2	486	1	24	4.1	6.6	4.1	4.1	4.1	4.1	7236400	27077000	13930000	37570000	4981200	17133000
27.7226	28.1207	27.7678	27.1276	26.9548	26.4251	11	11	11	36.7	36.7	36.7	54.131	0	36.266	967650000	95	11	11	11	11	10	8	11	11	11	11	10	8	11	11	11	11	10	8	479	1	132	36.7	36.7	36.7	36.7	33.4	31.5	218680000	279640000	233190000	102860000	73744000	59544000
26.9054	27.1891	27.3127	27.3966	26.5458	27.3363	13	13	13	13.6	13.6	13.6	123.4	0	146.25	781950000	69	12	12	12	11	10	12	12	12	12	11	10	12	12	12	12	11	10	12	1164	1	126	12.3	12.9	12.9	11.9	10.6	12.9	127210000	132940000	134930000	159230000	65200000	162440000
26.3713	26.4278	26.5361	25.4293	25.4676	25.9379	8	8	8	15.6	15.6	15.6	84.727	0	73.448	376880000	38	8	8	8	6	7	7	8	8	8	6	7	7	8	8	8	6	7	7	767	1	94	15.6	15.6	15.6	13.2	14.2	14.2	89759000	76362000	76942000	49427000	32007000	52382000
24.9418	24.915	24.7299	24.8533	24.8068	24.6061	4	4	4	16.1	16.1	16.1	50.096	0	14.444	154000000	8	3	2	2	3	2	2	3	2	2	3	2	2	3	2	2	3	2	2	436	1	26	13.5	7.8	7.8	10.3	7.8	7.8	32785000	25936000	24371000	26667000	19532000	24704000
26.9752	26.7369	26.9757	26.7534	27.3313	27.8161	6	6	6	30.7	30.7	30.7	30.501	0	85.644	772650000	94	6	6	5	6	6	6	6	6	5	6	6	6	6	6	5	6	6	6	283	1	67	30.7	30.7	21.2	30.7	30.7	30.7	134890000	93141000	97436000	120520000	121020000	205640000
28.1064	27.9874	28.2962	28.6636	28.6863	28.825	18	17	17	48.9	48.9	48.9	45.866	0	227.71	1918300000	198	18	17	17	16	17	17	17	16	16	15	16	16	17	16	16	15	16	16	411	1	246	48.9	46.7	48.9	46	48.9	48.7	337410000	223490000	272350000	362120000	299410000	423560000
24.4518	24.4072	24.617	24.211	24.4587	25.2375	4	4	4	15.3	15.3	15.3	32.421	0	10.516	133870000	7	4	4	4	2	2	4	4	4	4	2	2	4	4	4	4	2	2	4	295	1	34	15.3	15.3	15.3	10.2	9.8	15.3	25442000	17639000	23915000	15727000	12094000	39053000
25.9976	26.042	25.6848	25.5727	24.9169	25.1052	8	8	8	15.1	15.1	15.1	88.469	0	32.966	272230000	29	8	8	8	6	4	4	8	8	8	6	4	4	8	8	8	6	4	4	784	1	67	15.1	15.1	15.1	10.7	6.6	6.6	73669000	65892000	48397000	36131000	19111000	29033000
26.0077	25.6478	26.3645	25.9964	27.1646	26.577	6	6	6	16.3	16.3	16.3	61.796	0	210.13	445060000	46	5	5	5	5	6	6	5	5	5	5	6	6	5	5	5	5	6	6	571	1	82	16.1	16.1	16.1	12.6	16.3	16.3	83215000	57244000	71159000	56478000	87555000	89413000
25.8389	25.6143	25.8865	24.7288	24.4584	25.0522	5	5	5	20	20	20	42.296	0	30.912	227380000	27	5	5	5	3	5	4	5	5	5	3	5	4	5	5	5	3	5	4	400	1	58	20	20	20	12.5	20	17.5	62787000	44124000	54042000	26437000	16675000	23316000
26.2277	25.9664	26.2925	26.2647	26.5194	26.4638	5	5	5	52.6	52.6	52.6	15.143	0	53.359	427200000	50	4	5	5	4	5	4	4	5	5	4	5	4	4	5	5	4	5	4	137	1	61	52.6	52.6	52.6	52.6	52.6	52.6	90047000	54349000	68373000	68068000	72127000	74235000
29.0955	28.6752	28.5108	27.0809	27.8561	27.8848	18	18	18	48.4	48.4	48.4	67.065	0	184.01	1788300000	129	18	18	17	16	18	16	18	18	17	16	18	16	18	18	17	16	18	16	605	1	248	48.4	48.4	48.3	44.8	48.4	46.3	612800000	425720000	296690000	117240000	155060000	180800000
28.79	29.0885	29.0772	27.7866	27.7993	27.1178	19	19	19	50.9	50.9	50.9	54.98	0	246.79	1931400000	144	19	17	19	13	16	14	19	17	19	13	16	14	19	17	19	13	16	14	497	1	208	50.9	48.9	50.9	41.9	44.7	42.1	515390000	474890000	503120000	165980000	148410000	123570000
23.3472	23.6935	23.4715	24.2931	23.7055	23.4596	3	3	3	6	6	6	109.45	0	7.4905	69937000	7	3	3	3	3	3	3	3	3	3	3	3	3	3	3	3	3	3	3	959	1	34	6	6	6	6	6	6	8837600	12764000	10807000	16982000	10928000	9618400
31.536	31.7946	31.6489	32.1666	32.3551	31.55	32	32	32	77.3	77.3	77.3	39.012	0	323.31	20302000000	758	30	30	32	30	32	31	30	30	32	30	32	31	30	30	32	30	32	31	339	1	619	75.2	75.2	77.3	75.2	77.3	77.3	3148100000	3135900000	2834400000	4403600000	3754200000	3025600000
24.4511	24.2757	25.1205	NaN	24.3523	NaN	4	4	4	9.8	9.8	9.8	90.429	0	7.6623	105120000	9	4	4	4	2	4	3	4	4	4	2	4	3	4	4	4	2	4	3	847	1	40	9.8	9.8	9.8	3.9	9.8	7.4	23396000	19641000	23892000	9866200	17742000	10579000
26.1974	26.5958	24.9205	25.1377	25.1231	24.8445	9	9	9	27.1	27.1	27.1	50.475	0	24.583	271770000	18	9	9	7	7	9	7	9	9	7	7	9	7	9	9	7	7	9	7	439	1	95	27.1	27.1	21	20.3	27.1	20.3	66612000	86546000	30341000	33352000	35703000	19220000
29.619	29.9775	29.5724	30.3276	29.5989	30.0746	3	3	3	6.2	6.2	6.2	43.97	0	39.584	5214400000	128	3	3	3	3	3	3	3	3	3	3	3	3	3	3	3	3	3	3	420	1	56	6.2	6.2	6.2	6.2	6.2	6.2	788580000	974710000	703330000	1240100000	592070000	915580000
26.8301	26.8802	26.8231	27.321	26.7206	26.9904	18	18	18	18.2	18.2	18.2	144.41	0	43.393	677770000	65	17	15	17	14	14	16	17	15	17	14	14	16	17	15	17	14	14	16	1283	1	180	17.1	15	17.1	15.5	15	17	108520000	105940000	100570000	156590000	73952000	132200000
27.6445	27.4975	27.7577	26.5087	27.2078	26.6009	12	12	12	42.2	42.2	42.2	41.405	0	160.8	847880000	106	11	11	11	12	11	11	11	11	11	12	11	11	11	11	11	12	11	11	384	1	135	38.8	38.8	38.8	42.2	38.8	38.3	197150000	170530000	196370000	95614000	96307000	91906000
NaN	NaN	NaN	23.9252	25.4364	25.5492	2	2	2	4	4	4	88.4	0	4.6108	94431000	3	1	0	0	2	2	2	1	0	0	2	2	2	1	0	0	2	2	2	819	1	13	2	0	0	4	4	4	100940	0	0	28354000	24053000	41923000
24.4122	24.4785	24.4083	24.02	24.1251	24.1183	4	4	4	7.9	7.9	7.9	68.02	0	3.9136	106150000	6	3	4	4	3	2	3	3	4	4	3	2	3	3	4	4	3	2	3	622	1	32	5	7.9	7.9	6.1	3.2	6.1	19718000	27405000	35612000	7050700	3958900	12408000
24.4037	24.0649	23.8037	24.3006	24.2579	24.6895	4	4	4	12.5	12.5	12.5	57.25	0	7.0047	105840000	9	3	3	2	2	4	4	3	3	2	2	4	4	3	3	2	2	4	4	503	1	28	7.2	7.2	5.2	4.8	12.5	12.5	30859000	10891000	6880700	10983000	22370000	23857000
27.9984	28.1137	28.1807	28.9807	28.3259	29.3231	18	18	18	43.5	43.5	43.5	56.365	0	154.96	2072600000	147	16	17	17	18	16	17	16	17	17	18	16	17	16	17	17	18	16	17	503	1	225	40.2	43.5	43.5	43.5	40.4	41.4	260790000	241760000	292600000	508060000	249240000	520200000
NaN	NaN	NaN	26.5503	25.0575	NaN	2	2	2	10.4	10.4	10.4	35.776	0	29.021	307470000	2	2	2	2	2	2	2	2	2	2	2	2	2	2	2	2	2	2	2	307	1	23	10.4	10.4	10.4	10.4	10.4	10.4	58409000	34687000	43023000	95438000	24115000	51793000
22.6834	22.8021	NaN	NaN	22.9361	NaN	2	2	2	9.6	9.6	9.6	28.786	0.0087989	1.5246	27073000	3	2	2	2	0	2	1	2	2	2	0	2	1	2	2	2	0	2	1	260	1	15	9.6	9.6	9.6	0	9.6	3.5	7931000	5576300	6039300	0	5256100	2270600
35.1329	35.217	35.3184	35.0555	35.2306	34.9501	45	45	21	67.3	67.3	28.6	60.184	0	323.31	206370000000	4946	43	44	43	40	44	42	43	44	43	40	44	42	20	21	21	19	21	20	548	1	2371	67.3	60.4	67.3	66.6	67.3	67.3	40576000000	37471000000	37540000000	30141000000	29046000000	31596000000
25.9459	26.1929	25.9107	26.1275	26.2011	26.9613	8	8	8	23	23	23	66.549	0	41.937	422590000	45	6	5	7	7	6	8	6	5	7	7	6	8	6	5	7	7	6	8	596	1	70	18.1	18.1	21.3	21.3	21.3	23	66195000	58119000	52353000	67691000	53700000	124530000
28.4098	28.076	28.5106	28.2049	28.4495	28.1794	7	7	7	75.2	75.2	75.2	13.323	0	110.9	1723900000	123	7	6	6	6	6	6	7	6	6	6	6	6	7	6	6	6	6	6	121	1	92	75.2	66.1	52.1	66.1	52.1	52.1	363220000	235360000	290520000	256120000	277200000	301530000
NaN	26.4326	NaN	26.3763	26.4738	NaN	2	2	2	0.9	0.9	0.9	225.23	0.0014402	2.1858	485710000	8	1	1	1	1	1	2	1	1	1	1	1	2	1	1	1	1	1	2	1985	1	25	0.5	0.5	0.5	0.5	0.5	0.9	111740000	80623000	106350000	83054000	63053000	40884000
31.0243	30.983	30.524	30.314	30.4891	29.8087	10	10	10	46.5	46.5	46.5	22.107	0	97.135	8404400000	271	10	10	10	8	10	8	10	10	10	8	10	8	10	10	10	8	10	8	198	1	189	46.5	46.5	46.5	40.9	46.5	43.4	2251700000	1536900000	1565500000	1092300000	1099900000	858160000
30.3864	30.1813	30.515	29.5922	29.808	29.5002	13	13	13	79.4	79.4	79.4	15.592	0	137.88	5811400000	247	13	13	13	12	13	13	13	13	13	12	13	13	13	13	13	12	13	13	141	1	226	79.4	79.4	79.4	79.4	79.4	79.4	1379100000	1080200000	1240700000	732970000	671470000	706880000
26.3161	25.581	25.7431	26.0356	26.2692	25.7366	4	4	4	16.6	16.6	16.6	51.088	0	23.568	332740000	28	3	3	3	3	4	4	3	3	3	3	4	4	3	3	3	3	4	4	447	1	47	14.8	14.8	14.8	14.8	16.6	16.6	81843000	45684000	63369000	30389000	80106000	31352000
22.7014	22.9516	22.4599	NaN	NaN	21.2157	3	3	3	6.5	6.5	6.5	60.596	0	86.71	24268000	21	2	2	3	1	1	3	2	2	3	1	1	3	2	2	3	1	1	3	565	1	24	3	3	6.5	2.7	2.7	6.5	3562400	4154100	7699300	2080300	2212400	4559700
NaN	NaN	23.7881	24.4687	24.1067	24.0949	2	2	2	5.2	5.2	5.2	45.564	0	37.278	93951000	20	1	1	2	2	2	2	1	1	2	2	2	2	1	1	2	2	2	2	440	1	19	5.2	5.2	5.2	5.2	5.2	5.2	16730000	15310000	15910000	17466000	13891000	14644000
31.6317	31.4822	31.225	31.6721	31.9212	30.9343	22	22	22	57.6	57.6	57.6	57.637	0	323.31	16035000000	703	22	22	22	20	22	22	22	22	22	20	22	22	22	22	22	20	22	22	528	1	460	57.6	57.6	57.6	54.4	57.6	57.6	3525500000	2692100000	2075300000	3146300000	2595200000	2000700000
27.7704	27.7416	27.7323	28.4581	28.4626	28.5265	10	10	10	15	15	15	76.979	0	87.697	1565200000	95	8	6	8	10	8	8	8	6	8	10	8	8	8	6	8	10	8	8	699	1	106	11.4	7.2	11.4	15	13.3	12	225610000	181110000	186600000	384170000	253610000	334110000
23.2614	23.2413	23.1121	23.2674	23.258	24.4	2	2	2	6.6	6.6	6.6	52.215	0	4.5718	60942000	2	2	2	2	2	2	2	2	2	2	2	2	2	2	2	2	2	2	2	483	1	19	6.6	6.6	6.6	6.6	6.6	6.6	13766000	5603500	6538900	5867800	8833800	20332000
23.0322	22.3429	22.3756	NaN	22.6111	22.7105	3	3	3	11	11	11	49.796	0.00048828	2.3515	30367000	6	2	2	2	1	3	2	2	2	2	1	3	2	2	2	2	1	3	2	462	1	20	7.4	7.4	7.4	2.4	11	8.7	8733900	6467600	3649100	2950800	6988000	1577300
25.941	25.6106	25.9756	26.3472	26.1404	26.21	5	5	5	25.6	25.6	25.6	25.479	0	29.8	367720000	61	5	5	4	5	5	5	5	5	4	5	5	5	5	5	4	5	5	5	234	1	64	25.6	25.6	20.5	25.6	25.6	25.6	62332000	43173000	48525000	89631000	41197000	82859000
26.3825	26.561	26.1692	26.7064	25.9355	26.0039	7	7	7	35.4	35.4	35.4	34.818	0	37.027	445100000	59	7	7	7	5	6	5	7	7	7	5	6	5	7	7	7	5	6	5	308	1	67	35.4	35.4	35.4	25	32.1	25	96562000	98964000	79960000	88258000	29338000	52021000
27.0733	26.648	27.1669	27.7427	27.5078	27.7062	17	17	17	47.7	47.7	47.7	49.263	0	197.22	896430000	159	13	14	16	15	15	15	13	14	16	15	15	15	13	14	16	15	15	15	438	1	189	35.2	37	42.5	47.3	37.4	45.4	130420000	105150000	116370000	206590000	118510000	219390000
28.1762	28.2593	28.3418	27.5528	27.6634	27.4285	20	20	20	30.4	30.4	30.4	122.02	0	89.707	1363000000	106	19	20	20	20	18	18	19	20	20	20	18	18	19	20	20	20	18	18	1075	1	241	28.5	30.4	30.4	30.4	26.6	27	389450000	246180000	303870000	175060000	109590000	138860000
24.3156	23.9558	23.9807	23.5599	23.8262	23.6614	3	3	3	15.9	15.9	15.9	43.791	0.0046729	1.962	82803000	5	3	3	3	2	3	2	3	3	3	2	3	2	3	3	3	2	3	2	403	1	27	15.9	15.9	15.9	8.9	15.9	8.9	23542000	16232000	18908000	3812300	14770000	5538800
28.0307	28.0908	28.1984	27.8916	27.846	27.8275	19	19	19	36.9	36.9	36.9	78.382	0	145.63	1382100000	142	18	19	19	17	18	18	18	19	19	17	18	18	18	19	19	17	18	18	712	1	233	36.9	36.9	36.9	34.8	36.9	36.9	282020000	259760000	264370000	203810000	167740000	204450000
32.317	32.163	32.0206	31.6466	32.016	31.3991	36	36	36	83.9	83.9	83.9	30.654	0	272.58	21816000000	748	35	36	36	30	34	31	35	36	36	30	34	31	35	36	36	30	34	31	273	1	623	83.9	83.9	83.9	78.8	82.4	82.8	5718900000	4150400000	3181200000	3179800000	3058300000	2527600000
NaN	NaN	NaN	24.1246	NaN	23.8428	2	2	2	5.6	5.6	5.6	51.668	0	8.2578	34784000	5	0	0	0	2	1	2	0	0	0	2	1	2	0	0	0	2	1	2	465	1	10	0	0	0	5.6	1.7	5.6	0	0	0	16373000	4092100	14319000
25.9595	26.2055	26.431	26.578	25.9046	26.4303	8	8	8	11.1	11.1	11.1	125.97	0	48.583	421150000	39	8	8	8	7	8	8	8	8	8	7	8	8	8	8	8	7	8	8	1153	1	98	11.1	11.1	11.1	10.1	11.1	11.1	63354000	70306000	67075000	78349000	52842000	89226000
27.612	27.7535	27.6819	27.6484	27.4885	27.5733	18	18	18	35.6	35.6	35.6	91	0	198.97	1080000000	108	18	17	17	14	15	16	18	17	17	14	15	16	18	17	17	14	15	16	837	1	213	35.6	30.2	33.9	27.8	29.6	31.3	200400000	224140000	206460000	161980000	126810000	160200000
28.3756	28.5578	28.2003	28.8099	28.061	27.4188	3	3	3	0.6	0.6	0.6	592.1	0	6.0936	1758400000	31	3	3	3	2	2	2	3	3	3	2	2	2	3	3	3	2	2	2	5610	1	34	0.6	0.6	0.6	0.5	0.3	0.3	367190000	358170000	244420000	482850000	157000000	148800000
25.6795	25.418	25.9639	25.7539	25.4933	25.765	7	7	7	15.8	15.8	15.8	104.19	0	47.301	281200000	26	6	6	7	5	7	7	6	6	7	5	7	7	6	6	7	5	7	7	945	1	73	14	14	15.8	11.9	15.8	15.8	55806000	39907000	54727000	37950000	35986000	56825000
26.9845	26.9247	27.0475	27.3534	27.2374	27.8091	8	8	8	61.6	61.6	61.6	16.033	0	67.097	836600000	89	7	6	6	6	8	8	7	6	6	6	8	8	7	6	6	6	8	8	138	1	78	61.6	61.6	61.6	51.4	61.6	61.6	150750000	83637000	98909000	136190000	105180000	261930000
25.5643	26.0968	25.1898	26.2663	25.9096	25.6843	10	10	10	12.2	12.2	12.2	129.21	0	56.077	311950000	28	8	8	7	7	6	9	8	8	7	7	6	9	8	8	7	7	6	9	1212	1	73	11	11.1	9.8	9.2	7.8	11	62512000	64376000	35459000	65927000	34926000	48749000
28.7882	29.4953	29.1038	30.1535	29.2514	29.4175	74	74	74	19.5	19.5	19.5	530.22	0	323.31	3818500000	352	57	63	59	64	58	61	57	63	59	64	58	61	57	63	59	64	58	61	4667	1	699	14.8	16.7	16.1	17.7	15.9	16.7	452950000	710190000	492690000	1081400000	431900000	649370000
29.6429	29.4736	29.7012	29.2802	29.7126	29.236	24	24	24	48	48	48	58.997	0	323.31	4001600000	361	24	23	24	22	23	23	24	23	24	22	23	23	24	23	24	22	23	23	538	1	365	48	43.3	48	45.7	45.9	48	860880000	661940000	698730000	520180000	607890000	652010000
27.6274	26.7882	26.6843	NaN	25.3262	25.6629	5	5	5	29.2	29.2	29.2	12.297	0	4.6021	480050000	24	5	5	5	1	4	3	5	5	5	1	4	3	5	5	5	1	4	3	106	1	54	29.2	29.2	29.2	13.2	22.6	15.1	164770000	113570000	136280000	14481000	19384000	31559000
27.7409	27.5936	27.6812	27.3735	27.5325	27.5222	8	8	8	46.3	46.3	46.3	28.93	0	184.96	1040100000	116	8	8	8	6	7	7	8	8	8	6	7	7	8	8	8	6	7	7	272	1	109	46.3	46.3	46.3	40.1	40.8	40.8	187520000	190730000	213470000	144490000	128410000	175480000
22.3457	22.6974	22.2891	22.2504	NaN	NaN	2	2	2	11.1	11.1	11.1	29.87	0.0063694	1.7494	22906000	11	2	2	2	2	1	1	2	2	2	2	1	1	2	2	2	2	1	1	270	1	15	11.1	11.1	11.1	11.1	3.3	3.3	6059700	6793900	4232700	2594300	2363500	861520
25.5032	25.6653	25.4968	24.8448	25.3136	24.6024	4	4	4	18.5	18.5	18.5	39.194	0	13.474	212120000	26	4	4	4	4	3	3	4	4	4	4	3	3	4	4	4	4	3	3	352	1	41	18.5	18.5	18.5	18.5	15.6	15.6	40882000	48329000	42621000	31780000	25108000	23402000
26.8405	26.3142	26.3705	26.3951	26.859	26.5886	6	6	6	35.8	35.8	35.8	19.174	0	29.408	537210000	50	6	6	6	5	5	6	6	6	6	5	5	6	6	6	6	5	5	6	179	1	77	35.8	35.8	35.8	30.7	34.1	35.8	154570000	90629000	70741000	55903000	63369000	102000000
27.8189	27.1733	27.1134	27.1893	27.4146	27.1062	9	9	9	62.3	62.3	62.3	22.315	0	153.16	885000000	65	9	9	9	8	9	7	9	9	9	8	9	7	9	9	9	8	9	7	199	1	136	62.3	62.3	62.3	58.8	62.3	49.2	266410000	166460000	120760000	112510000	117990000	100860000
25.0648	24.6385	24.6383	25.7064	25.4534	25.3731	3	3	3	28.9	28.9	28.9	15.369	0	22.222	203500000	14	3	3	3	3	3	3	3	3	3	3	3	3	3	3	3	3	3	3	142	1	43	28.9	28.9	28.9	28.9	28.9	28.9	37108000	21795000	20356000	55593000	26536000	42117000
25.7848	25.6972	25.926	26.0273	25.2523	26.0262	7	7	7	16.8	16.8	16.8	74.746	0	38.613	310360000	53	7	7	6	7	7	7	7	7	6	7	7	7	7	7	6	7	7	7	722	1	90	16.8	16.8	15.1	16.8	16.8	16.8	54109000	48265000	46870000	66019000	29588000	65509000
24.0668	23.9188	23.9973	NaN	23.5571	24.1915	3	3	3	4.9	4.9	4.9	108.79	0	26.147	84758000	11	3	3	3	1	3	2	3	3	3	1	3	2	3	3	3	1	3	2	966	1	25	4.9	4.9	4.9	1.3	4.9	3.1	21512000	16812000	15129000	13092000	5537900	12675000
25.6052	25.5399	25.3817	26.2571	26.2197	25.8963	5	5	5	28.8	28.8	28.8	32.232	0	14.102	312440000	35	5	5	5	4	4	5	5	5	5	4	4	5	5	5	5	4	4	5	285	1	68	28.8	28.8	28.8	24.6	24.6	28.8	52321000	40768000	36409000	67165000	56784000	58996000
24.8948	24.8412	24.5043	24.875	24.7042	24.6778	5	5	5	12.4	12.4	12.4	73.995	0	4.0134	146740000	8	4	5	3	5	5	5	4	5	3	5	5	5	4	5	3	5	5	5	678	1	45	9.3	12.4	7.4	12.4	12.4	12.4	29066000	27837000	13559000	29242000	22713000	24327000
NaN	NaN	NaN	24.7463	24.1995	NaN	1	1	1	2.6	2.6	2.6	64.31	0	17.95	63591000	9	1	1	1	1	1	1	1	1	1	1	1	1	1	1	1	1	1	1	606	1	15	2.6	2.6	2.6	2.6	2.6	2.6	3899500	7661000	1565800	28581000	12698000	9185200
25.0324	25.1557	24.6445	24.5055	24.9583	24.3047	3	3	3	16.1	16.1	16.1	36.492	0	15.202	150000000	16	3	2	3	2	3	2	3	2	3	2	3	2	3	2	3	2	3	2	322	1	29	16.1	12.1	16.1	12.1	16.1	12.1	34509000	27807000	28743000	19175000	25564000	14200000
26.5799	27.0597	26.4544	24.89	25.3081	24.367	6	6	6	21	21	21	30.15	0	54.828	373070000	40	6	6	6	2	6	3	6	6	6	2	6	3	6	6	6	2	6	3	276	1	53	21	21	21	9.8	21	19.2	116410000	129020000	81854000	8311800	26663000	10812000
26.7017	27.7233	26.3509	26.6381	26.9457	26.3135	5	5	5	20.4	20.4	20.4	32.498	0	39.406	639490000	62	3	4	4	5	3	4	3	4	4	5	3	4	3	4	4	5	3	4	284	1	56	12.3	16.5	16.5	20.4	12.3	16.5	60460000	170880000	69977000	179070000	71056000	88044000
24.7743	24.3896	24.4828	24.4066	24.552	23.5869	2	2	2	11.3	11.3	11.3	21.012	0.0084482	1.5823	115900000	6	2	2	2	2	2	2	2	2	2	2	2	2	2	2	2	2	2	2	186	1	33	11.3	11.3	11.3	11.3	11.3	11.3	26622000	18838000	17689000	25933000	20135000	6683500
26.875	26.914	26.6109	NaN	27.2927	27.387	3	3	3	0.9	0.9	0.9	449.31	0	3.2702	647700000	14	2	2	2	2	2	3	2	2	2	2	2	3	2	2	2	2	2	3	4216	1	25	0.5	0.5	0.5	0.6	0.5	0.9	120010000	137610000	75417000	59522000	102490000	152650000
20.7542	20.8161	21.2529	NaN	22.1837	22.1782	2	2	2	7.2	7.2	7.2	44.162	0	21.488	14639000	6	2	2	2	1	2	2	2	2	2	1	2	2	2	2	2	1	2	2	445	1	15	7.2	7.2	7.2	4.5	7.2	7.2	1367400	2101300	1745800	1489000	2776800	5159100
28.7494	28.7751	28.9437	29.211	29.6331	29.8341	9	9	9	82.6	82.6	82.6	12.949	0	318.16	3288100000	155	6	5	5	7	9	9	6	5	5	7	9	9	6	5	5	7	9	9	115	1	128	63.5	47	47	82.6	82.6	82.6	478760000	428030000	367930000	568400000	602840000	842180000
28.9445	28.8673	28.8651	28.8782	28.6451	28.7444	27	27	27	47	47	47	91.393	0	211.74	2495600000	220	25	23	24	22	24	22	25	23	24	22	24	22	25	23	24	22	24	22	859	1	330	43.4	40.5	39.7	39.3	42.3	35.7	554460000	445820000	422350000	443960000	298440000	330560000
24.1708	NaN	23.9629	24.0556	24.7222	24.0052	3	3	3	22.6	22.6	22.6	19.071	0	4.6735	93275000	14	3	2	3	3	3	3	3	2	3	3	3	3	3	2	3	3	3	3	168	1	33	22.6	13.1	22.6	22.6	22.6	22.6	21416000	9565600	14210000	16713000	17848000	13523000
26.8508	26.6421	26.9052	26.4724	26.7655	25.9674	10	10	10	49.8	49.8	49.8	31.613	0	44.759	538530000	62	10	10	10	8	9	9	10	10	10	8	9	9	10	10	10	8	9	9	287	1	112	49.8	49.8	49.8	40.4	44.9	44.9	129750000	100960000	102740000	62200000	73614000	69262000
25.964	26.6494	25.5322	25.8995	25.3122	24.6571	9	9	9	30.3	30.3	30.3	40.393	0	99.347	306590000	47	9	9	8	7	7	6	9	9	8	7	7	6	9	9	8	7	7	6	376	1	94	30.3	30.3	23.9	25.3	25.3	23.1	66993000	94487000	42845000	57109000	27210000	17950000
24.7041	25.8061	24.798	25.1888	NaN	24.6076	2	2	2	25	25	25	19.938	0	5.6885	171000000	5	2	2	2	2	1	2	2	2	2	2	1	2	2	2	2	2	1	2	180	1	21	25	25	25	25	5.6	25	18136000	46668000	26431000	50008000	9797200	19959000
25.1799	25.3546	24.9543	25.9121	24.9813	25.3383	6	6	6	1.7	1.7	1.7	474	0	9.6876	220200000	18	5	5	6	4	4	6	5	5	6	4	4	6	5	5	6	4	4	6	4268	1	49	1.5	1.5	1.7	1.3	1.2	1.7	48737000	31020000	24762000	21953000	27981000	65744000
23.5335	23.5436	24.3126	23.6351	23.4211	23.6995	5	5	4	17.8	17.8	17.5	536.11	0	17.374	72443000	9	4	4	5	4	3	4	4	4	5	4	3	4	4	4	4	3	3	4	4941	1	45	17.5	17.5	17.8	12.2	13.9	17.5	14206000	10262000	19261000	10213000	5046600	13455000
31.3375	31.06	31.307	32.2504	31.988	32.4048	34	34	34	78.3	78.3	78.3	46.145	0	323.31	19810000000	770	31	30	31	33	32	34	31	30	31	33	32	34	31	30	31	33	32	34	429	1	634	71.3	71.3	71.3	78.3	73	78.3	2584500000	1825100000	2293700000	4509500000	2831300000	5765800000
NaN	22.323	23.3448	NaN	22.3198	NaN	4	4	4	24.1	24.1	24.1	28.641	0	6.3928	33657000	6	1	3	2	0	2	2	1	3	2	0	2	2	1	3	2	0	2	2	261	1	16	5	13.8	10.3	0	10.3	15.3	7449300	5889000	9993300	0	1579400	8745700
25.6434	25.7455	26.1728	26.611	25.8396	26.8818	14	14	14	23.2	23.2	23.2	99.702	0	184.09	414080000	49	10	10	12	12	9	12	10	10	12	12	9	12	10	10	12	12	9	12	935	1	122	15.8	17.3	19.7	21.2	16	21	50175000	45894000	61414000	98272000	36252000	122070000
26.4201	25.6137	26.2329	25.6345	25.4591	25.8819	3	3	3	23	23	23	16.967	0	40.928	331420000	39	3	3	3	3	3	3	3	3	3	3	3	3	3	3	3	3	3	3	152	1	54	23	23	23	23	23	23	94084000	47998000	68366000	28891000	39754000	52328000
28.9206	28.7687	28.7706	28.6736	28.673	28.7085	16	16	16	47.7	47.7	47.7	50.657	0	164.36	2357300000	153	15	14	16	13	15	14	15	14	16	13	15	14	15	14	16	13	15	14	465	1	202	47.7	42.6	47.7	42.6	47.7	44.9	424570000	299700000	455450000	246720000	268790000	662100000
26.253	26.0804	26.1697	25.9294	25.7795	25.5158	9	9	9	21.7	21.7	21.7	58.19	0	45.775	344540000	38	8	7	6	7	7	7	8	7	6	7	7	7	8	7	6	7	7	7	526	1	83	21.7	19.6	19.4	19.6	19.6	15.6	83654000	62093000	65958000	50690000	44531000	37613000
25.3493	25.5981	25.2824	24.9766	24.4324	24.4396	7	7	7	13.6	13.6	13.6	75.075	0	136.02	186690000	41	5	6	7	3	4	4	5	6	7	3	4	4	5	6	7	3	4	4	682	1	50	11.6	12	13.6	7.8	10.4	7.2	45547000	52034000	39418000	20257000	12484000	16952000
24.4147	24.5315	24.6243	24.5815	24.0487	24.9691	7	7	7	5.7	5.7	5.7	193.43	0	18.854	129140000	14	5	5	6	6	4	6	5	5	6	6	4	6	5	5	6	6	4	6	1754	1	54	4.1	3.9	5.1	5.1	3.3	5.1	21176000	21509000	18950000	21094000	10501000	35905000
29.2486	29.6178	29.7819	29.3029	29.7268	29.8997	28	28	28	30.8	30.8	30.8	108.73	0	219.88	4259300000	296	25	27	27	24	26	27	25	27	27	24	26	27	25	27	27	24	26	27	966	1	375	28.9	27.7	30.7	29.7	29.7	30.8	667090000	739690000	811600000	562050000	564180000	914660000
24.1035	24.7945	24.3629	NaN	NaN	NaN	2	2	2	15	15	15	15.467	0.00049702	2.546	75465000	9	2	2	2	1	1	1	2	2	2	1	1	1	2	2	2	1	1	1	140	1	18	15	15	15	7.1	7.1	7.1	11557000	26647000	21369000	6848100	2614400	6428700
27.4019	27.2823	27.0897	26.1623	27.02	25.6294	5	5	5	21.9	21.9	21.9	35.178	0	64.88	644340000	49	5	5	5	5	5	5	5	5	5	5	5	5	5	5	5	5	5	5	311	1	78	21.9	21.9	21.9	21.9	21.9	21.9	177670000	146120000	119800000	67247000	91779000	41719000
28.2781	28.7676	28.5465	29.0245	29.1754	29.0408	15	7	0	65	33	0	11.272	0	56.781	2455300000	100	15	15	15	12	15	15	7	7	7	4	7	7	0	0	0	0	0	0	100	1	91	65	65	65	56	65	65	290810000	305170000	486600000	386920000	394840000	590960000
23.6017	NaN	23.5296	NaN	24.041	NaN	2	2	2	9.1	9.1	9.1	36.624	0	3.0754	47562000	7	2	1	2	0	2	1	2	1	2	0	2	1	2	1	2	0	2	1	319	1	14	9.1	5.3	9.1	0	9.1	5.3	17168000	8222600	8934700	0	9551000	3686100
25.525	25.0449	25.6292	24.9362	25.4411	25.7981	6	6	6	22.7	22.7	22.7	47.55	0	13.299	232100000	15	6	4	5	4	5	4	6	4	5	4	5	4	6	4	5	4	5	4	423	1	48	22.7	15.8	20.8	17.5	20.8	17.5	57621000	37733000	43825000	23377000	36385000	33161000
25.7043	24.4739	25.3361	24.3784	25.643	25.446	7	7	7	26.2	26.2	26.2	44.11	0	48.118	202820000	24	6	4	6	5	7	6	6	4	6	5	7	6	6	4	6	5	7	6	404	1	67	21.5	10.9	18.6	16.8	26.2	24.5	38781000	8606900	29747000	23379000	44261000	58043000
30.4664	30.4578	30.1908	29.5678	29.8526	29.2066	12	12	12	54.1	54.1	54.1	25.521	0	154.05	5733800000	339	12	12	12	9	12	10	12	12	12	9	12	10	12	12	12	9	12	10	222	1	202	54.1	54.1	54.1	45	54.1	45.5	1446900000	1179300000	1015400000	826630000	655920000	609580000
28.1957	27.8843	28.0054	27.3518	27.8347	27.4143	11	11	11	24.4	24.4	24.4	67.154	0	69.907	1212300000	74	10	10	9	9	11	9	10	10	9	9	11	9	10	10	9	9	11	9	586	1	114	24.1	24.1	22.7	19.8	24.4	20.5	306880000	210050000	250810000	128380000	178640000	137550000
23.9994	NaN	23.8656	24.0487	23.6578	24.6666	5	5	5	3	3	3	204.05	0	7.4016	79778000	14	4	2	4	5	4	4	4	2	4	5	4	4	4	2	4	5	4	4	1931	1	32	2.6	1	2.6	3	2.6	2.6	12238000	762860	6328600	19057000	4634600	36757000
29.6965	29.2737	29.9154	29.6115	29.2658	30.2722	13	13	13	79.1	79.1	79.1	21.244	0	227.98	4641300000	288	11	10	13	13	12	13	11	10	13	13	12	13	11	10	13	13	12	13	187	1	215	71.1	58.8	79.1	79.1	70.6	79.1	824980000	512940000	823190000	789170000	440000000	1251000000
30.4305	29.453	30.208	28.2019	30.6914	29.019	3	3	3	28	28	28	10.106	0	111.72	4947900000	54	3	3	3	3	3	2	3	3	3	3	3	2	3	3	3	3	3	2	107	1	45	28	28	28	28	28	28	1368000000	778710000	795390000	322390000	1546200000	137180000
26.1174	26.2481	26.058	26.2908	26.2799	26.5587	10	10	9	23	23	21.2	75.592	0	40.729	423640000	49	8	8	8	9	8	9	8	8	8	9	8	9	8	8	8	9	8	9	678	1	112	19.6	19.6	19.6	21.2	19.9	21.2	70330000	64138000	49004000	91201000	46821000	102140000
24.0595	24.1672	24.3304	24.8701	24.2478	24.8074	5	5	5	14.5	14.5	14.5	58.709	0	31.344	120450000	23	3	4	4	5	4	4	3	4	4	5	4	4	3	4	4	5	4	4	517	1	51	7.9	11	11	14.5	11	11	16110000	15158000	17086000	31416000	11310000	29375000
23.9479	24.2233	24.1695	24.1602	24.0642	NaN	5	5	5	9.6	9.6	9.6	71.923	0	6.7926	86506000	6	5	5	4	4	5	3	5	5	4	4	5	3	5	5	4	4	5	3	655	1	43	9.6	9.6	7.9	7.3	9.6	6.7	17110000	17036000	13748000	17989000	12538000	8084700
21.7809	22.1003	22.0728	22.0388	22.7523	23.2369	4	4	4	3.4	3.4	3.4	224.42	0	10.952	29993000	5	4	4	4	3	2	4	4	4	4	3	2	4	4	4	4	3	2	4	2075	1	32	3.4	3.4	3.4	2.4	1.4	3.4	4271600	4755600	5132700	6532700	1814600	7486000
NaN	NaN	NaN	26.4815	26.5156	26.0722	8	8	8	15.2	15.2	15.2	83.521	0	36.38	223580000	17	0	1	0	8	8	6	0	1	0	8	8	6	0	1	0	8	8	6	743	1	41	0	2.4	0	15.2	15.2	11.2	0	1228500	0	103710000	54717000	63923000
29.8197	29.8949	29.6556	29.2962	29.3248	29.4013	17	17	17	65.8	65.8	65.8	24.471	0	198.95	4269300000	260	16	17	16	15	15	14	16	17	16	15	15	14	16	17	16	15	15	14	219	1	267	65.8	65.8	63	62.6	62.1	61.6	971700000	860830000	721760000	578080000	482570000	654410000
25.9608	25.6924	25.7337	26.094	26.3918	26.4535	6	6	6	26.2	26.2	26.2	43.106	0	125.56	368870000	35	6	6	6	6	6	5	6	6	6	6	6	5	6	6	6	6	6	5	400	1	65	26.2	26.2	26.2	26.2	26.2	22	64244000	44373000	48280000	70409000	60408000	81152000
27.4991	27.202	27.3	26.9645	27.3661	27.471	7	7	7	37.1	37.1	37.1	22.52	0	34.22	865090000	54	6	5	6	6	6	6	6	5	6	6	6	6	6	5	6	6	6	6	197	1	66	35	27.9	35	35	36	35	207850000	135500000	144420000	119080000	122820000	135420000
30.1477	29.9425	30.1437	29.7457	30.1696	29.7482	16	16	16	58	58	58	21.037	0	154.19	5546100000	258	16	16	16	12	16	16	16	16	16	12	16	16	16	16	16	12	16	16	193	1	278	58	58	58	54.9	58	58	1194200000	887120000	977810000	657100000	859910000	969920000
31.0417	30.9855	31.1102	29.5203	29.8406	29.3109	50	50	50	47.5	47.5	47.5	114.65	0	323.31	7919700000	554	46	47	47	40	44	37	46	47	47	40	44	37	46	47	47	40	44	37	1017	1	697	46.8	47.5	46.5	41.7	43.7	37.5	2268400000	1908000000	2095400000	572150000	588630000	487040000
31.9643	31.8005	31.4536	31.3095	31.7773	31.2765	12	12	12	43.2	43.2	43.2	22.21	0	125.69	17617000000	262	12	12	12	12	12	12	12	12	12	12	12	12	12	12	12	12	12	12	199	1	228	43.2	43.2	43.2	43.2	43.2	43.2	3612500000	3023300000	2526100000	3044800000	2458700000	2952100000
28.8492	27.975	28.8806	27.9911	28.6941	28.0694	5	5	5	68.5	68.5	68.5	11	0	118.35	1928400000	111	5	5	5	4	5	4	5	5	5	4	5	4	5	5	5	4	5	4	111	1	56	68.5	68.5	68.5	57.7	68.5	57.7	507520000	248580000	400110000	272840000	281720000	217620000
24.0825	24.3422	24.2121	24.3081	24.3003	24.2931	4	4	4	4.6	4.6	4.6	155.04	0	9.2689	103740000	11	4	3	3	4	4	4	4	3	3	4	4	4	4	3	3	4	4	4	1416	1	40	4.6	3.6	3.6	4.6	4.6	4.6	16682000	14685000	14430000	20087000	14108000	23748000
23.4958	23.9895	23.9669	23.6704	23.5982	24.2631	4	4	4	4.1	4.1	4.1	154.34	0	50.39	79244000	15	3	4	3	2	2	2	3	4	3	2	2	2	3	4	3	2	2	2	1452	1	29	3.5	4.1	3.5	2.4	2.4	2.4	15882000	18425000	12951000	12391000	8233600	11362000
25.0737	24.8625	25.2352	25.4351	25.1672	25.2321	5	5	5	18	18	18	47.166	0	106.24	197800000	23	4	4	5	4	5	4	4	4	5	4	5	4	4	4	5	4	5	4	440	1	57	15.7	15.7	18	15.7	18	15.7	36656000	30416000	31669000	39931000	25933000	33199000
29.4165	29.1557	29.4871	28.9481	29.1929	29.0629	22	22	22	53.5	53.5	53.5	49.101	0	323.31	3251100000	299	20	21	20	21	22	20	20	21	20	21	22	20	20	21	20	21	22	20	447	1	321	53.5	53.5	53.5	50.6	53.5	49.4	714240000	536490000	610840000	481420000	432380000	475730000
27.7538	27.9226	27.9377	27.6998	27.2058	27.0294	13	13	13	26.3	26.3	26.3	65.872	0	70.759	1077900000	54	12	12	13	11	11	9	12	12	13	11	11	9	12	12	13	11	11	9	570	1	122	24.9	24.9	26.3	24.9	23.2	20.2	226260000	200390000	167850000	220060000	176690000	86611000
27.0152	27.1425	27.061	26.8666	26.9825	26.7958	9	9	9	34.8	34.8	34.8	32.442	0	99.315	685540000	53	8	8	9	8	8	8	8	8	9	8	8	8	8	8	9	8	8	8	293	1	115	34.8	34.8	34.8	34.8	34.8	34.8	129880000	135050000	126410000	93196000	95297000	105700000
28.4086	28.2173	28.2502	27.5931	27.9728	28.2094	4	4	4	40.5	40.5	40.5	13.516	0	145.8	1533000000	59	4	4	4	4	4	4	4	4	4	4	4	4	4	4	4	4	4	4	126	1	83	40.5	40.5	40.5	40.5	40.5	40.5	362180000	261590000	285500000	176770000	196310000	250680000
24.0733	24.3068	24.2114	25.8064	24.7075	25.0947	23	4	4	28.8	6.5	6.5	102.7	0	98.939	154770000	12	18	20	19	23	18	19	3	4	3	4	4	2	3	4	3	4	4	2	930	1	31	24.6	26.8	24.1	28.8	24.3	24.8	10301000	20904000	10059000	74240000	21095000	18171000
27.285	28.0053	27.4259	29.269	28.1647	28.7509	25	25	6	30	30	7.9	103.76	0	271.53	1776600000	211	18	20	20	25	19	23	18	20	20	25	19	23	3	4	4	6	5	6	940	1	277	26	26.6	26.8	30	24.8	29	151080000	212080000	144920000	641210000	177810000	449540000
24.9893	24.0952	24.4035	24.8392	25.0409	NaN	4	4	4	16.3	16.3	16.3	43.394	0	3.8468	120970000	9	4	3	3	3	4	2	4	3	3	3	4	2	4	3	3	3	4	2	374	1	31	16.3	13.9	13.9	9.1	16.3	5.1	38212000	13971000	22792000	15361000	26483000	4150800
26.2501	25.4318	25.15	25.396	26.3609	25.6193	6	6	6	33.3	33.3	33.3	18.693	0	157.7	297000000	19	6	6	6	6	6	6	6	6	6	6	6	6	6	6	6	6	6	6	168	1	89	33.3	33.3	33.3	33.3	33.3	33.3	67158000	43091000	29623000	54423000	50883000	51823000
25.884	25.7577	25.5088	24.9643	25.98	25.42	3	3	3	21.7	21.7	21.7	19.388	0	9.6499	266070000	37	3	3	3	2	3	3	3	3	3	2	3	3	3	3	3	2	3	3	175	1	34	21.7	21.7	21.7	11.4	21.7	21.7	60928000	47779000	41425000	28872000	45678000	41386000
23.5162	23.846	23.4535	25.9513	24.8414	NaN	2	2	2	16.5	16.5	16.5	19.539	0	15.457	137790000	11	2	2	2	2	2	1	2	2	2	2	2	1	2	2	2	2	2	1	176	1	21	16.5	16.5	16.5	16.5	16.5	9.7	14102000	16497000	12992000	49268000	21893000	23036000
24.7119	24.7592	24.682	25.1885	25.13	25.4009	2	2	2	8.8	8.8	8.8	40.347	0	2.7845	174090000	17	2	2	2	2	2	2	2	2	2	2	2	2	2	2	2	2	2	2	363	1	24	8.8	8.8	8.8	8.8	8.8	8.8	23046000	22785000	14570000	51639000	32623000	29429000
30.3968	30.063	30.354	29.8072	29.997	30.0205	14	14	14	62.3	62.3	62.3	17.995	0	93.716	6144700000	186	13	12	12	8	11	8	13	12	12	8	11	8	13	12	12	8	11	8	159	1	166	56.6	56.6	61	47.2	48.4	48.4	1377100000	1030300000	1108800000	899000000	748930000	980560000
21.8151	21.8143	NaN	21.9169	22.6622	NaN	2	2	2	2.8	2.8	2.8	129.01	0	3.2833	21628000	8	2	2	1	2	2	1	2	2	1	2	2	1	2	2	1	2	2	1	1203	1	20	2.8	2.8	1.8	2.8	2.8	1	4847300	4765800	5697500	2380600	3518000	418470
27.7354	27.3937	27.6056	27.3084	27.6582	27.7382	10	10	10	39.6	39.6	39.6	36.667	0	239.38	1044400000	154	10	10	9	9	10	10	10	10	9	9	10	10	10	10	9	9	10	10	328	1	149	39.6	39.6	39.6	36.6	39.6	39.6	234520000	167060000	153800000	139260000	153950000	195800000
25.8359	24.3382	23.9365	24.955	24.5582	25.0384	3	3	3	14.1	14.1	14.1	33.853	0	8.3811	168890000	10	3	2	3	3	3	3	3	2	3	3	3	3	3	2	3	3	3	3	313	1	31	14.1	8.9	14.1	14.1	14.1	14.1	50759000	18375000	13192000	29464000	19721000	37382000
25.9908	25.2958	25.2457	25.3535	25.7342	24.8447	7	7	7	37.3	37.3	37.3	35.472	0	11.88	239410000	16	7	6	4	7	7	7	7	6	4	7	7	7	7	6	4	7	7	7	327	1	64	37.3	33.6	18	37.3	37.3	37.3	69314000	28847000	18282000	42127000	46708000	34132000
28.8122	28.6084	28.5746	28.0627	28.395	27.8171	16	16	16	37.9	37.9	37.9	49.635	0	196.17	1876000000	182	16	15	15	14	15	14	16	15	15	14	15	14	16	15	15	14	15	14	457	1	228	37.9	37.9	37.9	32.8	35.7	37.4	511400000	359050000	292900000	253830000	239700000	219110000
27.6179	27.9311	27.9259	28.0005	27.7776	27.6397	25	25	25	19.5	19.5	19.5	206.02	0	163.52	1224700000	117	21	18	23	22	21	18	21	18	23	22	21	18	21	18	23	22	21	18	1842	1	231	16.9	13.4	18.1	16.9	16.2	14.3	178560000	200590000	242610000	270000000	180700000	152220000
27.8785	28.0229	28.1773	29.3331	29.2637	29.7204	14	14	14	42.1	42.1	42.1	36.976	0	165.34	2597800000	184	12	12	12	12	12	14	12	12	12	12	12	14	12	12	12	12	12	14	330	1	184	38.2	40	38.2	40	40	42.1	241530000	259590000	204940000	572440000	484380000	834940000
22.7934	23.4957	23.1747	24.3613	23.5097	24.1415	8	8	8	2.1	2.1	2.1	607.44	0	26.291	68888000	13	5	4	4	8	6	4	5	4	4	8	6	4	5	4	4	8	6	4	5658	1	52	1.5	1.3	1.2	2.1	1.5	1.2	4615400	11188000	7017900	23009000	9742000	13316000
NaN	NaN	NaN	22.8583	NaN	22.4391	2	2	2	2.1	2.1	2.1	183.8	0	4.1289	16224000	3	0	1	1	2	2	2	0	1	1	2	2	2	0	1	1	2	2	2	1656	1	12	0	0.7	1.4	2.1	2.1	2.1	0	350310	1253100	6315300	2645000	5660300
22.3717	22.7164	22.2937	26.6253	25.5734	26.3568	3	3	3	18.7	18.7	18.7	23.055	0	30.597	225620000	26	2	2	2	3	3	3	2	2	2	3	3	3	2	2	2	3	3	3	203	1	29	10.8	12.8	12.8	18.7	18.7	18.7	3218200	8036400	5415000	100790000	31478000	76677000
27.2612	27.1625	27.3974	28.1608	28.2482	28.4969	13	13	13	43.1	43.1	43.1	52.367	0	100.14	1279300000	80	11	10	10	11	11	12	11	10	10	11	11	12	11	10	10	11	11	12	464	1	131	39.7	39.7	39.7	36.4	43.1	38.4	201240000	145820000	144200000	260300000	224080000	303670000
21.8992	21.7882	NaN	20.7495	22.33	NaN	3	3	3	5.3	5.3	5.3	55.335	0	3.208	16052000	5	2	3	2	3	3	3	2	3	2	3	3	3	2	3	2	3	3	3	488	1	26	5.3	5.3	3.1	5.3	5.3	5.3	3195100	2502400	698680	1893000	4547000	3215800
24.1899	24.0099	24.2724	25.2355	24.8822	25.6136	4	4	4	45.6	45.6	45.6	12.138	0	67.933	154970000	39	2	2	2	4	4	4	2	2	2	4	4	4	2	2	2	4	4	4	114	1	35	30.7	30.7	30.7	45.6	45.6	45.6	14926000	10843000	12664000	40548000	22424000	53559000
27.5388	27.6124	27.5962	27.353	27.7777	27.7655	9	9	9	83.9	83.9	83.9	19.594	0	88.779	1063900000	107	9	9	9	9	9	9	9	9	9	9	9	9	9	9	9	9	9	9	180	1	154	83.9	83.9	83.9	83.9	83.9	83.9	199450000	166680000	179970000	153490000	154550000	209710000
26.4369	26.4215	26.3877	26.8897	26.8557	27.0639	10	10	10	23.7	23.7	23.7	58.102	0	40.041	565860000	45	7	7	8	7	8	10	7	7	8	7	8	10	7	7	8	7	8	10	536	1	100	18.1	20	21.6	20	21.6	23.7	83583000	65402000	74563000	126240000	84141000	131940000
24.9843	24.8789	25.266	25.4926	24.9593	25.5194	6	6	6	23.8	23.8	23.8	38.219	0	11.796	201380000	26	5	5	6	4	5	5	5	5	6	4	5	5	5	5	6	4	5	5	361	1	68	21.9	21.9	23.8	18	21.9	21.9	33143000	26548000	35998000	38722000	26331000	40639000
24.6289	25.2144	24.8589	24.8747	24.7772	24.2422	6	6	6	6	6	6	199.97	0	6.2122	151970000	10	5	4	5	4	4	2	5	4	5	4	4	2	5	4	5	4	4	2	1814	1	38	5.5	4.8	4	4.8	4.7	3.3	35107000	32085000	21207000	31777000	23158000	8632800
NaN	22.6439	22.1631	24.7452	22.7882	23.035	2	2	2	4.8	4.8	4.8	65.995	0	5.0664	48827000	3	1	2	2	2	2	2	1	2	2	2	2	2	1	2	2	2	2	2	599	1	18	2.3	4.8	4.8	4.8	4.8	4.8	1073300	4975200	1826200	21610000	6771300	12571000
24.8658	23.6609	24.1933	23.3684	23.6695	23.7996	2	2	2	18.5	18.5	18.5	11.438	0	5.8783	90209000	12	2	2	2	2	2	2	2	2	2	2	2	2	2	2	2	2	2	2	108	1	32	18.5	18.5	18.5	18.5	18.5	18.5	28725000	12941000	15592000	8592900	9033300	15325000
NaN	NaN	NaN	23.9956	23.9212	23.9774	1	1	1	9.3	9.3	9.3	20.449	0	13.321	53219000	3	1	1	0	1	1	1	1	1	0	1	1	1	1	1	0	1	1	1	182	1	12	9.3	9.3	0	9.3	9.3	9.3	6752000	2829200	0	17818000	7172400	18648000
26.8847	26.154	26.578	25.4989	26.6313	25.2675	8	8	8	25.8	25.8	25.8	39.592	0	41.897	421630000	42	6	7	7	3	6	4	6	7	7	3	6	4	6	7	7	3	6	4	356	1	63	23	23.3	25.6	15.7	23	18.5	125960000	78516000	81678000	30160000	65973000	39343000
32.0667	32.3011	32.2836	32.4366	31.6229	32.2427	62	62	62	71.9	71.9	71.9	76.114	0	323.31	26066000000	990	61	56	60	50	55	52	61	56	60	50	55	52	61	56	60	50	55	52	668	1	1031	71.9	68.9	70.8	64.7	66.6	69.9	4951000000	4751100000	4736600000	5143800000	2098200000	4384900000
NaN	22.7426	NaN	24.1368	24.1553	23.4142	3	3	3	7.5	7.5	7.5	69.648	0	51.806	47779000	9	0	2	1	3	3	3	0	2	1	3	3	3	0	2	1	3	3	3	639	1	20	0	5.6	2.8	7.5	7.5	7.5	0	3009500	1029100	16395000	14457000	12889000
24.324	24.4397	24.9344	24.6391	24.9759	24.9567	6	6	6	5.7	5.7	5.7	139.08	0	7.0667	146940000	16	5	5	5	6	3	5	5	5	5	6	3	5	5	5	5	6	3	5	1235	1	57	4.9	5	5	5.7	2.9	4.9	16757000	19670000	38698000	43715000	7745900	20357000
29.431	29.268	28.77	29.225	29.4753	29.0602	19	19	19	60.1	60.1	60.1	30.271	0	107.08	3280300000	204	17	18	18	18	18	16	17	18	18	18	18	16	17	18	18	18	18	16	268	1	240	59.7	60.1	60.1	60.1	60.1	56.7	723060000	553850000	391570000	643810000	467290000	500680000
NaN	23.652	NaN	24.7961	24.2286	NaN	6	2	0	7.6	3.1	0	152.62	0	20.744	59467000	6	3	4	3	6	5	5	1	2	1	2	2	1	0	0	0	0	0	0	1392	1	13	3.9	5.7	3.9	7.6	6.7	5.8	2895000	7481800	1676100	28461000	16477000	2476500
26.7176	26.3798	26.7661	25.8208	26.7975	26.2217	6	6	6	23	23	23	36.225	0	75.468	481360000	34	6	6	6	6	6	5	6	6	6	6	6	5	6	6	6	6	6	5	317	1	87	23	23	23	23	23	18.6	108900000	80292000	84650000	49935000	89734000	67849000
24.6971	24.9226	24.6798	24.3056	24.6689	24.1589	4	4	4	18.4	18.4	18.4	46.688	0	4.863	130320000	9	4	4	4	2	4	2	4	4	4	2	4	2	4	4	4	2	4	2	423	1	40	18.4	18.4	18.4	11.3	18.4	11.3	32130000	34854000	27984000	9439400	18864000	7045000
25.7652	25.7578	25.7809	25.6005	25.996	25.6523	5	5	5	19.2	19.2	19.2	38.999	0	128.54	293150000	50	5	5	5	5	4	5	5	5	5	5	4	5	5	5	5	5	4	5	359	1	60	19.2	19.2	19.2	19.2	14.2	19.2	60744000	54238000	54382000	38259000	43599000	41926000
25.6395	25.4865	25.2286	26.3969	27.7186	26.0289	3	3	3	14.7	14.7	14.7	18.682	0	6.394	443040000	15	2	2	2	2	2	3	2	2	2	2	2	3	2	2	2	2	2	3	177	1	22	14.7	14.7	14.7	14.7	14.7	14.7	44605000	33364000	15429000	131200000	106320000	112120000
NaN	NaN	NaN	24.6373	24.4134	24.7919	2	2	2	20.1	20.1	20.1	15.644	0	7.7997	74101000	12	1	1	1	2	2	2	1	1	1	2	2	2	1	1	1	2	2	2	144	1	23	7.6	7.6	7.6	20.1	20.1	20.1	3625700	2022600	1376600	24463000	15577000	27035000
25.4239	25.9959	26.376	26.5862	26.4655	27.0409	5	5	5	7.6	7.6	7.6	114.38	0	36.208	475710000	18	4	4	3	4	4	5	4	4	3	4	4	5	4	4	3	4	4	5	1068	1	55	6.3	6.3	5.3	6.3	6.3	7.6	44399000	53129000	83778000	109770000	64409000	120230000
23.9079	23.7592	23.8087	24.6042	24.5999	25.2814	5	5	5	11.4	11.4	11.4	59.536	0	60.941	117330000	13	4	4	4	5	4	5	4	4	4	5	4	5	4	4	4	5	4	5	533	1	44	9.4	9.4	9.4	11.4	9.9	11.4	9637600	10022000	13873000	26354000	17603000	39836000
24.5686	24.5463	24.4199	NaN	24.5831	NaN	3	3	3	18.4	18.4	18.4	33.37	0	5.9357	94024000	8	3	3	3	1	3	1	3	3	3	1	3	1	3	3	3	1	3	1	305	1	26	18.4	18.4	18.4	5.9	18.4	4.6	26881000	23820000	21614000	7980400	10528000	3201100
24.7026	23.9874	24.205	NaN	NaN	NaN	3	3	3	37.5	37.5	37.5	10.699	0	2.6167	123280000	10	2	2	2	1	2	1	2	2	2	1	2	1	2	2	2	1	2	1	96	1	18	24	24	24	8.3	21.9	8.3	21480000	14731000	19836000	2444500	33031000	31756000
25.7721	25.6212	26.2876	25.5523	26.3742	25.9789	7	7	7	24.1	24.1	24.1	60.525	0	49.76	331760000	40	5	5	5	6	7	7	5	5	5	6	7	7	5	5	5	6	7	7	557	1	66	15.6	15.6	15.6	18.7	24.1	24.1	58968000	40501000	62325000	44303000	66884000	58778000
27.7745	27.2034	27.1818	25.8622	27.2	26.419	15	15	15	49.8	49.8	49.8	51.983	0	169.58	744340000	71	15	14	14	11	13	11	15	14	14	11	13	11	15	14	14	11	13	11	492	1	164	49.8	44.9	45.7	36.6	40.9	34.1	287660000	111750000	116220000	79816000	85808000	63083000
27.2222	27.3183	27.0049	27.4578	27.7143	27.8388	9	9	9	49.7	49.7	49.7	35.367	0	57.406	945410000	66	8	8	9	8	8	9	8	8	9	8	8	9	8	8	9	8	8	9	322	1	103	44.1	44.1	49.7	46.9	44.1	49.7	158250000	154760000	123840000	153000000	164570000	190990000
NaN	NaN	NaN	23.0922	23.484	23.8317	2	2	2	19.7	19.7	19.7	16.876	0.0063723	1.7521	28966000	3	0	0	0	2	2	2	0	0	0	2	2	2	0	0	0	2	2	2	147	1	10	0	0	0	19.7	19.7	19.7	0	0	0	5274700	10249000	13443000
28.228	28.2464	28.317	28.9514	28.857	29.5692	21	21	21	59.9	59.9	59.9	48.29	0	282.73	2390900000	244	21	18	20	17	21	20	21	18	20	17	21	20	21	18	20	17	21	20	444	1	258	59.9	43.9	59.9	48.9	59.9	58.8	358670000	271010000	255490000	397290000	371370000	737050000
23.3527	23.8887	24.134	23.1627	22.69	NaN	3	3	3	5.5	5.5	5.5	82.954	0	4.9818	57444000	6	3	3	3	2	3	1	3	3	3	2	3	1	3	3	3	2	3	1	741	1	29	5.5	5.5	5.5	4.3	5.5	1.2	15346000	13363000	14503000	5270100	4625300	4336500
22.8291	22.7721	22.5943	23.761	23.041	22.6894	5	5	5	5.4	5.4	5.4	158.16	0	16.446	44226000	18	3	4	4	2	3	5	3	4	4	2	3	5	3	4	4	2	3	5	1430	1	38	2.8	3.8	3.8	1.6	2.6	5.4	7618000	6973300	5690600	5641400	3965700	14337000
23.3761	23.516	23.6308	23.9321	23.4459	23.7907	3	3	3	10.8	10.8	10.8	68.753	0	8.0036	68114000	13	2	2	3	3	2	2	2	2	3	3	2	2	2	2	3	3	2	2	630	1	25	7.1	7.1	10.8	10.8	7	7.1	10541000	7399600	12983000	18451000	5979000	12760000
27.8243	27.8359	27.7556	27.4976	27.9463	27.6083	5	5	5	83.6	83.6	83.6	7.8039	0	62.935	1170500000	97	5	5	5	3	5	4	5	5	5	3	5	4	5	5	5	3	5	4	67	1	66	83.6	83.6	83.6	58.2	83.6	77.6	236670000	200910000	180350000	202740000	186780000	163090000
28.3757	28.3093	28.5027	27.862	27.6545	27.8875	18	18	18	31.9	31.9	31.9	80.717	0	103.45	1544800000	134	17	16	16	15	17	16	17	16	16	15	17	16	17	16	16	15	17	16	709	1	218	29.1	27.9	27.9	27.1	30.7	27.9	356080000	282090000	269110000	260810000	166890000	209790000
28.817	28.8529	28.825	28.7918	28.4134	28.3334	24	24	24	41	41	41	87.627	0	235.14	2280600000	175	21	22	22	20	20	21	21	22	22	20	20	21	21	22	22	20	20	21	774	1	285	36.3	39.9	38.4	34	33.7	35.5	484770000	478100000	393270000	398620000	205770000	320060000
23.9646	24.2611	24.188	24.4504	24.387	24.5137	2	2	2	20.3	20.3	20.3	20.849	0	26.66	106750000	12	2	2	2	2	2	2	2	2	2	2	2	2	2	2	2	2	2	2	187	1	22	20.3	20.3	20.3	20.3	20.3	20.3	12535000	17631000	13496000	25700000	17117000	20271000
33.6612	33.6776	33.7045	33.728	33.6614	33.6971	39	39	39	81.5	81.5	81.5	49.206	0	323.31	74819000000	1579	38	38	38	34	39	38	38	38	38	34	39	38	38	38	38	34	39	38	449	1	1055	81.5	81.5	81.5	79.1	81.5	81.5	14449000000	12419000000	12425000000	12042000000	10521000000	12963000000
25.7931	25.2955	25.1115	26.99	26.9846	26.3172	6	6	1	6.6	6.6	1	150.59	0	60.722	422810000	22	3	3	2	6	4	5	3	3	2	6	4	5	0	1	0	1	0	0	1372	1	36	3.6	3.6	2.6	6.6	4.7	5.6	79939000	19152000	13692000	100250000	99802000	109980000
NaN	24.3024	24.1048	24.0751	NaN	NaN	4	4	4	6.5	6.5	6.5	113.4	0	18.467	82378000	4	3	4	3	4	3	3	3	4	3	4	3	3	3	4	3	4	3	3	1002	1	37	4.4	6.5	4.4	6.5	4.4	4.4	13147000	19280000	11410000	20815000	8691900	9033800
25.784	25.4773	25.8334	25.1249	25.4904	25.3518	5	5	5	24.3	24.3	24.3	42.462	0	59.939	252030000	23	5	5	5	3	3	5	5	5	5	3	3	5	5	5	5	3	3	5	383	1	48	24.3	24.3	24.3	12.8	16.4	24.3	58922000	46025000	57057000	22823000	29753000	37454000
25.1134	25.1066	25.0205	23.4545	24.432	24.2315	4	4	4	12.8	12.8	12.8	53.062	0	15.038	138740000	19	4	4	4	3	4	4	4	4	4	3	4	4	4	4	4	3	4	4	469	1	43	12.8	12.8	12.8	9.2	12.8	12.8	35047000	30170000	29446000	10158000	16868000	17055000
27.1814	26.876	26.7633	26.6713	26.9138	26.8675	9	9	9	38.4	38.4	38.4	38.588	0	50.369	649220000	53	9	6	9	7	8	7	9	6	9	7	8	7	9	6	9	7	8	7	352	1	83	38.4	22.4	38.4	29.5	33.8	22.4	128300000	68582000	120100000	111030000	75591000	145620000
26.5268	26.353	26.8542	26.4268	26.5175	26.6668	6	6	6	19.1	19.1	19.1	43.443	0	81.978	515380000	55	6	5	6	6	6	5	6	5	6	6	6	5	6	5	6	6	6	5	408	1	62	19.1	15	19.1	19.1	19.1	15	103790000	70738000	106080000	78727000	69850000	86190000
23.6109	23.2336	23.1721	NaN	23.1283	22.7171	4	4	4	13.8	13.8	13.8	34.486	0	7.1235	41704000	8	4	4	4	1	3	3	4	4	4	1	3	3	4	4	4	1	3	3	298	1	30	13.8	13.8	13.8	4	13.1	7.4	14217000	10379000	8276900	335430	6034000	2460600
27.1372	27.3962	27.2712	28.0726	27.2404	28.0669	12	12	11	36.9	36.9	34.6	40.744	0	143.16	1058500000	78	10	11	12	11	11	10	10	11	12	11	11	10	9	10	11	10	10	9	355	1	153	31.5	32.1	36.9	32.1	32.1	35.8	129890000	150340000	122840000	266160000	112160000	277150000
24.6136	24.6459	24.6368	25.0023	24.9459	24.9255	6	6	6	12.2	12.2	12.2	76.103	0	14.525	152830000	12	6	5	5	5	5	5	6	5	5	5	5	5	6	5	5	5	5	5	705	1	58	12.2	12.2	12.2	12.2	12.2	12.2	26377000	24945000	20915000	35780000	20116000	24698000
24.5226	24.291	24.3024	24.5387	24.8857	25.05	3	3	3	15.6	15.6	15.6	51.728	0	18.971	134040000	27	3	3	3	3	3	3	3	3	3	3	3	3	3	3	3	3	3	3	462	1	33	15.6	15.6	15.6	15.6	15.6	15.6	22223000	13534000	16571000	28201000	22723000	30791000
30.2845	30.2658	30.5371	30.8297	30.4274	30.7644	44	44	44	63.8	63.8	63.8	97.47	0	323.31	8159200000	561	42	41	41	36	39	37	42	41	41	36	39	37	42	41	41	36	39	37	896	1	548	63.7	62.8	62.8	56.2	59.2	57.3	1338700000	1290000000	1447900000	1632900000	937690000	1512000000
22.3432	22.339	22.648	NaN	NaN	22.4615	2	2	2	4.4	4.4	4.4	56.696	0	3.2667	28076000	4	2	2	2	1	1	2	2	2	2	1	1	2	2	2	2	1	1	2	526	1	16	4.4	4.4	4.4	2.7	2.7	4.4	3862500	2495300	6361900	4916200	2816100	7623800
25.4249	25.5912	25.7168	25.2498	24.8872	25.3299	7	7	7	19.2	19.2	19.2	43.466	0	49.299	230830000	43	6	6	7	6	7	6	6	6	7	6	7	6	6	6	7	6	7	6	380	1	68	16.1	16.1	19.2	18.2	19.2	18.2	45793000	44475000	41152000	42746000	22298000	34370000
25.0185	24.9047	25.134	25.6654	25.669	25.7605	6	6	6	25.7	25.7	25.7	34.088	0	76.205	229680000	28	5	5	6	5	5	6	5	5	6	5	5	6	5	5	6	5	5	6	323	1	52	22.9	22	25.7	22	22.9	25.7	22423000	21978000	33472000	49362000	36484000	65959000
NaN	NaN	22.4198	24.2424	23.7251	24.2415	2	2	2	5.7	5.7	5.7	44.075	0	9.2251	59946000	16	1	1	2	2	2	2	1	1	2	2	2	2	1	1	2	2	2	2	420	1	18	2.1	2.1	5.7	5.7	5.7	5.7	6339200	2293300	7112400	19300000	7517000	17384000
24.5938	24.8142	24.8698	25.6289	25.0813	25.3342	5	5	5	15.4	15.4	15.4	64.944	0	12.073	185530000	20	4	4	3	4	4	3	4	4	3	4	4	3	4	4	3	4	4	3	598	1	35	13.4	13.4	10.4	13.4	13.4	7.5	23810000	42711000	13865000	45747000	32430000	26965000
29.9925	30.24	30.089	29.2979	29.3248	29.242	12	12	12	45.3	45.3	45.3	24.578	0	304.73	4853900000	168	12	11	12	11	11	12	12	11	12	11	11	12	12	11	12	11	11	12	214	1	189	45.3	41.6	45.3	41.6	41.6	45.3	1963900000	1042800000	638090000	401990000	343460000	463560000
25.7391	25.5602	25.7259	25.9252	25.5032	25.5253	6	6	6	10.7	10.7	10.7	77.256	0	40.107	279390000	31	6	6	6	6	6	6	6	6	6	6	6	6	6	6	6	6	6	6	711	1	89	10.7	10.7	10.7	10.7	10.7	10.7	54430000	38898000	45955000	62578000	35379000	42152000
29.2399	29.3543	29.5626	30.0639	29.3653	29.9701	22	22	6	49.1	49.1	16.2	52.26	0	168.9	4347100000	274	21	20	20	22	21	20	21	20	20	22	21	20	6	6	6	6	6	6	470	1	314	47.7	47.7	47.7	49.1	47.7	47.7	638500000	547910000	677050000	1060600000	501330000	921700000
28.2827	28.0536	28.5427	27.2958	27.6686	27.561	12	12	12	39.9	39.9	39.9	51.682	0	153	1365000000	79	12	11	12	11	12	12	12	11	12	11	12	12	12	11	12	11	12	12	466	1	163	39.9	36.7	39.9	36.5	39.9	39.9	340950000	247000000	337110000	124540000	145630000	169790000
26.2659	26.7861	26.5583	26.6122	26.0653	26.0468	14	14	14	9.4	9.4	9.4	290.44	0	76.865	469700000	42	13	12	13	13	11	9	13	12	13	13	11	9	13	12	13	13	11	9	2661	1	128	9	8.3	9	8.9	7.6	5.3	90885000	101350000	87832000	94430000	45987000	49213000
NaN	21.5291	NaN	NaN	21.5303	21.8773	2	2	2	0.8	0.8	0.8	298.85	0.00048685	2.3215	13841000	4	2	2	0	1	2	2	2	2	0	1	2	2	2	2	0	1	2	2	2828	1	15	0.8	0.8	0	0.3	0.8	0.8	1551200	1997700	0	4172200	2704800	3415200
26.3161	26.3373	26.0334	27.4046	27.2369	27.2448	9	9	9	49.8	49.8	49.8	24.132	0	92.675	636400000	60	7	7	8	7	8	9	7	7	8	7	8	9	7	7	8	7	8	9	223	1	92	41.3	36.8	41.3	46.2	41.3	49.8	84141000	76161000	60450000	133210000	112750000	169690000
26.1463	25.8846	26.2413	25.7573	25.7678	25.9132	11	11	11	27.5	27.5	27.5	54.445	0	97.184	337210000	86	8	7	9	7	8	8	8	7	9	7	8	8	8	7	9	7	8	8	494	1	86	24.7	24.7	25.3	22.3	21.7	22.9	64545000	48049000	76646000	51553000	48913000	47501000
25.3134	24.9461	25.2839	26.1177	26.6106	26.4231	4	4	4	50.9	50.9	50.9	12.479	0	105.25	323530000	38	3	3	4	4	4	4	3	3	4	4	4	4	3	3	4	4	4	4	112	1	54	39.3	39.3	50.9	50.9	50.9	50.9	42421000	22950000	34090000	70833000	71385000	81854000
24.0025	24.1196	24.0357	25.5776	24.1989	24.6408	5	5	5	20.8	20.8	20.8	38.185	0	6.2323	130630000	8	2	5	4	5	4	5	2	5	4	5	4	5	2	5	4	5	4	5	332	1	45	7.8	20.8	13.3	20.8	13.3	20.8	9234900	15359000	14396000	51681000	13140000	26823000
25.6839	25.9333	25.9415	26.2906	25.7332	26.064	8	8	8	17.6	17.6	17.6	70.695	0	57.703	339590000	48	7	8	7	8	8	6	7	8	7	8	8	6	7	8	7	8	8	6	631	1	85	15.1	17.6	15.1	17.6	17.6	13.8	52787000	62567000	52304000	72283000	41401000	58251000
24.7212	24.7986	24.4537	26.4753	25.7999	26.222	6	6	6	35.6	35.6	35.6	25.208	0	19.199	272560000	24	5	5	3	5	4	5	5	5	3	5	4	5	5	5	3	5	4	5	236	1	48	27.5	27.5	15.3	31.8	23.7	31.8	31160000	23727000	20196000	81276000	33382000	82820000
24.5681	24.6505	24.2258	24.8075	25.5159	25.3824	4	4	4	13.9	13.9	13.9	39.404	0	117.39	166150000	32	4	3	4	3	4	4	4	3	4	3	4	4	4	3	4	3	4	4	360	1	40	13.9	9.7	13.9	11.1	13.9	13.9	24517000	21677000	21677000	29504000	27420000	41357000
27.9411	28.2163	28.1104	28.0557	27.6826	27.5535	20	20	20	41.3	41.3	41.3	81.231	0	117.16	1349600000	151	17	16	20	18	18	17	17	16	20	18	18	17	17	16	20	18	18	17	727	1	208	36.5	34.8	41.3	38.5	37.7	35.4	264300000	263640000	266980000	239370000	137550000	177750000
26.3867	27.1436	25.9852	27.1782	26.4218	25.5941	8	8	1	30	30	3.8	34.689	0	70.116	517580000	44	6	7	8	8	8	7	6	7	8	8	8	7	1	1	1	1	1	1	320	1	79	27.5	27.5	30	30	30	29.4	71324000	97582000	44290000	160030000	72650000	71705000
30.3598	30.3937	30.5615	30.566	30.3213	30.8265	49	49	49	69.6	69.6	69.6	91.953	0	323.31	8019900000	709	49	49	49	47	48	48	49	49	49	47	48	48	49	49	49	47	48	48	823	1	712	69.6	69.6	69.6	67.6	68.8	69.5	1511200000	1250800000	1364300000	1413800000	951180000	1528600000
29.5368	29.4861	29.7698	29.4495	29.6437	29.5351	21	21	21	73	73	73	42.727	0	179.23	4176200000	349	21	21	20	20	19	19	21	21	20	20	19	19	21	21	20	20	19	19	378	1	340	73	73	73	69.3	65.6	63.2	833460000	674230000	801060000	677410000	519380000	670690000
29.0572	28.8874	28.1851	28.0295	28.9485	27.6449	7	7	7	28	28	28	19.351	0	30.735	2046800000	94	7	6	7	6	7	6	7	6	7	6	7	6	7	6	7	6	7	6	168	1	129	28	27.4	28	27.4	28	27.4	576560000	417310000	245430000	254050000	333390000	220070000
24.6082	24.2492	24.5435	24.8172	24.7551	25.6321	4	4	4	7.8	7.8	7.8	95.208	0	11.55	158050000	18	2	3	4	4	3	3	2	3	4	4	3	3	2	3	4	4	3	3	877	1	34	4.2	5.9	7.8	7.8	5.9	5.9	23874000	17743000	31987000	33598000	15650000	35196000
24.868	24.9584	NaN	25.5116	24.3725	24.9172	4	4	4	24.9	24.9	24.9	26.582	0	3.9011	153060000	6	4	4	3	4	4	4	4	4	3	4	4	4	4	4	3	4	4	4	229	1	50	24.9	24.9	21	24.9	24.9	24.9	20575000	24039000	9893600	48860000	23895000	25800000
29.0855	29.5556	28.6307	29.3447	29.2889	28.3747	20	20	20	26.8	26.8	26.8	107.51	0	302.85	2993300000	209	20	20	20	18	19	16	20	20	20	18	19	16	20	20	20	18	19	16	974	1	291	26.8	26.8	26.8	25.9	26.8	23.3	595950000	757920000	330210000	594890000	448940000	265340000
26.9713	26.0926	26.008	25.6707	25.4676	25.0133	1	1	1	7.3	7.3	7.3	34.19	0	5.935	357450000	10	1	1	1	1	1	1	1	1	1	1	1	1	1	1	1	1	1	1	314	1	22	7.3	7.3	7.3	7.3	7.3	7.3	106910000	82641000	75873000	43778000	28001000	20238000
24.412	24.5761	24.7809	25.3105	25.522	25.7376	4	4	4	31.6	31.6	31.6	23.706	0	50.681	193100000	15	3	4	3	3	3	4	3	4	3	3	3	4	3	4	3	3	3	4	225	1	43	26.7	31.6	26.7	24.4	26.7	31.6	22189000	18190000	23005000	41419000	25821000	62472000
23.7229	23.5874	23.9351	23.9547	23.9447	23.768	3	3	3	21.1	21.1	21.1	29.257	0	13.017	76295000	14	2	3	2	2	2	2	2	3	2	2	2	2	2	3	2	2	2	2	256	1	25	16	21.1	16	16	16	16	13391000	12776000	12912000	13692000	11038000	12486000
27.5361	27.1896	27.572	26.7385	26.5858	27.966	4	4	4	54.2	54.2	54.2	13.19	0	29.604	908250000	37	4	2	3	3	3	3	4	2	3	3	3	3	4	2	3	3	3	3	118	1	41	54.2	29.7	54.2	49.2	49.2	54.2	201720000	128050000	176010000	162400000	53271000	186810000
23.553	NaN	24.1337	NaN	NaN	NaN	4	4	4	9.8	9.8	9.8	78.574	0	4.1271	37088000	6	2	0	2	2	1	2	2	0	2	2	1	2	2	0	2	2	1	2	687	1	13	7.1	0	7.1	2.5	1.3	2.6	9238800	0	17610000	6277300	1174800	2787600
31.0559	31.3538	31.308	32.6305	32.7541	32.375	9	9	4	71	71	35.5	11.921	0	108.69	23546000000	210	7	7	7	8	9	7	7	7	7	8	9	7	4	4	4	4	4	4	107	1	153	64.5	64.5	64.5	64.5	71	64.5	2241300000	2349900000	2477200000	6568700000	4541800000	5366700000
23.5188	23.8574	23.6346	25.5797	23.9135	23.594	3	3	3	9.2	9.2	9.2	46.579	0	4.8901	101450000	5	2	2	3	3	3	3	2	2	3	3	3	3	2	2	3	3	3	3	403	1	32	9.2	9.2	9.2	9.2	9.2	9.2	4505000	14955000	10721000	38500000	15292000	17478000
28.9616	29.0308	28.8866	28.5181	28.5959	28.3208	14	14	14	45.7	45.7	45.7	31.31	0	109.78	2353600000	194	14	14	14	14	14	12	14	14	14	14	14	12	14	14	14	14	14	12	300	1	230	45.7	45.7	45.7	45.7	45.7	43.3	530150000	496900000	435580000	369800000	247160000	274030000
25.1314	25.0864	25.1523	25.3394	25.4217	25.3254	5	5	5	10.1	10.1	10.1	67.856	0	15.37	208720000	18	5	4	5	4	5	5	5	4	5	4	5	5	5	4	5	4	5	5	626	1	54	10.1	7.7	10.1	8.1	10.1	10.1	34179000	27946000	31736000	40902000	25266000	48686000
24.7954	24.6114	25.0945	24.7169	25.1771	24.6944	5	5	5	27.1	27.1	27.1	30.854	0	15.092	159880000	20	2	2	2	3	2	4	2	2	2	3	2	4	2	2	2	3	2	4	280	1	42	13.6	13.6	13.6	19.6	13.6	21.1	25183000	18331000	19810000	33445000	20323000	42787000
26.6169	26.1923	25.9908	25.4983	25.7457	25.6201	6	6	6	18.2	18.2	18.2	42.47	0	96.487	353240000	35	6	5	6	5	5	6	6	5	6	5	5	6	6	5	6	5	5	6	380	1	61	18.2	13.7	18.2	15.5	15.5	18.2	111570000	62382000	57366000	41116000	36048000	44765000
23.815	23.4262	23.0357	25.0004	24.9384	24.7116	5	5	5	33.1	33.1	33.1	18.465	0	31.389	108250000	22	3	3	3	4	4	4	3	3	3	4	4	4	3	3	3	4	4	4	163	1	39	25.8	25.8	25.8	33.1	33.1	22.7	15682000	8324700	7273700	29122000	26559000	21285000
31.3861	32.1125	31.2645	31.3169	31.0077	30.1669	24	24	2	59.9	59.9	3.8	35.143	0	285.19	14517000000	562	23	23	23	19	22	21	23	23	23	19	22	21	2	2	2	1	2	2	317	1	470	59.9	59.9	59.9	57.1	59.9	57.4	3237100000	4009700000	2178700000	2257500000	1533600000	1300700000
23.4443	23.6569	23.5676	24.1769	NaN	NaN	2	2	2	5.9	5.9	5.9	82.613	0.00049044	2.3982	63418000	10	2	2	2	2	1	1	2	2	2	2	1	1	2	2	2	2	1	1	742	1	17	5.9	5.9	5.9	5.9	2.8	2.8	12959000	10774000	12431000	13506000	6924500	6823100
24.7033	25.1823	25.4754	23.7608	24.2484	24.0825	5	5	5	13.3	13.3	13.3	72.86	0	10.554	142970000	15	5	4	5	4	3	2	5	4	5	4	3	2	5	4	5	4	3	2	671	1	40	13.3	10.6	13.3	10.6	7.7	5.7	44296000	34386000	36902000	8324000	11714000	7352100
26.3544	26.4485	26.4001	26.4341	26.019	26.4119	9	9	9	16.1	16.1	16.1	93.838	0	85.325	453020000	45	8	9	8	8	7	8	8	9	8	8	7	8	8	9	8	8	7	8	841	1	89	15.2	16.1	14.9	14.4	13.2	14.4	82662000	77345000	80532000	96489000	43144000	72851000
21.3062	21.0812	21.7435	NaN	21.0777	21.0793	2	2	2	4.3	4.3	4.3	42.748	0	12.639	13367000	11	2	2	2	1	2	2	2	2	2	1	2	2	2	2	2	1	2	2	393	1	19	4.3	4.3	4.3	4.3	4.3	4.3	1783200	2180900	3171100	2791600	2080300	1359600
23.9408	23.7911	23.9138	24.3205	24.4252	24.7807	6	6	6	12.2	12.2	12.2	73.385	0	44.635	103370000	15	4	3	3	2	4	6	4	3	3	2	4	6	4	3	3	2	4	6	672	1	37	8.8	7.6	5.1	3.7	6.7	12.2	16742000	5448800	10603000	14286000	14573000	41722000
23.5908	23.9859	23.6423	23.9034	23.9876	23.71	3	3	3	9.1	9.1	9.1	86.403	0	10.738	77969000	8	3	3	3	3	2	2	3	3	3	3	2	2	3	3	3	3	2	2	784	1	23	9.1	9.1	9.1	9.1	7.8	4.2	11565000	15669000	7021100	17877000	8367000	17470000
25.6876	25.1458	24.9945	25.3884	25.2408	25.1374	5	5	5	17.9	17.9	17.9	49.741	0	14.443	213790000	28	4	4	5	3	4	5	4	4	5	3	4	5	4	4	5	3	4	5	458	1	49	14.8	14.8	17.9	10.5	15.7	17.9	46503000	29560000	32414000	39855000	26882000	38579000
29.441	29.2604	28.8727	29.0369	29.3777	28.8598	14	14	14	57	57	57	17.471	0	123.38	3124600000	280	14	13	14	10	13	12	14	13	14	10	13	12	14	13	14	10	13	12	151	1	213	57	57	57	49.7	55.6	51	738270000	592220000	452340000	425570000	498860000	417340000
23.4143	23.786	23.7473	23.4135	23.4927	24.4151	4	4	4	17.6	17.6	17.6	39.825	0	10.873	73039000	10	4	4	3	3	4	3	4	4	3	3	4	3	4	4	3	3	4	3	352	1	34	17.6	17.6	11.4	11.4	17.6	11.4	13477000	14946000	11526000	9130300	9738400	14221000
23.5058	24.6341	23.2407	24.1316	23.7606	NaN	2	2	2	7	7	7	32.104	0	72.934	74750000	17	1	2	2	1	1	1	1	2	2	1	1	1	1	2	2	1	1	1	287	1	25	7	7	7	7	7	7	11361000	19080000	6045500	21285000	11611000	5367400
27.253	27.5314	27.2838	27.5546	26.7067	26.8744	9	9	9	21.4	21.4	21.4	65.242	0	37.665	832810000	66	9	9	8	9	8	7	9	9	8	9	8	7	9	9	8	9	8	7	569	1	113	21.4	21.4	20.2	21.4	20.2	18.6	168070000	174520000	149430000	184130000	72293000	84377000
25.211	24.8083	25.2021	24.6785	25.2517	24.9793	3	3	3	12.2	12.2	12.2	44.914	0	3.1272	175370000	8	3	3	3	3	3	3	3	3	3	3	3	3	3	3	3	3	3	3	401	1	39	12.2	12.2	12.2	12.2	12.2	12.2	31950000	28632000	37288000	19556000	29343000	28602000
28.9687	28.5238	NaN	NaN	30.5501	30.5733	4	4	4	35.2	35.2	35.2	16.554	0	9.9546	5425100000	80	3	3	1	1	2	4	3	3	1	1	2	4	3	3	1	1	2	4	145	1	46	14.5	29.7	4.8	4.8	9	35.2	623200000	561720000	437220000	1464000000	836630000	1502300000
23.1101	NaN	23.0153	NaN	NaN	NaN	2	2	2	1.6	1.6	1.6	203.45	0	12.64	34413000	2	2	1	2	1	1	2	2	1	2	1	1	2	2	1	2	1	1	2	1934	1	15	1.6	0.7	1.6	0.7	0.7	1.6	9301300	5051300	6709600	4516700	3324100	5509700
25.0476	25.0957	25.255	25.1181	25.1502	NaN	5	5	5	16.4	16.4	16.4	46.69	0	5.2312	180330000	9	4	4	5	5	5	2	4	4	5	5	5	2	4	4	5	5	5	2	434	1	43	13.8	13.8	16.4	16.4	16.4	7.1	38007000	27203000	31639000	35143000	26654000	21683000
27.7891	27.3839	27.7119	29.1391	29.0074	29.6455	16	16	16	66.1	66.1	66.1	33.727	0	123.77	2246900000	211	14	13	13	16	16	16	14	13	13	16	16	16	14	13	13	16	16	16	322	1	222	65.8	59.9	62.7	66.1	66.1	66.1	197320000	138260000	159420000	590310000	391080000	770460000
23.9996	24.1089	23.6633	22.3139	23.4376	22.7561	4	4	4	5.3	5.3	5.3	80.987	0	20.961	62222000	26	4	4	4	4	3	2	4	4	4	4	3	2	4	4	4	4	3	2	741	1	39	5.3	5.3	5.3	5.3	3.2	2.2	14315000	12501000	12778000	8330400	9883300	4413900
25.6164	25.7079	25.6438	24.5476	24.7725	25.0604	6	6	6	18.5	18.5	18.5	68.581	0	19.294	215250000	37	4	5	5	4	5	4	4	5	5	4	5	4	4	5	5	4	5	4	612	1	53	11.8	15.8	15.8	9	15.8	11.8	52494000	50702000	47440000	19406000	18634000	26570000
25.4412	25.7364	25.778	26.1113	25.8425	26.2737	9	4	0	16.9	7.8	0	69.821	0	9.1769	326010000	32	8	8	8	8	8	8	3	3	3	3	3	4	0	0	0	0	0	0	650	1	36	15.1	15.1	15.1	15.1	15.1	16.9	44407000	48436000	48051000	71502000	38215000	75402000
27.6373	27.9281	27.7634	27.9439	27.7868	28.2294	15	15	10	28.7	28.7	19.8	72.039	0	33.48	1304400000	114	14	14	15	15	14	13	14	14	15	15	14	13	9	9	10	10	9	9	662	1	199	27.6	27.6	28.7	28.7	27.6	27.6	193980000	244260000	188470000	282770000	148270000	246690000
26.0659	26.2432	26.2415	26.103	25.7867	25.4517	9	9	9	25.4	25.4	25.4	70.554	0	60.533	354910000	38	9	9	9	8	9	8	9	9	9	8	9	8	9	9	9	8	9	8	633	1	100	25.4	25.4	25.4	22.9	25.4	23.5	81971000	64649000	68793000	54038000	42159000	43304000
26.2113	26.1849	26.0849	26.5764	27.0154	26.8486	10	10	10	16.8	16.8	16.8	130.74	0	49.757	498980000	57	9	10	9	9	10	9	9	10	9	9	10	9	9	10	9	9	10	9	1242	1	106	15	16.8	15	15.9	16.8	13.8	66616000	72705000	52843000	104870000	93549000	108400000
26.9008	26.8087	26.9198	27.4186	27.1761	27.5486	12	12	12	43.4	43.4	43.4	46.506	0	62.07	781550000	101	9	10	11	11	12	12	9	10	11	11	12	12	9	10	11	11	12	12	412	1	131	31.8	34.7	41.5	36.7	43.4	43.4	121110000	108240000	93849000	165880000	106840000	185630000
30.098	30.1237	30.4455	30.7799	31.1311	30.9556	20	20	20	48	48	48	41.311	0	323.31	8532400000	365	18	18	17	17	20	16	18	18	17	17	20	16	18	18	17	17	20	16	369	1	289	48	48	39	47.2	48	46.6	1201400000	1001400000	1210500000	1625500000	1664300000	1829300000
26.0102	25.9915	25.6723	27.0073	26.5047	26.2999	8	8	8	29.6	29.6	29.6	30.683	0	90.964	432010000	72	7	8	7	7	8	7	7	8	7	7	8	7	7	8	7	7	8	7	277	1	103	29.6	29.6	29.6	26.4	29.6	26.4	55783000	50391000	38811000	133510000	80045000	73474000
26.6486	27.0679	26.5213	27.0757	27.3909	26.6046	9	9	9	48.1	48.1	48.1	30.798	0	94.674	653850000	79	8	9	8	8	8	6	8	9	8	8	8	6	8	9	8	8	8	6	283	1	102	47	48.1	47	47	47	33.9	107420000	129470000	81197000	135030000	120990000	79741000
NaN	24.6171	23.7071	NaN	24.0341	23.7953	2	2	2	7	7	7	36.034	0	4.951	94232000	9	1	2	2	1	2	2	1	2	2	1	2	2	1	2	2	1	2	2	330	1	18	3.6	7	7	3.6	7	7	14917000	23748000	12622000	20539000	10611000	11796000
24.8436	24.7657	25.1534	24.8034	24.5921	24.9522	4	4	4	29.4	29.4	29.4	25.776	0	17.363	157840000	19	4	4	4	4	4	4	4	4	4	4	4	4	4	4	4	4	4	4	228	1	42	29.4	29.4	29.4	29.4	29.4	29.4	29954000	21737000	32276000	22776000	21703000	29393000
26.1469	26.1588	26.3088	26.7514	26.5662	26.98	14	14	14	37	37	37	47.776	0	96.53	499200000	81	12	11	12	13	12	11	12	11	12	13	12	11	12	11	12	13	12	11	432	1	140	29.6	32.2	29.6	34.5	32.2	28.5	82311000	64170000	66350000	109790000	73652000	102930000
29.6443	29.6057	29.242	28.5195	29.0775	28.3969	32	32	32	69.3	69.3	69.3	55.509	0	283.96	3114700000	220	30	29	29	20	30	24	30	29	29	20	30	24	30	29	29	20	30	24	514	1	358	65.6	63.6	64.2	54.3	67.1	58.2	875510000	670520000	583060000	297550000	411080000	276980000
24.0807	24.3142	24.6141	24.7926	24.2993	24.2594	5	5	5	11.2	11.2	11.2	64.576	0	18.919	116600000	41	5	4	5	3	5	5	5	4	5	3	5	5	5	4	5	3	5	5	598	1	48	11.2	9.2	11.2	7.2	11.2	11.2	20303000	14104000	22647000	23308000	14369000	21869000
22.1334	NaN	NaN	22.7815	22.5211	23.3268	1	1	1	13.6	13.6	13.6	14.101	0	7.9349	26957000	2	1	1	1	1	1	1	1	1	1	1	1	1	1	1	1	1	1	1	125	1	18	13.6	13.6	13.6	13.6	13.6	13.6	3922700	1116000	745330	8243300	4590900	8339200
31.0895	31.3507	31.441	32.5879	32.1524	32.3563	16	16	7	57	57	22	11.378	0	185.04	21389000000	380	15	15	15	16	16	16	15	15	15	16	16	16	6	6	6	7	7	7	100	1	276	57	57	57	57	57	57	2409200000	2640300000	2666000000	5414400000	3194400000	5064500000
23.4677	23.4707	NaN	23.9743	23.8616	23.9839	2	2	2	21.1	21.1	21.1	16.793	0	5.3734	68020000	9	2	2	1	2	2	2	2	2	1	2	2	2	2	2	1	2	2	2	152	1	17	21.1	21.1	7.2	21.1	21.1	21.1	8881800	5742400	4754000	19769000	10733000	18141000
27.3224	27.258	27.4152	26.0803	26.8597	26.4918	11	11	11	29.3	29.3	29.3	61.351	0	48.09	685740000	61	11	11	11	11	11	11	11	11	11	11	11	11	11	11	11	11	11	11	553	1	148	29.3	29.3	29.3	29.3	29.3	29.3	172700000	137600000	149570000	59993000	89997000	75885000
26.5537	26.6893	26.7057	27.6118	27.0334	27.4672	7	7	7	37.6	37.6	37.6	28.977	0	110.82	738320000	61	7	7	7	7	7	7	7	7	7	7	7	7	7	7	7	7	7	7	255	1	90	37.6	37.6	37.6	37.6	37.6	37.6	107210000	93289000	99698000	188980000	85156000	164000000
25.9677	26.242	26.1177	26.6588	26.231	26.3103	6	6	6	30.7	30.7	30.7	33.506	0	22.345	419370000	36	4	5	6	6	5	6	4	5	6	6	5	6	4	5	6	6	5	6	296	1	63	22	25	30.7	30.7	27.7	30.7	11039000	40704000	70404000	127620000	67595000	102010000
33.2549	33.1483	32.8786	31.7906	31.9319	31.6556	67	67	67	78.7	78.7	78.7	94.056	0	323.31	34555000000	1619	64	65	64	59	63	64	64	65	64	59	63	64	64	65	64	59	63	64	845	1	1207	78.6	78.6	78.6	71.1	78.6	76.9	10846000000	8565600000	7030800000	2998400000	2582000000	2532000000
28.0051	28.2375	28.111	28.1337	27.7658	27.5965	15	15	15	39.7	39.7	39.7	62.709	0	164.59	1408000000	137	14	11	14	13	12	11	14	11	14	13	12	11	14	11	14	13	12	11	544	1	170	38.1	30	37.5	34.2	32.4	32.4	280490000	280520000	274530000	277480000	127090000	167870000
26.7777	26.9745	26.7064	27.3466	26.926	27.1275	7	7	7	39.8	39.8	39.8	22.974	0	33.099	697450000	93	7	6	7	6	7	7	7	6	7	6	7	7	7	6	7	6	7	7	206	1	95	39.8	35	39.8	36.4	39.8	39.8	119550000	107250000	105430000	148720000	89194000	127310000
25.0146	26.0072	24.8453	25.963	25.2132	24.3683	3	3	3	14.7	14.7	14.7	29.786	0	37.022	225200000	28	3	3	3	3	3	3	3	3	3	3	3	3	3	3	3	3	3	3	259	1	47	14.7	14.7	14.7	14.7	14.7	14.7	34128000	59424000	24034000	60291000	25480000	21845000
28.7014	28.592	28.7839	29.4342	29.746	28.9269	4	4	4	31.6	31.6	31.6	26.134	0	115.11	3000000000	101	2	3	4	3	3	3	2	3	4	3	3	3	2	3	4	3	3	3	225	1	73	11.6	16.9	31.6	16.9	26.2	26.2	419890000	354810000	404650000	696420000	651820000	472400000
NaN	22.1892	22.3481	NaN	NaN	23.5087	2	2	2	7.4	7.4	7.4	32.691	0.0084108	1.5481	31534000	3	1	2	2	1	1	2	1	2	2	1	1	2	1	2	2	1	1	2	298	1	17	3.7	7.4	7.4	3.7	3.7	7.4	3371600	3211100	5136100	6035800	2970700	10808000
NaN	NaN	23.7097	NaN	23.5947	23.6576	3	3	3	16.1	16.1	16.1	28.826	0	5.844	80139000	5	2	2	2	3	2	2	2	2	2	3	2	2	2	2	2	3	2	2	248	1	23	12.5	12.5	12.5	16.1	12.5	12.5	17625000	13116000	9664300	17467000	9018500	13248000
25.0166	24.9214	25.4029	NaN	24.6646	24.1641	3	3	3	7.5	7.5	7.5	84.326	0	2.9798	152200000	8	3	3	2	2	3	3	3	3	2	2	3	3	3	3	2	2	3	3	746	1	31	7.5	7.5	6	3.4	7.5	7.5	39948000	31060000	25066000	18239000	18313000	19575000
24.3024	NaN	24.2837	NaN	24.2168	26.0047	3	3	3	39.7	39.7	39.7	8.4337	0	3.5686	129000000	7	2	2	3	2	3	3	2	2	3	2	3	3	2	2	3	2	3	3	73	1	26	34.2	24.7	39.7	39.7	39.7	39.7	26227000	8180900	21783000	9402300	11955000	51450000
NaN	23.7897	NaN	25.075	24.9463	25.059	3	3	3	11.5	11.5	11.5	49.757	0	11.541	98686000	9	0	2	0	3	3	3	0	2	0	3	3	3	0	2	0	3	3	3	453	1	20	0	6.8	0	11.5	11.5	11.5	0	4935400	0	34946000	26904000	31900000
27.638	27.5611	27.9089	27.7072	27.7451	27.8454	13	13	13	27.2	27.2	27.2	60.91	0	222.37	1162000000	126	12	12	13	13	12	12	12	12	13	13	12	12	12	12	13	13	12	12	540	1	163	27.2	27.2	27.2	27.2	27.2	27.2	189610000	173030000	203250000	198470000	168410000	229260000
NaN	22.2479	NaN	23.245	NaN	22.4541	3	3	3	3	3	3	137.96	0	19.34	30351000	5	2	3	2	3	2	3	2	3	2	3	2	3	2	3	2	3	2	3	1285	1	24	2.2	3	2.2	3	2.2	3	5689300	4222900	3840700	8835600	2282500	5479500
23.4851	23.2052	23.9382	NaN	22.9425	22.8241	2	2	2	7.4	7.4	7.4	52.073	0	3.6624	46122000	6	2	2	2	0	2	2	2	2	2	0	2	2	2	2	2	0	2	2	459	1	20	7.4	7.4	7.4	0	7.4	7.4	15749000	8957400	12367000	0	4496900	4552800
24.4849	23.6573	24.1123	NaN	23.7646	NaN	2	2	2	15.7	15.7	15.7	27.128	0	14.255	76228000	21	2	2	2	1	2	1	2	2	2	1	2	1	2	2	2	1	2	1	249	1	17	15.7	15.7	15.7	9.6	15.7	9.6	23636000	11320000	12276000	9230300	11584000	8180500
31.8124	31.5389	31.3683	31.3067	31.2664	30.6095	17	17	17	51.6	51.6	51.6	17.368	0	200.16	14567000000	495	17	17	17	16	17	17	17	17	17	16	17	17	17	17	17	16	17	17	153	1	338	51.6	51.6	51.6	51	51.6	51.6	3936000000	2605500000	2420100000	2135800000	1754800000	1714700000
25.151	25.9068	25.4951	26.3524	25.3846	25.7983	16	15	15	4.9	4.7	4.7	477.48	0	43.117	294830000	22	12	14	13	15	10	13	11	13	12	14	9	12	11	13	12	14	9	12	4204	1	122	3.6	4.2	3.8	4.7	3.5	3.9	37625000	61083000	37366000	88988000	25584000	44179000
23.7039	23.5091	23.6761	24.047	24.007	25.0413	3	3	3	21.2	21.2	21.2	22.463	0	4.2143	93740000	7	3	3	3	3	3	3	3	3	3	3	3	3	3	3	3	3	3	3	198	1	35	21.2	21.2	21.2	21.2	21.2	21.2	12205000	8317500	9899700	21199000	13564000	28554000
31.4723	31.351	31.1325	30.4481	31.5516	30.2989	8	8	8	60.1	60.1	60.1	18.603	0	190.05	12358000000	302	8	8	8	8	8	8	8	8	8	8	8	8	8	8	8	8	8	8	168	1	198	60.1	60.1	60.1	60.1	60.1	60.1	3188500000	2188700000	1990300000	1486700000	2008000000	1495300000
24.7092	24.8211	24.6519	24.245	NaN	NaN	4	4	4	13.6	13.6	13.6	60.791	0	23.523	100730000	11	4	3	4	3	2	1	4	3	4	3	2	1	4	3	4	3	2	1	546	1	32	13.6	10.8	13.6	10.8	8.1	2.4	30025000	23741000	27578000	11456000	4115800	3816700
28.9459	28.6802	28.627	28.6255	28.8727	28.4155	4	4	4	31.5	31.5	31.5	14.571	0	54.707	2313800000	104	4	4	4	4	4	4	4	4	4	4	4	4	4	4	4	4	4	4	124	1	86	31.5	31.5	31.5	31.5	31.5	31.5	497090000	390760000	355390000	415700000	335430000	319390000
28.8646	28.7576	29.0068	28.4743	28.8512	28.7279	13	13	13	53.4	53.4	53.4	33.127	0	173.43	2432900000	188	12	13	13	12	13	13	12	13	13	12	13	13	12	13	13	12	13	13	305	1	197	53.4	53.4	53.4	50.5	53.4	53.4	472650000	386180000	498950000	323210000	358160000	393780000
26.3932	26.5203	26.6823	27.1776	26.9608	27.9024	11	11	11	36.2	36.2	36.2	41.464	0	49.512	720080000	64	10	11	11	11	11	11	10	11	11	11	11	11	10	11	11	11	11	11	370	1	174	32.4	36.2	36.2	36.2	36.2	36.2	93291000	93445000	86599000	143620000	84065000	219060000
25.0549	24.5914	25.1699	24.4327	24.5788	24.4792	5	5	5	24.3	24.3	24.3	35.904	0	7.1781	145970000	19	4	4	5	4	3	3	4	4	5	4	3	3	4	4	5	4	3	3	334	1	56	19.5	19.5	24.3	19.5	10.8	10.8	35638000	26021000	35520000	18024000	15801000	14968000
32.0412	31.8777	31.946	31.4409	31.9388	31.5138	28	28	28	73.3	73.3	73.3	40.833	0	323.31	19668000000	553	28	26	28	22	24	24	28	26	28	22	24	24	28	26	28	22	24	24	371	1	454	73.3	64.2	73.3	63.1	64.2	71.2	4372200000	4171400000	4216200000	1997200000	2332400000	2578600000
25.8947	25.8237	26.3416	26.042	25.3916	26.1109	7	7	7	13.2	13.2	13.2	81.84	0	50.5	347540000	19	7	7	7	7	4	6	7	7	7	7	4	6	7	7	7	7	4	6	711	1	67	13.2	13.2	13.2	13.2	7.7	11.3	86165000	64939000	79920000	58267000	20936000	37312000
30.1435	30.1854	30.4695	30.6484	30.5212	30.8842	49	49	49	67.1	67.1	67.1	86.887	0	323.31	7841100000	553	45	46	46	47	46	46	45	46	46	47	46	46	45	46	46	47	46	46	785	1	680	65.2	65.9	65	64.5	62.9	63.1	1012500000	1008100000	1219700000	1557300000	1150300000	1893200000
24.0012	24.2007	24.3292	25.4598	23.7713	24.3638	6	6	6	12.9	12.9	12.9	68.448	0	7.3891	121630000	9	3	3	3	5	4	4	3	3	3	5	4	4	3	3	3	5	4	4	622	1	43	5	5	5	8.8	9	6.9	13178000	14698000	18344000	36443000	14773000	24190000
NaN	NaN	NaN	24.8922	24.1537	24.8413	2	2	2	6.8	6.8	6.8	47.917	0	2.9373	98190000	5	2	1	2	2	2	2	2	1	2	2	2	2	2	1	2	2	2	2	443	1	22	6.8	3.2	6.8	6.8	6.8	6.8	20304000	466600	10982000	19470000	14531000	32437000
29.5774	28.56	29.176	28.2143	29.5489	28.9138	13	9	9	69.7	56.7	56.7	22.954	0	167.02	2937500000	167	13	13	13	10	12	13	9	9	9	6	8	9	9	9	9	6	8	9	208	1	124	69.7	69.7	69.7	55.8	65.4	69.7	830140000	348750000	512280000	262870000	507060000	476430000
24.5599	24.8548	24.7717	24.8821	24.3398	NaN	3	3	3	25.3	25.3	25.3	17.019	0	4.7769	145910000	17	2	2	2	3	2	2	2	2	2	3	2	2	2	2	2	3	2	2	154	1	23	18.8	18.8	18.8	25.3	18.8	20.1	27832000	25498000	24180000	24109000	14811000	29476000
26.6377	26.6352	26.6129	28.7691	27.7959	28.4577	15	15	15	36.9	36.9	36.9	56.465	0	182.94	1208400000	123	11	11	12	15	14	15	11	11	12	15	14	15	11	11	12	15	14	15	509	1	155	29.9	29.9	29.9	36.9	32.2	36.9	84925000	79000000	76798000	450630000	140080000	377010000
18.3498	18.2722	20.4674	NaN	NaN	17.994	1	1	1	3	3	3	53.484	0.00096852	2.2619	2053800	5	1	1	1	0	0	1	1	1	1	0	0	1	1	1	1	0	0	1	503	1	12	3	3	3	0	0	3	398480	173350	1274500	0	0	207500
26.3791	25.8411	26.8586	25.9361	26.9467	27.5977	9	9	9	45.8	45.8	45.8	29.755	0	110.57	574890000	32	8	6	9	6	7	8	8	6	9	6	7	8	8	6	9	6	7	8	264	1	94	40.2	32.6	45.8	40.2	34.8	40.5	115560000	29457000	91142000	46539000	92980000	199220000
28.5715	27.2653	27.0399	27.2128	28.1549	28.0567	3	3	3	45.2	45.2	45.2	12.594	0	80.646	1249600000	107	3	3	3	2	3	3	3	3	3	2	3	3	3	3	3	2	3	3	115	1	68	45.2	45.2	45.2	33.9	45.2	45.2	386710000	123940000	115450000	154680000	204230000	264610000
28.726	29.3783	28.9596	29.9293	29.2676	29.4421	53	53	53	41.1	41.1	41.1	191.23	0	323.31	3547400000	348	42	47	43	47	45	46	42	47	43	47	45	46	42	47	43	47	45	46	1693	1	559	33.4	36.3	33.6	36	33.7	34.5	440140000	619890000	434930000	959140000	427690000	665610000
24.1693	23.5312	24.2987	25.2602	25.5946	25.6368	2	2	2	27.4	27.4	27.4	14.578	0	14.704	165010000	33	2	2	2	2	2	2	2	2	2	2	2	2	2	2	2	2	2	2	135	1	32	27.4	27.4	27.4	27.4	27.4	27.4	19113000	10820000	16925000	34930000	36009000	47210000
NaN	NaN	NaN	21.4591	21.6174	NaN	2	2	2	7.7	7.7	7.7	30.848	0.0067507	1.6864	8542100	2	1	0	0	2	2	2	1	0	0	2	2	2	1	0	0	2	2	2	298	1	11	4.4	0	0	7.7	7.7	7.7	954590	0	0	2414000	2306200	2867400
25.3227	25.2651	25.5132	26.328	25.484	26.4922	5	5	5	22.8	22.8	22.8	33.613	0	53.377	311530000	24	5	5	5	5	5	4	5	5	5	5	5	4	5	5	5	5	5	4	302	1	65	22.8	22.8	22.8	22.8	22.8	20.2	42153000	38865000	40761000	81779000	35927000	72044000
21.2523	21.9243	21.1677	21.7103	21.0958	21.6496	2	2	2	3.7	3.7	3.7	84.155	0	5.8327	15546000	8	2	2	2	2	2	2	2	2	2	2	2	2	2	2	2	2	2	2	782	1	18	3.7	3.7	3.7	3.7	3.7	3.7	1605300	4001600	1116900	4884900	1472100	2465200
24.5845	25.2827	24.6818	25.812	24.6598	24.9872	5	5	5	13.8	13.8	13.8	59.724	0	39.877	188230000	29	4	5	4	5	5	4	4	5	4	5	5	4	4	5	4	5	5	4	544	1	48	9.4	13.8	11.4	13.8	13.8	11.4	21491000	41605000	19185000	66324000	13405000	26222000
27.3654	27.5697	27.1296	27.3643	27.1963	27.0794	4	4	4	34.9	34.9	34.9	12.156	0	21.64	858160000	49	3	4	4	4	4	4	3	4	4	4	4	4	3	4	4	4	4	4	106	1	59	34.9	34.9	34.9	34.9	34.9	34.9	151960000	170050000	125540000	183320000	116670000	110610000
22.8466	NaN	NaN	22.4429	NaN	22.7954	3	3	3	5	5	5	101.03	0	3.4908	54482000	3	3	3	3	3	2	3	3	3	3	3	2	3	3	3	3	3	2	3	938	1	28	5	5	5	5	4.8	5	8049800	12951000	14827000	4773000	7198100	6682800
23.6728	23.8581	24.0672	NaN	NaN	23.3358	4	4	4	11.6	11.6	11.6	49.286	0	15.679	71809000	13	4	3	4	2	2	3	4	3	4	2	2	3	4	3	4	2	2	3	431	1	33	11.6	9.3	11.6	5.6	5.6	9.3	17780000	8502300	13847000	12905000	8258100	10517000
25.6477	24.9003	25.818	NaN	26.2633	25.9136	2	2	2	28.3	28.3	28.3	10.313	0	9.114	263400000	38	2	2	2	1	2	2	2	2	2	1	2	2	2	2	2	1	2	2	92	1	23	28.3	28.3	28.3	19.6	28.3	28.3	59256000	28210000	51544000	20686000	49773000	53931000
28.3034	27.8984	27.8953	27.0927	27.7784	27.4919	37	11	11	56.4	20.5	20.5	60.305	0	124.47	1213600000	122	36	36	35	30	34	31	11	11	11	10	9	8	11	11	11	10	9	8	566	1	118	56.4	56.4	56.4	54.1	56.4	51.4	353390000	230520000	237380000	126500000	153030000	112790000
31.549	31.5318	31.7592	30.8826	31.4733	31.096	44	44	18	69.4	69.4	35.6	59.655	0	323.31	14797000000	768	43	42	39	34	42	36	43	42	39	34	42	36	18	17	15	14	17	13	565	1	659	69.4	68.7	68.5	66.2	69.2	62.3	3511000000	2543400000	3289200000	1657200000	2185900000	1609800000
25.2197	25.3341	25.2117	24.1387	24.3697	24.0693	7	6	6	15.9	14	14	62.824	0	81.352	154280000	20	5	7	6	5	5	7	4	6	5	4	4	6	4	6	5	4	4	6	571	1	54	13	15.9	14.7	13	13	15.9	34009000	37862000	31567000	14893000	13461000	22488000
26.2268	27.5281	26.3715	27.1254	26.9327	26.6171	3	3	3	20.1	20.1	20.1	30.156	0	173.55	631950000	28	3	3	3	3	3	3	3	3	3	3	3	3	3	3	3	3	3	3	268	1	43	20.1	20.1	20.1	20.1	20.1	20.1	84047000	165420000	57997000	162460000	97507000	64515000
25.3599	25.5765	25.6734	25.1743	25.3298	25.018	6	6	6	20.4	20.4	20.4	41.032	0	14.801	226630000	10	5	3	5	5	4	5	5	3	5	5	4	5	5	3	5	5	4	5	368	1	46	17.4	11.4	17.7	17.4	14.1	17.1	59373000	26053000	33860000	33609000	33076000	40657000
25.2406	24.523	24.8426	24.3712	25.231	24.2606	4	4	4	16.9	16.9	16.9	37.628	0	22.882	150310000	18	4	3	4	4	4	4	4	3	4	4	4	4	4	3	4	4	4	4	325	1	41	16.9	12.6	16.9	16.9	16.9	16.9	42172000	11814000	29665000	19462000	28476000	18720000
26.2061	25.4689	26.0119	26.2885	26.49	26.1577	7	6	6	27.2	24.8	24.8	35.506	0	10.429	358580000	29	6	5	5	6	6	5	5	4	4	5	5	4	5	4	4	5	5	4	331	1	53	22.7	14.5	20.5	23.9	23.9	21.8	81134000	17498000	23509000	48703000	158070000	29662000
29.0388	28.7672	28.9922	27.466	27.7761	27.467	13	13	13	39.7	39.7	39.7	49.561	0	210.8	1871500000	114	13	13	12	11	13	11	13	13	12	11	13	11	13	13	12	11	13	11	448	1	181	39.7	39.7	39.7	37.7	39.7	37.7	541920000	404010000	499570000	143710000	145780000	136490000
29.2332	29.0422	29.2495	28.9996	28.9659	29.2759	13	13	13	54.4	54.4	54.4	39.811	0	233.14	3055400000	194	13	13	13	13	13	13	13	13	13	13	13	13	13	13	13	13	13	13	353	1	205	54.4	54.4	54.4	54.4	54.4	54.4	559540000	456040000	614870000	484510000	374990000	565490000
22.002	NaN	22.0955	NaN	NaN	22.7525	2	2	2	12.4	12.4	12.4	37.581	0	3.7081	24600000	4	2	1	2	2	2	2	2	1	2	2	2	2	2	1	2	2	2	2	338	1	17	12.4	4.4	12.4	12.4	12.4	12.4	3260100	1832700	3151800	6515700	2027400	7812200
24.8648	24.402	24.6913	24.8365	25.1576	24.7599	6	6	6	11.5	11.5	11.5	94.622	0	14.003	149260000	12	5	5	6	5	6	6	5	5	6	5	6	6	5	5	6	5	6	6	852	1	54	9.6	9.4	11.5	9.6	11.5	11.5	28946000	18269000	27707000	24059000	26806000	23473000
NaN	NaN	NaN	22.0522	21.9261	NaN	2	2	2	4.6	4.6	4.6	75.16	0	19.567	21217000	13	1	1	1	2	2	1	1	1	1	2	2	1	1	1	1	2	2	1	720	1	15	2.4	2.4	2.4	4.6	4.6	2.4	3520100	3648000	3031200	3978000	2872800	4166800
28.3997	28.2644	28.6427	28.5801	28.2548	28.7356	10	10	10	30.3	30.3	30.3	48.774	0	55.199	1989200000	88	9	7	8	8	8	9	9	7	8	8	8	9	9	7	8	8	8	9	466	1	126	30.3	23.6	25.5	24.7	23.6	30.3	397950000	262540000	335980000	357520000	210660000	424520000
NaN	23.4037	NaN	23.7257	NaN	23.4133	2	2	2	8.2	8.2	8.2	62.206	0	18.037	39224000	4	0	2	1	2	1	2	0	2	1	2	1	2	0	2	1	2	1	2	571	1	12	0	8.2	3.3	8.2	3.3	8.2	0	8997200	2570700	12077000	4926000	10653000
24.7024	24.8322	24.0787	23.0703	24.0869	24.3385	6	6	6	3.8	3.8	3.8	294.92	0	9.1972	107220000	19	3	4	4	5	4	4	3	4	4	5	4	4	3	4	4	5	4	4	2687	1	39	1.6	2.6	2.6	2.9	2.6	3	16828000	36425000	14862000	18237000	7052700	13818000
31.272	31.0985	31.1634	29.9908	30.9412	29.6275	12	12	12	51.1	51.1	51.1	15.752	0	198.56	9778400000	330	11	11	11	8	12	10	11	11	11	8	12	10	11	11	11	8	12	10	137	1	237	50.4	50.4	50.4	46	51.1	50.4	2493800000	1960500000	1856000000	970280000	1389500000	1108400000
23.0466	22.6972	22.6758	22.5088	22.8748	22.5384	2	2	2	7.5	7.5	7.5	39.438	0	8.7026	36102000	4	2	2	2	2	2	2	2	2	2	2	2	2	2	2	2	2	2	2	346	1	19	7.5	7.5	7.5	7.5	7.5	7.5	7842500	5469300	5554800	5730100	6004400	5500600
23.6601	23.654	NaN	NaN	22.2805	NaN	2	2	2	0.6	0.6	0.6	451.94	0.0080537	1.6476	42895000	4	2	2	2	2	2	1	2	2	2	2	2	1	2	2	2	2	2	1	4175	1	20	0.6	0.6	0.6	0.6	0.6	0.4	12810000	12143000	7831200	3849700	3000900	3260300
30.9485	30.8951	31.0957	30.2524	30.495	30.3073	21	21	21	63.4	63.4	63.4	44.097	0	323.31	9115300000	395	21	20	21	20	21	21	21	20	21	20	21	21	21	20	21	20	21	21	413	1	338	63.4	58.4	63.4	58.4	63.4	63.4	2070100000	1773800000	1819400000	1131200000	1067200000	1253600000
28.4238	28.2391	28.1986	28.0126	27.9548	27.4622	9	9	9	59.8	59.8	59.8	25.815	0	106.8	1483900000	118	9	9	9	6	9	7	9	9	9	6	9	7	9	9	9	6	9	7	234	1	127	59.8	59.8	59.8	51.3	59.8	58.5	466310000	331630000	186640000	138770000	204140000	156390000
26.4584	26.1505	27.0307	26.6273	26.2884	27.2718	7	7	7	10.9	10.9	10.9	89.19	0	111.23	563830000	40	5	4	5	6	7	6	5	4	5	6	7	6	5	4	5	6	7	6	825	1	87	8.2	8.1	8.2	9.6	10.9	9.6	77381000	56611000	89175000	121650000	71812000	147190000
27.8801	27.8013	28.1223	27.9636	28.2035	28.0426	10	10	10	48.1	48.1	48.1	25.258	0	116.41	1397100000	98	10	10	8	9	9	10	10	10	8	9	9	10	10	10	8	9	9	10	216	1	126	48.1	48.1	42.1	44.9	44.9	48.1	301040000	193320000	252740000	193880000	196680000	259440000
25.6307	25.4422	25.3941	25.1194	25.2326	25.0273	4	4	4	14.4	14.4	14.4	61.954	0	5.1767	217380000	9	4	4	4	3	4	4	4	4	4	3	4	4	4	4	4	3	4	4	563	1	42	14.4	14.4	14.4	9.6	14.4	14.4	55178000	45617000	37002000	18806000	28378000	32399000
25.2611	25.0929	24.4705	NaN	NaN	NaN	4	4	4	4	4	4	152.3	0	6.0173	104430000	10	4	4	4	2	1	1	4	4	4	2	1	1	4	4	4	2	1	1	1410	1	30	4	4	4	2.4	1.6	0.9	42363000	26945000	20553000	7911300	4477700	2178200
29.7338	29.7776	29.6156	29.633	29.8736	29.8935	16	16	16	70.9	70.9	70.9	29.686	0	285.83	4711200000	196	16	16	15	15	15	16	16	16	15	15	15	16	16	16	15	15	15	16	258	1	215	70.9	70.9	58.9	64.7	58.9	70.9	917150000	792700000	699890000	685760000	684060000	931670000
28.5048	28.3514	28.5488	27.7525	28.3185	27.8978	5	5	5	57.4	57.4	57.4	15.074	0	101.76	1646400000	53	5	5	5	5	5	5	5	5	5	5	5	5	5	5	5	5	5	5	129	1	82	57.4	57.4	57.4	57.4	57.4	57.4	297530000	229540000	423320000	189720000	305530000	200720000
26.0935	25.9826	25.9306	25.8289	26.2986	25.6245	8	8	8	11.3	11.3	11.3	131.48	0	162.29	341940000	42	7	5	7	5	6	5	7	5	7	5	6	5	7	5	7	5	6	5	1169	1	67	10.2	6.5	10.2	8.3	8.8	8.1	99339000	53077000	62032000	34546000	51479000	41468000
24.2585	24.3344	23.736	NaN	NaN	NaN	2	2	2	8	8	8	31.11	0	4.8032	54678000	6	2	2	2	1	0	1	2	2	2	1	0	1	2	2	2	1	0	1	276	1	14	8	8	8	3.6	0	4.3	18813000	18597000	11981000	3052100	0	2235500
22.8033	22.8245	23.0039	NaN	22.4062	23.6597	3	3	3	11.3	11.3	11.3	43.969	0	6.3238	49892000	3	2	2	2	2	3	2	2	2	2	2	3	2	2	2	2	2	3	2	407	1	20	6.9	6.9	6.9	8.6	11.3	6.9	5260900	8386000	5662300	14385000	4756300	11442000
25.017	25.4734	25.4533	25.2475	25.9465	24.9399	3	3	3	39.9	39.9	39.9	15.001	0	31.865	223700000	15	3	3	2	2	3	3	3	3	2	2	3	3	3	3	2	2	3	3	138	1	43	39.9	39.9	23.9	23.9	39.9	39.9	33981000	46664000	32414000	32487000	44637000	33513000
24.324	25.4576	23.7208	25.095	23.7801	23.5606	6	6	6	19.8	19.8	19.8	41.073	0	19.976	125550000	13	5	5	5	5	5	4	5	5	5	5	5	4	5	5	5	5	5	4	378	1	58	17.2	17.2	14.6	16.1	14.6	10.8	23821000	30723000	15509000	29290000	13226000	12978000
23.4769	NaN	23.185	NaN	25.0427	23.535	2	2	2	17.1	17.1	17.1	24.96	0	13.625	63134000	12	2	1	2	1	2	2	2	1	2	1	2	2	2	1	2	1	2	2	217	1	18	17.1	4.1	17.1	4.1	17.1	17.1	14263000	1542200	5609500	6360000	21982000	13377000
28.2023	28.1662	28.16	27.8066	27.7593	28.2397	21	21	21	34.3	34.3	34.3	114.87	0	139.04	1481300000	150	21	21	20	19	20	18	21	21	20	19	20	18	21	21	20	19	20	18	1012	1	236	34.3	34.3	33.3	30.3	32.5	30.2	317130000	256110000	260910000	217500000	166500000	263160000
24.9246	25.201	24.964	25.8519	25.21	24.936	6	6	6	14.7	14.7	14.7	65.742	0	11.091	212160000	23	6	6	5	6	5	5	6	6	5	6	5	5	6	6	5	6	5	5	605	1	61	14.7	14.7	13.1	14.7	12.4	12.4	42865000	41372000	33405000	49198000	23414000	21909000
27.5205	27.3518	27.4324	28.2428	27.2522	27.7444	12	12	12	63.7	63.7	63.7	35.418	0	75.825	1099900000	101	12	11	12	12	10	12	12	11	12	12	10	12	12	11	12	12	10	12	333	1	169	63.7	58	63.7	63.7	48.6	63.7	193960000	135390000	150180000	308410000	106820000	205100000
25.8366	25.8361	26.4807	25.6282	25.2473	26.5891	3	3	3	35	35	35	11.807	0	17.894	384680000	41	3	3	3	3	3	3	3	3	3	3	3	3	3	3	3	3	3	3	103	1	51	35	35	35	35	35	35	71420000	59166000	74162000	62627000	33858000	83452000
25.1329	25.7754	25.3761	24.4361	25.0611	24.88	4	4	4	42.3	42.3	42.3	24.155	0	36.886	197160000	20	3	2	3	3	2	4	3	2	3	3	2	4	3	2	3	3	2	4	213	1	29	35.7	22.5	35.7	29.1	22.5	42.3	37801000	35866000	40126000	18941000	19459000	44962000
28.9412	28.1546	28.4398	27.7305	28.3239	27.9579	5	5	5	65.1	65.1	65.1	9.7993	0	150.34	1741500000	71	5	5	4	5	5	5	5	5	4	5	5	5	5	5	4	5	5	5	86	1	75	65.1	65.1	50	65.1	65.1	65.1	535540000	246770000	253770000	226000000	262960000	216450000
24.5355	23.9205	24.874	23.4247	25.2562	24.7314	3	3	3	35.9	35.9	35.9	11.65	0	20.948	124790000	16	1	1	2	2	2	3	1	1	2	2	2	3	1	1	2	2	2	3	103	1	29	8.7	8.7	24.3	24.3	20.4	35.9	19706000	11233000	19273000	12243000	34297000	28041000
25.112	24.4544	24.1865	24.4954	25.0271	24.4072	4	4	4	16.5	16.5	16.5	36.037	0	32.664	137660000	9	4	2	3	2	3	4	4	2	3	2	3	4	4	2	3	2	3	4	316	1	34	16.5	10.4	16.1	11.7	16.1	16.5	38007000	11839000	15041000	17252000	21582000	33938000
25.4768	24.6594	25.2605	24.6347	24.0484	24.5371	3	3	3	9.8	9.8	9.8	41.481	0	6.4995	160410000	14	3	3	3	2	3	2	3	3	3	2	3	2	3	3	3	2	3	2	377	1	28	9.8	9.8	9.8	6.6	9.8	6.6	46942000	34382000	39394000	19286000	10572000	9837800
26.5744	26.7526	26.8884	26.6909	26.6873	26.5	10	10	10	18.5	18.5	18.5	70.262	0	79.125	563660000	68	10	10	9	8	8	9	10	10	9	8	8	9	10	10	9	8	8	9	628	1	126	18.5	18.5	16.9	14.8	15	16.9	104220000	111480000	88653000	88648000	75626000	95038000
28.1863	27.3003	27.5725	27.1688	27.9401	27.5115	13	13	13	59.3	59.3	59.3	38.601	0	148.16	1124600000	123	13	10	12	10	11	10	13	10	12	10	11	10	13	10	12	10	11	10	356	1	147	59.3	44.4	55.6	50	52.8	50	331600000	135860000	191900000	125370000	170500000	169320000
31.7634	31.756	31.8432	31.1397	31.4085	31.0631	33	33	33	77.3	77.3	77.3	47.871	0	323.31	16189000000	675	32	32	32	29	31	32	32	32	32	29	31	32	32	32	32	29	31	32	437	1	579	71.6	71.6	76.4	69.1	70.7	77.3	3721900000	3192300000	3128800000	2318300000	1914400000	1913400000
25.0816	25.0193	25.4735	25.8733	25.6072	25.9416	4	4	4	15.9	15.9	15.9	24.694	0	11.198	247790000	19	3	3	3	3	4	4	3	3	3	3	4	4	3	3	3	3	4	4	226	1	33	11.5	11.5	11.5	11.5	15.9	15.9	38946000	26696000	38021000	45276000	52625000	46222000
23.1843	NaN	NaN	22.5863	23.5106	NaN	3	3	3	10.9	10.9	10.9	47.087	0	4.0564	47067000	5	3	3	3	2	3	2	3	3	3	2	3	2	3	3	3	2	3	2	430	1	30	10.9	10.9	10.9	3.7	10.9	3.7	12391000	8713600	9979400	5641500	6247700	4094400
22.4865	22.3987	22.4783	23.2273	22.7366	22.9606	2	2	2	6.6	6.6	6.6	38.764	0	6.3319	37275000	10	2	2	2	2	2	2	2	2	2	2	2	2	2	2	2	2	2	2	347	1	20	6.6	6.6	6.6	6.6	6.6	6.6	6650400	4742500	4407600	6326500	4718000	10430000
23.4287	22.7634	24.0282	24.2829	23.4768	24.3465	4	4	4	8	8	8	67.131	0	29.488	77714000	18	2	4	3	4	3	4	2	4	3	4	3	4	2	4	3	4	3	4	616	1	37	3.4	8	6.2	8	6.2	8	5536000	6925200	10072000	22066000	8253500	24861000
28.1161	27.9728	27.6826	27.4289	27.6052	27.6675	6	6	6	31.8	31.8	31.8	36.092	0	42.775	1193600000	99	6	5	6	6	5	5	6	5	6	6	5	5	6	5	6	6	5	5	340	1	84	31.8	28.5	31.8	31.8	26.5	26.5	292020000	223960000	176120000	172500000	147270000	181750000
28.8843	29.0576	29.2966	29.3284	28.6814	29.169	31	31	31	36.1	36.1	36.1	117.74	0	323.31	2990200000	365	29	30	30	30	28	30	29	30	30	30	28	30	29	30	30	30	28	30	1079	1	429	32.6	34.4	34.4	36.1	34.4	36.1	505510000	541100000	569900000	575980000	290940000	506730000
22.9489	23.1256	22.6906	23.7841	22.7397	22.7584	3	3	3	3	3	3	170.07	0	24.297	45999000	7	3	3	3	2	3	3	3	3	3	2	3	3	3	3	3	2	3	3	1595	1	30	3	3	3	2.1	3	3	6798900	7078600	4984800	13647000	6159400	7329500
23.372	23.7856	23.5888	23.2961	23.9775	23.0022	4	4	4	9.7	9.7	9.7	92.922	0	14.937	62932000	13	4	4	4	3	3	3	4	4	4	3	3	3	4	4	4	3	3	3	821	1	32	9.7	9.7	9.7	8.2	8.2	8.2	11632000	14350000	12451000	9786300	9110700	5602500
24.0133	24.12	23.9284	24.6219	24.7028	24.6494	6	6	6	4.4	4.4	4.4	177.9	0	12.572	113920000	9	5	5	5	5	4	5	5	5	5	5	4	5	5	5	5	5	4	5	1626	1	59	3.1	3.1	3.1	4.4	3.1	4.4	14259000	15362000	14698000	26792000	14393000	28420000
NaN	NaN	24.2241	NaN	24.6367	24.6426	2	2	2	5.3	5.3	5.3	57.924	0.0046533	1.9393	111210000	4	2	2	2	2	2	2	2	2	2	2	2	2	2	2	2	2	2	2	525	1	23	5.3	5.3	5.3	5.3	5.3	5.3	18598000	16068000	17524000	18820000	17704000	22500000
28.135	27.7241	27.9635	28.4787	28.5692	28.6118	18	17	17	53.5	50.6	50.6	45.572	0	270.51	1699400000	178	16	15	15	16	16	14	15	14	14	15	15	13	15	14	14	15	15	13	409	1	208	53.5	48.2	48.9	50.6	51.3	46.9	317210000	205640000	193980000	354500000	278780000	349320000
24.1762	24.5175	23.4033	23.5258	23.1737	NaN	2	2	2	11.7	11.7	11.7	41.112	0.0037488	1.9863	69503000	4	2	2	2	2	1	1	2	2	2	2	1	1	2	2	2	2	1	1	369	1	27	11.7	11.7	11.7	11.7	7.3	4.3	20433000	18666000	11893000	14544000	2348800	1618300
25.4339	25.4748	25.5469	24.4926	24.9394	24.4462	9	9	9	19.5	19.5	19.5	75.893	0	121.57	191830000	28	9	8	8	5	7	4	9	8	8	5	7	4	9	8	8	5	7	4	676	1	72	19.5	17.9	16.9	12.1	15.4	10.1	51272000	42936000	39204000	21152000	19520000	17746000
26.9369	27.1726	27.9171	27.6889	27.4022	27.4945	7	7	7	54.4	54.4	54.4	17.317	0	101.27	944150000	124	5	5	6	6	6	7	5	5	6	6	6	7	5	5	6	6	6	7	160	1	103	41.2	41.2	47.5	48.1	47.5	54.4	118440000	127710000	199460000	190740000	154890000	152900000
23.5471	24.0862	23.8775	25.1708	24.6137	24.6316	3	3	3	17.3	17.3	17.3	37.641	0	19.391	116910000	11	3	2	3	2	3	3	3	2	3	2	3	3	3	2	3	2	3	3	335	1	29	17.3	14.3	17.3	8.7	17.3	17.3	16560000	12587000	16827000	26498000	17868000	26567000
25.2422	24.2241	25.7564	24.2077	24.0002	24.1757	4	4	4	28.3	28.3	28.3	14.471	0	12.534	148750000	19	3	3	3	3	3	3	3	3	3	3	3	3	3	3	3	3	3	3	127	1	42	26.8	26.8	26.8	19.7	26.8	26.8	42810000	25399000	45220000	5714500	12518000	17087000
28.2558	27.9532	28.2688	28.0405	28.143	28.059	10	10	10	52.7	52.7	52.7	33.638	0	63.471	1529800000	134	9	9	10	9	9	9	9	9	10	9	9	9	9	9	10	9	9	9	317	1	129	44.5	44.5	52.7	44.5	49.8	43.5	337480000	232380000	268170000	237240000	199210000	255310000
23.9795	23.9233	24.1687	25.5209	24.4359	24.4649	5	5	5	12.5	12.5	12.5	43.007	0	8.3181	128660000	8	3	4	3	4	4	5	3	4	3	4	4	5	3	4	3	4	4	5	360	1	40	9.4	9.4	9.4	9.4	9.4	12.5	15427000	12057000	11775000	39562000	12563000	37272000
24.529	24.2809	23.9219	24.3967	24.3135	23.8607	3	3	3	10	10	10	53.819	0.00049456	2.4924	104660000	11	3	2	3	3	2	2	3	2	3	3	2	2	3	2	3	3	2	2	499	1	25	10	8	10	10	8	8	25220000	21818000	16530000	16053000	11687000	13347000
28.3262	28.5368	28.6377	28.6643	28.2066	28.6217	28	28	28	37.6	37.6	37.6	105.88	0	145.67	2000400000	162	24	27	26	23	23	22	24	27	26	23	23	22	24	27	26	23	23	22	984	1	291	34.1	36.6	37.5	30.2	31	27.9	363300000	376410000	344580000	404660000	191130000	320320000
30.6234	30.445	30.2545	30.2928	30.3509	29.9097	14	14	14	70.7	70.7	70.7	27.541	0	166	7029100000	290	12	13	13	11	14	10	12	13	13	11	14	10	12	13	13	11	14	10	246	1	244	61.8	67.1	67.1	62.6	70.7	58.9	1616600000	1159200000	1038300000	1241600000	1012400000	960900000
24.1461	25.4894	24.1645	25.0687	24.7498	23.8515	3	3	3	21.2	21.2	21.2	30.054	0	52.872	139960000	11	3	3	3	3	3	3	3	3	3	3	3	3	3	3	3	3	3	3	278	1	34	21.2	21.2	21.2	21.2	21.2	21.2	20590000	35750000	15683000	34227000	22227000	11490000
26.1202	26.1232	26.0692	26.9059	26.3017	27.0896	7	7	7	22.2	22.2	22.2	54.548	0	37.393	496000000	51	6	6	7	7	7	7	6	6	7	7	7	7	6	6	7	7	7	7	508	1	95	19.3	19.3	22.2	22.2	22.2	22.2	60860000	52345000	55156000	144560000	62752000	120330000
27.6102	27.6409	27.5225	28.0544	28.3106	28.2586	17	17	17	35.5	35.5	35.5	70.948	0	284.25	1330900000	156	16	17	17	16	16	17	16	17	17	16	16	17	16	17	17	16	16	17	625	1	215	33.4	35.5	35.5	33.9	34.1	35.5	198690000	178540000	147860000	287330000	216340000	302190000
24.1091	24.1138	24.0801	23.9679	23.8436	24.6081	5	5	5	33	33	33	24.117	0	5.1129	96869000	10	3	2	4	4	3	5	3	2	4	4	3	5	3	2	4	4	3	5	209	1	36	26.8	16.3	26.8	26.8	26.8	33	19649000	12540000	18287000	14767000	8929100	22698000
26.1726	26.7967	26.1006	26.3383	25.8221	26.1074	11	11	11	34.6	34.6	34.6	57.888	0	80.278	420650000	45	10	10	9	8	9	8	10	10	9	8	9	8	10	10	9	8	9	8	532	1	110	32.9	32.9	31.8	27.3	28.8	27.6	84590000	118560000	55754000	67347000	41226000	53178000
25.2362	25.8596	25.4959	24.5036	25.0563	25.7633	3	3	3	3.6	3.6	3.6	370.23	0	18.259	241870000	33	1	1	1	2	1	2	1	1	1	2	1	2	1	1	1	2	1	2	3423	1	27	3.3	3.3	3.3	3.6	3.3	3.3	25689000	38285000	28469000	85558000	17384000	46487000
24.5134	25.3412	24.8901	24.4433	24.5204	25.4344	7	7	7	12.5	12.5	12.5	97.878	0	63.181	165620000	50	5	4	5	6	4	6	5	4	5	6	4	6	5	4	5	6	4	6	863	1	66	9.8	6.5	9.8	11.2	7.6	11.1	22565000	27430000	28915000	28050000	12563000	46094000
26.9064	27.3248	27.1195	26.5963	26.6865	26.3259	8	8	8	36.8	36.8	36.8	32.099	0	60.884	633690000	56	8	8	8	8	8	8	8	8	8	8	8	8	8	8	8	8	8	8	288	1	113	36.8	36.8	36.8	36.8	36.8	36.8	130130000	158710000	103870000	80968000	81537000	78476000
27.8909	27.7982	27.9826	26.7332	26.5669	26.5798	15	15	15	36.3	36.3	36.3	57.336	0	146.33	930790000	103	14	15	15	11	12	13	14	15	15	11	12	13	14	15	15	11	12	13	524	1	166	32.4	36.3	36.3	34.2	34.2	34.2	244680000	224140000	224450000	91783000	67160000	78580000
24.274	24.324	24.5971	24.0892	24.0691	24.1201	4	4	4	13.4	13.4	13.4	39.304	0	11.619	104400000	14	3	3	4	2	3	3	3	3	4	2	3	3	3	3	4	2	3	3	358	1	34	10.1	10.1	13.4	8.1	10.1	10.1	22746000	19276000	20136000	15399000	12886000	13959000
22.8081	22.8679	22.975	23.5457	23.3848	23.2987	3	3	3	12.1	12.1	12.1	32.772	0	21.205	48117000	8	2	2	2	2	3	3	2	2	2	2	3	3	2	2	2	2	3	3	289	1	32	12.1	12.1	12.1	6.9	12.1	12.1	8788400	5151600	5774100	9773200	11381000	7249200
27.0844	27.4178	27.3067	26.6784	26.709	26.6234	16	16	16	22.9	22.9	22.9	125.76	0	56.915	699640000	80	16	15	15	12	14	13	16	15	15	12	14	13	16	15	15	12	14	13	1099	1	161	22.9	21.9	21.9	19.6	21.1	18.5	148040000	152100000	159950000	84352000	77738000	77472000
25.7274	25.5486	24.5509	25.7182	25.5799	24.7881	3	3	3	20.5	20.5	20.5	17.924	0	40.665	228630000	21	3	3	3	3	3	3	3	3	3	3	3	3	3	3	3	3	3	3	171	1	47	20.5	20.5	20.5	20.5	20.5	20.5	55546000	41055000	16513000	52780000	36300000	26435000
26.1247	26.3621	25.5695	26.3708	26.7407	25.1315	7	7	7	16	16	16	56.471	0	30.486	376320000	32	5	5	5	5	6	5	5	5	5	5	6	5	5	5	5	5	6	5	500	1	69	11.4	11.4	11.4	12.8	13.2	11.4	80966000	76202000	37754000	66257000	93853000	21289000
28.5713	29.121	29.4854	30.0354	29.6849	29.3656	13	13	13	38.1	38.1	38.1	57.284	0	149.66	3800400000	186	12	12	11	13	12	11	12	12	11	13	12	11	12	12	11	13	12	11	520	1	205	38.1	38.1	32.5	38.1	38.1	32.5	430960000	531680000	551790000	1102400000	585330000	598180000
27.3172	27.6621	27.3899	27.9602	27.0426	27.5931	13	13	13	20.1	20.1	20.1	86.173	0	131.67	1017400000	130	11	11	11	10	9	11	11	11	11	10	9	11	11	11	11	10	9	11	795	1	128	18.2	18.2	18.2	15.7	15.7	15.7	173550000	199860000	146190000	229940000	96550000	171350000
28.9726	28.8475	29.1239	29.4737	29.0873	29.3459	13	13	13	38.8	38.8	38.8	41.285	0	218.62	3121000000	200	13	13	13	13	13	13	13	13	13	13	13	13	13	13	13	13	13	13	374	1	221	38.8	38.8	38.8	38.8	38.8	38.8	519970000	431810000	489510000	664560000	409860000	605270000
NaN	23.2513	NaN	23.8907	24.7061	23.932	4	4	4	21	21	21	18.337	0	20.851	61107000	10	1	3	1	2	3	3	1	3	1	2	3	3	1	3	1	2	3	3	162	1	22	15.4	21	8	13.6	21	21	3627600	7000300	1603100	10864000	19838000	18174000
23.3277	23.5005	23.6698	23.2197	22.6097	22.9762	2	2	2	4	4	4	68.694	0	5.4701	52829000	10	2	2	2	2	2	2	2	2	2	2	2	2	2	2	2	2	2	2	623	1	22	4	4	4	4	4	4	10549000	8655000	12615000	9402100	4855100	6752800
25.5516	25.7432	25.7034	25.5428	25.1643	25.7792	9	9	9	6.6	6.6	6.6	259.92	0	13.07	279390000	18	6	7	6	5	5	4	6	7	6	5	5	4	6	7	6	5	5	4	2336	1	55	4.8	5.3	4.7	4.6	4.3	3.4	154180000	31713000	32488000	31235000	9141000	20637000
26.8777	26.9816	26.9834	26.8823	26.8454	26.5961	13	13	13	22	22	22	84.582	0	98.016	633390000	85	12	12	12	11	11	10	12	12	12	11	11	10	12	12	12	11	11	10	765	1	156	20.1	20.1	20.1	19.6	19.6	17.1	124910000	122380000	117670000	100740000	84695000	83010000
29.4616	30.1172	29.4269	29.4529	29.3996	NaN	2	2	2	5.8	5.8	5.8	60.785	0	4.7403	4163100000	5	2	2	2	2	2	1	2	2	2	2	2	1	2	2	2	2	2	1	532	1	21	5.8	5.8	5.8	5.8	5.8	3.2	655560000	789860000	641810000	669070000	704060000	702690000
24.2375	25.2459	25.004	25.0075	24.4153	24.9062	5	5	5	13.8	13.8	13.8	61.719	0	92.117	157240000	23	4	4	4	3	4	5	4	4	4	3	4	5	4	4	4	3	4	5	557	1	50	11.5	11.5	11.5	7.5	10.1	13.8	19052000	35246000	28276000	30280000	12233000	32149000
25.7794	25.7887	25.7529	26.5076	26.1507	26.6151	3	3	3	14.8	14.8	14.8	37.79	0	33.824	388510000	50	3	3	3	3	3	3	3	3	3	3	3	3	3	3	3	3	3	3	345	1	36	14.8	14.8	14.8	14.8	14.8	14.8	56831000	52599000	48912000	94157000	46393000	89620000
27.7285	28.4692	27.3922	27.0823	28.8334	26.864	8	8	5	17.8	17.8	9.2	61.174	0	165.36	1265300000	112	8	7	7	7	7	6	8	7	7	7	7	6	5	5	5	4	5	4	567	1	100	17.8	13.2	13.2	16.4	13.2	11.1	211510000	319960000	151740000	142040000	312260000	127780000
22.3622	22.8453	NaN	NaN	NaN	22.2574	2	2	2	1.2	1.2	1.2	291.21	0	8.431	19206000	4	2	2	1	0	1	2	2	2	1	0	1	2	2	2	1	0	1	2	2613	1	14	1.2	1.2	0.7	0	0.6	1.2	4920900	6662100	1461200	0	1494800	4666600
26.1394	26.4118	26.0394	26.5237	26.0388	26.0818	10	10	10	22.3	22.3	22.3	83.879	0	36.567	405810000	32	9	9	9	10	10	10	9	9	9	10	10	10	9	9	9	10	10	10	741	1	107	20.5	20.4	20.5	22.3	22.3	22.3	73323000	75385000	59578000	81886000	53291000	62350000
26.6585	25.7364	26.5626	24.7954	24.1327	24.4944	4	4	4	23.9	23.9	23.9	34.843	0	45.373	297060000	16	4	4	4	4	2	2	4	4	4	4	2	2	4	4	4	4	2	2	309	1	35	23.9	23.9	23.9	23.9	11	11	100750000	58391000	80504000	32097000	6636700	18678000
23.9181	24.0344	24.0008	NaN	23.7778	NaN	3	3	3	6.9	6.9	6.9	93.802	0	4.2767	119930000	15	2	2	2	1	2	2	2	2	2	1	2	2	2	2	2	1	2	2	846	1	20	5.7	5.7	5.7	1.2	5.7	2.6	18729000	14061000	14629000	31162000	7432300	33915000
27.8512	27.5324	27.2451	26.9001	27.6788	26.8351	9	9	9	39.2	39.2	39.2	26.386	0	59.109	914550000	91	9	9	9	8	9	9	9	9	9	8	9	9	9	9	9	8	9	9	240	1	123	39.2	39.2	39.2	39.2	39.2	39.2	238480000	161730000	137060000	115730000	151350000	110200000
NaN	NaN	NaN	21.4123	NaN	23.2336	2	2	2	5.2	5.2	5.2	75.557	0	20.052	19555000	11	1	1	1	2	1	2	1	1	1	2	1	2	1	1	1	2	1	2	648	1	15	1.7	1.7	1.7	5.2	1.7	5.2	2052800	1789400	2419200	5144300	1739800	6409300
27.6678	27.5796	27.8798	28.8865	28.349	28.8991	17	17	17	47.2	47.2	47.2	60.813	0	186.04	1750100000	167	16	16	17	14	15	15	16	16	17	14	15	15	16	16	17	14	15	15	553	1	221	44.8	44.8	47.2	43	43	44.8	228910000	180160000	198770000	455230000	211940000	475040000
24.5222	24.2454	24.4955	NaN	NaN	NaN	2	2	2	19.9	19.9	19.9	16.361	0	28.499	81524000	10	2	2	2	1	1	1	2	2	2	1	1	1	2	2	2	1	1	1	146	1	18	19.9	19.9	19.9	13	13	13	23532000	14489000	22135000	5540500	10518000	5309200
26.572	26.5904	26.3731	26.8005	26.306	26.9606	11	11	11	22.4	22.4	22.4	77.931	0	34.571	541530000	72	11	10	11	11	11	10	11	10	11	11	11	10	11	10	11	11	11	10	697	1	127	22.4	18.5	22.4	22.4	22.4	19.9	108270000	91507000	75930000	107640000	63393000	94788000
29.2955	28.3065	28.4466	27.9716	28.7481	28.7423	10	10	10	39.9	39.9	39.9	29.109	0	135.78	2218900000	115	9	8	9	8	8	10	9	8	9	8	8	10	9	8	9	8	8	10	258	1	130	39.9	36.8	39.9	39.1	39.1	39.9	657170000	309200000	364760000	223450000	249980000	414300000
22.7122	22.442	22.7453	22.615	22.5665	23.2477	2	2	2	4	4	4	80.29	0.0046168	1.8644	37284000	4	2	2	2	2	2	2	2	2	2	2	2	2	2	2	2	2	2	2	733	1	20	4	4	4	4	4	4	8551900	3656000	7010900	4323300	4330300	9412000
29.3076	29.2478	29.3456	29.0606	29.3407	29.229	34	34	34	72.8	72.8	72.8	58.239	0	323.31	3353200000	261	31	31	30	31	31	31	31	31	30	31	31	31	31	31	30	31	31	31	537	1	403	67.6	62.8	67.6	69.8	68.5	67.8	663670000	710290000	543380000	480270000	447010000	508570000
30.5784	30.2864	30.3646	29.9269	30.454	30.4997	21	21	21	58.1	58.1	58.1	52.188	0	323.31	7212100000	303	18	19	21	19	17	20	18	19	21	19	17	20	18	19	21	19	17	20	473	1	294	44.6	53.3	58.1	55.6	42.3	55.6	1756000000	1215600000	1160500000	860340000	1010100000	1209600000
28.3238	28.6135	28.5799	28.3855	27.9899	27.7832	23	23	23	44.1	44.1	44.1	81.701	0	207.5	1736800000	191	22	23	23	21	22	21	22	23	23	21	22	21	22	23	23	21	22	21	730	1	296	40.4	44.1	44.1	39	44.1	39.3	354630000	386380000	359720000	266290000	176730000	193020000
24.7197	24.996	25.1085	25.6968	25.6961	25.471	2	2	2	20.2	20.2	20.2	13.762	0	77.448	216330000	23	2	2	2	2	2	2	2	2	2	2	2	2	2	2	2	2	2	2	124	1	24	20.2	20.2	20.2	20.2	20.2	20.2	27225000	30892000	32011000	53076000	37355000	35773000
30.0229	29.8664	29.7071	29.8461	29.9751	30.0449	21	21	1	63.3	63.3	2.9	44.852	0	148.23	5280000000	296	20	19	18	19	20	18	20	19	18	19	20	18	1	1	1	1	1	1	417	1	284	58.8	55.6	56.4	58	60.2	53.5	1042900000	955900000	831250000	831210000	682140000	936570000
23.6951	24.6241	23.4353	23.9007	23.5796	23.1972	4	4	4	5.4	5.4	5.4	102.51	0	7.9358	77331000	16	3	4	4	3	3	3	3	4	4	3	3	3	3	4	4	3	3	3	908	1	38	4.4	5.4	5.4	4	4.4	3.9	12343000	23849000	9242600	16481000	7502900	7913000
26.3132	26.2688	26.2211	26.1347	26.6333	26.0274	6	6	6	25.3	25.3	25.3	28.934	0	103.23	421090000	44	6	6	6	6	6	6	6	6	6	6	6	6	6	6	6	6	6	6	261	1	78	25.3	25.3	25.3	25.3	25.3	25.3	80731000	62937000	66229000	83584000	68858000	58753000
24.8788	24.735	24.8166	24.8886	24.4253	24.4529	4	4	4	11.4	11.4	11.4	50.433	0	7.4278	142410000	10	4	4	4	2	4	3	4	4	4	2	4	3	4	4	4	2	4	3	429	1	39	11.4	11.4	11.4	6.5	11.4	9.1	30476000	27197000	25748000	18081000	19445000	21462000
25.9926	26.0823	26.0764	24.1117	24.7657	24.0829	7	7	7	19.1	19.1	19.1	65.913	0	35.694	238320000	39	7	7	7	4	6	3	7	7	7	4	6	3	7	7	7	4	6	3	596	1	61	19.1	19.1	19.1	12.4	16.1	10.1	68322000	64584000	64931000	10822000	18618000	11038000
23.504	NaN	NaN	25.3215	24.3458	26.2246	3	3	3	7.4	7.4	7.4	45.095	0	5.2101	137280000	6	2	1	1	3	3	3	2	1	1	3	3	3	2	1	1	3	3	3	431	1	23	4.9	3	3	7.4	7.4	7.4	3580600	1225400	883790	53068000	21270000	57253000
25.3285	25.4652	25.4911	25.7422	25.6479	25.4912	7	7	7	14.7	14.7	14.7	63.98	0	20.059	253570000	34	5	6	6	6	6	6	5	6	6	6	6	6	5	6	6	6	6	6	599	1	72	11.2	12.5	12.9	12.5	12.5	12.5	42659000	41382000	41569000	52484000	30989000	44483000
23.7036	23.8564	23.8765	24.2626	23.9695	23.9614	4	4	4	4.3	4.3	4.3	142.24	0	14.587	84458000	18	2	3	4	2	2	3	2	3	4	2	2	3	2	3	4	2	2	3	1336	1	30	2.2	3.1	4.3	2.2	2.2	3.1	11656000	14299000	15532000	17990000	10441000	14540000
26.1802	26.2256	26.2818	26.4175	26.3742	26.5413	14	13	13	25.2	23.6	23.6	81.16	0	106.75	441960000	56	14	14	14	12	13	12	13	13	13	11	12	11	13	13	13	11	12	11	738	1	133	25.2	25.2	25.2	22.9	23.3	22.1	83178000	77843000	68252000	64724000	58248000	89715000
NaN	NaN	25.9407	NaN	26.1912	27.051	2	2	2	10.4	10.4	10.4	26.54	0.0080465	1.643	430330000	6	1	1	2	1	2	2	1	1	2	1	2	2	1	1	2	1	2	2	231	1	18	5.6	5.6	10.4	5.6	10.4	10.4	50103000	39631000	33752000	108340000	52203000	146300000
25.7697	25.509	25.4928	24.8025	24.5829	24.764	5	5	5	25.6	25.6	25.6	39.221	0	32.147	204910000	21	5	5	5	3	4	4	5	5	5	3	4	4	5	5	5	3	4	4	344	1	64	25.6	25.6	25.6	15.1	21.5	18.9	57886000	44655000	48018000	14681000	17546000	22126000
24.5717	24.8393	25.0188	24.2377	24.4743	25.0031	3	3	3	3.7	3.7	3.7	124.24	0	40.359	141430000	23	3	2	3	3	3	3	3	2	3	3	3	3	3	2	3	3	3	3	1142	1	33	3.7	2.6	3.7	3.7	3.7	3.7	24941000	13681000	27274000	20579000	24083000	30868000
29.0088	29.3259	29.3641	30.4503	29.8451	30.7218	19	19	19	34.4	34.4	34.4	103.53	0	271.06	5343000000	285	15	17	18	19	18	18	15	17	18	19	18	18	15	17	18	19	18	18	934	1	271	25.9	33.2	30.7	34.4	33.2	33.2	525500000	595660000	583060000	1478200000	691330000	1469200000
24.6009	24.395	24.6307	27.3621	26.175	27.2864	8	8	8	20.7	20.7	20.7	78.263	0	73.035	422810000	27	6	5	5	7	7	8	6	5	5	7	7	8	6	5	5	7	7	8	687	1	67	16	11.9	12.2	18.2	18.2	20.7	30327000	22897000	14731000	147160000	66562000	141130000
NaN	NaN	NaN	26.1086	25.9017	26.182	4	4	4	30.2	30.2	30.2	20.528	0	18.01	203390000	17	2	1	2	3	3	3	2	1	2	3	3	3	2	1	2	3	3	3	189	1	31	16.4	10.6	16.4	25.4	24.3	25.4	7347100	5088000	7448700	67524000	37100000	78882000
29.6016	28.9982	29.2304	27.8129	28.3285	28.1359	10	10	10	59.6	59.6	59.6	16.9	0	147.49	2485900000	111	9	10	10	7	8	6	9	10	10	7	8	6	9	10	10	7	8	6	151	1	122	59.6	59.6	59.6	36.4	51	27.8	798330000	715250000	544130000	110830000	196940000	120390000
NaN	20.4785	NaN	21.336	21.156	21.3039	2	2	2	6.8	6.8	6.8	31.357	0	20.614	8655600	7	1	2	1	2	2	2	1	2	1	2	2	2	1	2	1	2	2	2	280	1	17	6.4	6.8	6.4	6.8	6.8	6.8	572100	1168700	432120	2906600	1940900	1635200
28.8419	29.0161	28.9643	30.753	30.5027	30.429	8	8	7	45	45	45	15.006	0	54.588	5512800000	277	8	7	7	8	8	8	8	7	7	8	8	8	7	6	6	7	7	7	131	1	149	45	45	45	45	45	45	563590000	370800000	341200000	1872200000	1033500000	1331500000
25.6323	25.8866	25.7258	26.6458	25.9769	25.781	8	8	8	11.6	11.6	11.6	109.65	0	35.915	350220000	25	7	6	7	8	7	7	7	6	7	8	7	7	7	6	7	8	7	7	999	1	77	9.6	8.5	9.6	11.6	10.9	9.6	52020000	46205000	47467000	107190000	47751000	49589000
28.5023	28.661	28.8524	29.1894	28.7009	29.0574	17	17	17	47.8	47.8	47.8	55.163	0	194.66	2541100000	196	16	17	15	14	15	14	16	17	15	14	15	14	16	17	15	14	15	14	510	1	210	47.8	47.8	45.7	44.1	45.7	40.6	426840000	370610000	394950000	560480000	300890000	487310000
NaN	NaN	NaN	23.3985	24.4246	24.2463	3	3	3	35.2	35.2	35.2	15.893	0	13.297	58761000	4	2	2	2	3	3	3	2	2	2	3	3	3	2	2	2	3	3	3	145	1	28	23.4	23.4	23.4	35.2	35.2	35.2	5845600	2948300	6460100	16187000	17557000	9763100
30.9266	30.8567	30.7553	30.1116	30.3388	30.1873	11	11	11	45.4	45.4	45.4	16.326	0	92.882	8325500000	217	11	11	11	10	11	9	11	11	11	10	11	9	11	11	11	10	11	9	141	1	170	45.4	45.4	45.4	45.4	45.4	45.4	2122600000	1590400000	1558400000	952130000	1028500000	1073400000
25.8867	25.1626	25.8777	24.8509	24.7745	24.9953	3	3	3	13.3	13.3	13.3	35.879	0	8.484	219300000	27	3	3	3	2	3	2	3	3	3	2	3	2	3	3	3	2	3	2	316	1	31	13.3	13.3	13.3	8.9	13.3	8.9	59788000	39424000	59482000	16642000	24177000	19790000
24.3167	23.9895	24.0962	23.2888	24.3551	23.8996	3	3	3	16	16	16	32.02	0	42.4	88495000	22	3	3	3	2	3	3	3	3	3	2	3	3	3	3	3	2	3	3	282	1	34	16	16	16	8.9	16	16	23139000	17957000	14724000	6232300	14504000	11939000
27.6422	27.3559	27.2555	29.2876	29.4009	29.7572	16	16	5	53.9	53.9	20.4	42.797	0	194.58	2385900000	118	12	12	12	14	15	15	12	12	12	14	15	15	5	5	5	5	5	5	393	1	155	53.7	53.7	53.7	53.7	53.7	53.9	133950000	94752000	68485000	649870000	542100000	896700000
24.5468	24.275	24.4825	24.8132	24.7366	24.5023	5	5	5	5.2	5.2	5.2	159.77	0	12.154	130130000	18	3	4	5	4	4	4	3	4	5	4	4	4	3	4	5	4	4	4	1472	1	44	3.6	4.4	5.2	4.4	3.3	3.3	19712000	20849000	18664000	30978000	16866000	23062000
31.9068	31.8402	31.5163	31.8288	32.1689	31.5899	41	41	2	83	83	4	51.67	0	323.31	19691000000	744	39	39	39	36	38	38	39	39	39	36	38	38	2	2	2	2	2	2	471	1	700	82.4	82.2	82.4	82.4	82.2	81.5	3499500000	4035100000	2290400000	3605000000	3215000000	3046100000
31.1918	31.2202	30.6482	31.4618	31.4655	30.7666	27	27	27	67	67	67	51.459	0	323.31	12477000000	650	27	26	24	22	26	24	27	26	24	22	26	24	27	26	24	22	26	24	467	1	467	67	65.1	62.1	55.9	67	63.2	2621600000	2142400000	1407500000	2502100000	2088500000	1715300000
27.4941	27.8502	28.0345	27.9562	27.5112	27.7672	9	9	9	54	54	54	24.758	0	74.832	1203400000	122	8	8	9	8	8	8	8	8	9	8	8	8	8	8	9	8	8	8	215	1	118	53.5	53.5	54	53.5	53.5	53.5	206540000	204410000	224390000	239840000	140940000	187250000
29.1268	29.0106	28.7179	28.8595	29.156	28.7061	17	17	17	42.2	42.2	42.2	47.492	0	81.345	2637600000	125	13	14	13	13	16	11	13	14	13	13	16	11	13	14	13	13	16	11	419	1	181	37	37	37.7	38.9	42.2	33.7	465400000	525810000	401410000	412110000	484540000	348320000
26.7587	26.5417	26.7249	26.2665	26.2998	25.9156	6	6	6	19.1	19.1	19.1	49.551	0	30.658	477330000	62	6	6	6	5	6	6	6	6	6	5	6	6	6	6	6	5	6	6	450	1	89	19.1	19.1	19.1	17.3	19.1	19.1	114110000	86706000	96983000	65209000	52786000	61541000
24.9009	25.3823	25.0841	25.5793	24.7412	25.3504	5	5	5	6.3	6.3	6.3	121.23	0	15.979	202670000	14	5	5	5	5	5	5	5	5	5	5	5	5	5	5	5	5	5	5	1151	1	59	6.3	6.3	6.3	6.3	6.3	6.3	25272000	37559000	29345000	52882000	19783000	37832000
26.8589	26.7334	26.739	25.9533	26.3935	25.5103	9	9	9	35.1	35.1	35.1	37.206	0	41.049	470360000	52	8	9	8	6	8	7	8	9	8	6	8	7	8	9	8	6	8	7	339	1	107	31.9	35.1	31.9	24.2	31.9	28.3	113540000	97022000	91526000	54169000	69571000	44537000
26.3322	26.3078	26.5679	26.2887	26.6216	26.9457	5	5	5	24.1	24.1	24.1	40.175	0	96.449	503530000	52	5	4	5	4	4	5	5	4	5	4	4	5	5	4	5	4	4	5	394	1	63	24.1	20.6	24.1	20.6	20.6	24.1	94726000	73803000	88129000	69358000	63772000	113740000
23.8882	23.5463	23.8252	24.6366	24.3178	24.8229	4	4	4	12.2	12.2	12.2	63.541	0	30.31	98608000	17	3	3	3	3	4	3	3	3	3	3	4	3	3	3	3	3	4	3	589	1	33	7	7	7	7	12.2	7	10837000	7812700	11231000	15526000	29344000	23857000
24.6567	25.0495	24.2249	24.3317	24.2274	24.0222	4	4	4	7	7	7	74.223	0	3.3885	123690000	7	4	4	4	4	3	3	4	4	4	4	3	3	4	4	4	4	3	3	659	1	54	7	7	7	7	5.8	5.8	27876000	29461000	16779000	26487000	10295000	12793000
23.3947	NaN	22.7479	23.8128	23.9595	23.0824	3	3	3	14.5	14.5	14.5	34.886	0	24.769	58880000	12	2	2	3	3	3	3	2	2	3	3	3	3	2	2	3	3	3	3	310	1	35	8.4	8.4	14.5	14.5	14.5	14.5	11557000	10101000	7632800	6777500	11575000	11236000
28.8135	29.1125	29.3106	29.6733	29.9116	29.5725	7	7	7	42.9	42.9	42.9	11.936	0	46.947	3746400000	154	6	6	6	6	6	6	6	6	6	6	6	6	6	6	6	6	6	6	105	1	97	41.9	41.9	41.9	37.1	41.9	41.9	452870000	530760000	578470000	794970000	671210000	718130000
24.5446	24.3395	24.5916	25.6359	25.5514	25.4003	4	4	4	50	50	50	9.9423	0	65.911	212390000	20	4	3	3	4	4	3	4	3	3	4	4	3	4	3	3	4	4	3	94	1	59	50	50	50	50	50	50	36427000	23084000	24743000	58825000	37407000	31904000
28.012	28.0992	28.3044	28.8484	28.3899	28.7542	20	20	20	50.8	50.8	50.8	54.428	0	71.81	1902700000	122	17	18	17	17	17	19	17	18	17	17	17	19	17	18	17	17	17	19	474	1	238	48.9	48.9	40.9	48.7	46.8	50.8	207390000	234080000	195420000	593960000	227770000	444040000
27.8149	28.2815	28.0297	28.4385	27.8454	27.9964	29	29	29	21.8	21.8	21.8	249.23	0	147.82	1490800000	110	22	23	22	27	27	24	22	23	22	27	27	24	22	23	22	27	27	24	2253	1	279	17	17.4	17.4	20.7	21	18.1	258290000	308110000	225940000	327470000	170980000	200060000
26.6435	26.819	26.8169	26.3121	26.2467	26.2248	10	10	10	17.8	17.8	17.8	83.85	0	48.094	503990000	57	9	10	10	8	8	9	9	10	10	8	8	9	9	10	10	8	8	9	747	1	111	16.1	17.8	17.8	14.3	14.3	16.1	104020000	111660000	103350000	71689000	55387000	57882000
22.9663	23.3842	23.4425	23.4458	22.7869	24.1147	3	3	3	2.8	2.8	2.8	150.54	0	10.717	59700000	12	2	3	3	2	2	3	2	3	3	2	2	3	2	3	3	2	2	3	1378	1	26	1.7	2.8	2.8	1.7	1.7	2.8	8087700	9452600	9596800	12598000	3641500	16323000
25.3406	25.701	26.1561	25.8947	25.5869	26.5191	4	4	4	11.2	11.2	11.2	359.36	0	77.16	330310000	69	4	4	4	4	4	4	4	4	4	4	4	4	4	4	4	4	4	4	3322	1	59	11.2	11.2	11.2	11.2	11.2	11.2	40766000	48038000	60742000	57193000	34419000	89154000
24.1932	23.9278	NaN	NaN	NaN	24.2698	3	3	3	11.6	11.6	11.6	51.259	0	9.2951	80668000	14	3	3	2	2	2	3	3	3	2	2	2	3	3	3	2	2	2	3	465	1	27	11.6	11.6	6.9	6.9	6.9	11.6	18068000	13138000	8169800	10952000	10776000	19564000
23.4428	23.752	23.3761	NaN	NaN	NaN	2	2	2	19.4	19.4	19.4	23.499	0	6.0595	36657000	3	2	2	2	1	1	0	2	2	2	1	1	0	2	2	2	1	1	0	211	1	14	19.4	19.4	19.4	5.2	5.2	0	10183000	12728000	9438000	2234800	2073100	0
25.68	25.2454	24.7541	22.9056	23.5439	23.3003	4	4	4	19.3	19.3	19.3	26.688	0	10.327	133660000	15	4	4	4	2	3	3	4	4	4	2	3	3	4	4	4	2	3	3	238	1	39	19.3	19.3	19.3	9.7	13	13	46803000	34978000	36801000	3450300	7378900	4253800
NaN	NaN	NaN	23.3347	NaN	23.9166	2	2	2	10.7	10.7	10.7	29.403	0	3.1628	51576000	2	1	1	1	2	2	2	1	1	1	2	2	2	1	1	1	2	2	2	270	1	16	7.4	7.4	7.4	10.7	10.7	10.7	6968800	5664000	8730200	8296900	6053200	15863000
27.9712	28.9772	27.242	NaN	28.6301	27.5747	4	2	2	19.7	12.9	12.9	13.832	0	18.408	1731900000	41	4	4	4	3	4	4	2	2	2	1	2	2	2	2	2	1	2	2	132	1	25	19.7	19.7	19.7	19.7	19.7	19.7	215950000	224670000	221260000	431030000	319750000	319260000
27.6251	27.9195	27.6186	28.3641	27.7325	28.1552	35	35	35	26	26	26	200.11	0	127.17	1339500000	97	27	32	28	30	28	26	27	32	28	30	28	26	27	32	28	30	28	26	1800	1	326	20.2	23.5	23.5	24	22.2	20.7	201850000	217210000	183110000	351100000	163830000	222360000
30.4559	30.4202	30.4639	29.7432	30.0214	29.7589	15	15	15	73.2	73.2	73.2	21.527	0	267.3	6392800000	307	15	15	15	14	14	15	15	15	15	14	14	15	15	15	15	14	14	15	190	1	254	73.2	73.2	73.2	69.5	69.5	73.2	1496700000	1235600000	1201400000	832950000	771500000	854600000
29.8006	29.8278	29.9255	29.0963	29.1976	29.2967	8	8	8	59.4	59.4	59.4	15.875	0	37.548	4154800000	199	7	7	7	5	6	7	7	7	7	5	6	7	7	7	7	5	6	7	143	1	116	51.7	51.7	51.7	45.5	51	58.7	913580000	807350000	837070000	555130000	424390000	617300000
24.5438	24.4851	24.4881	24.5354	24.3916	24.1739	4	4	4	18.3	18.3	18.3	34.473	0	19.262	118080000	10	4	4	4	3	4	4	4	4	4	3	4	4	4	4	4	3	4	4	301	1	45	18.3	18.3	18.3	13	18.3	18.3	25945000	23927000	23346000	14124000	16198000	14543000
29.6105	29.551	29.7072	29.0536	29.3184	28.9992	33	33	33	63.9	63.9	63.9	59.705	0	323.31	3689500000	317	30	29	29	24	30	23	30	29	29	24	30	23	30	29	29	24	30	23	551	1	410	60.4	60.4	58.3	51.7	60.3	52.1	862050000	739740000	714690000	442410000	471230000	459380000
26.9815	27.0517	27.4686	27.3878	26.6034	28.2525	8	8	8	8.8	8.8	8.8	139.05	0	34.061	909800000	20	5	6	6	4	6	8	5	6	6	4	6	8	5	6	6	4	6	8	1262	1	63	6.7	7.9	7.9	5.4	7.9	8.8	203850000	153290000	156850000	163970000	128860000	102980000
29.6507	29.5449	29.957	29.7062	29.7245	29.7643	17	17	17	68.4	68.4	68.4	29.921	0	224.99	4640900000	356	17	17	17	16	15	17	17	17	17	16	15	17	17	17	17	16	15	17	269	1	291	68.4	68.4	68.4	63.6	59.5	68.4	911680000	652000000	912520000	813220000	566970000	784460000
NaN	NaN	24.9359	25.6542	25.4376	26.3196	2	2	2	3.9	3.9	3.9	91.917	0	2.7575	242980000	4	1	1	2	2	2	2	1	1	2	2	2	2	1	1	2	2	2	2	839	1	17	1.9	1.9	3.9	3.9	3.9	3.9	24154000	33634000	16135000	73401000	25950000	69706000
25.8681	25.7255	25.8894	26.3737	26.2586	26.0604	5	5	5	29.1	29.1	29.1	28.475	0	31.618	372080000	62	4	4	3	5	4	4	4	4	3	5	4	4	4	4	3	5	4	4	258	1	66	22.9	24.4	18.2	29.1	24.4	22.9	69881000	54520000	38337000	109050000	45173000	55116000
24.2087	24.8429	24.3167	23.9933	23.9041	24.2939	5	5	5	16	16	16	62.686	0	15.774	108680000	13	5	4	4	3	4	4	5	4	4	3	4	4	5	4	4	3	4	4	583	1	43	16	12	12	7.5	12	12	28099000	26678000	18092000	9280800	10151000	16375000
24.7891	25.1587	24.8949	24.7834	25.1798	25.0769	5	5	5	12	12	12	54.09	0	11.138	233950000	10	3	3	4	4	2	3	3	3	4	4	2	3	3	3	4	4	2	3	483	1	37	9.3	9.3	12	9.3	6.2	9.1	22359000	21012000	17769000	43557000	10975000	118270000
26.991	26.6894	26.8345	26.6139	26.8843	26.5642	11	11	11	34.2	34.2	34.2	53.225	0	53.087	592420000	84	11	11	10	6	11	10	11	11	10	6	11	10	11	11	10	6	11	10	479	1	112	34.2	34.2	32.8	21.7	34.2	31.3	152520000	109160000	84398000	65547000	100420000	80372000
24.6612	23.7635	23.4473	23.4442	24.4109	23.6726	3	3	3	24.4	24.4	24.4	25.548	0	11.97	87360000	18	3	3	3	2	2	2	3	3	3	2	2	2	3	3	3	2	2	2	221	1	27	24.4	24.4	24.4	7.2	7.2	7.2	29354000	11176000	11303000	8643800	11781000	15101000
25.6996	25.6761	25.6122	25.5797	25.7859	25.421	7	7	7	23.7	23.7	23.7	63.068	0	30.915	270890000	20	7	7	7	5	7	7	7	7	7	5	7	7	7	7	7	5	7	7	544	1	75	23.7	23.7	23.7	18.9	23.7	23.7	59847000	51909000	42860000	37781000	32722000	45771000
28.4735	28.5432	28.6379	28.3438	28.3541	28.0754	17	17	17	44.1	44.1	44.1	49.469	0	72.234	1857500000	160	16	16	17	14	16	17	16	16	17	14	16	17	16	16	17	14	16	17	435	1	214	44.1	44.1	44.1	38.4	42.1	44.1	363300000	322280000	335020000	264780000	250560000	321590000
29.6706	30.0428	29.9394	30.3806	29.6585	29.8647	20	20	20	53.9	53.9	53.9	46.574	0	194.83	5431500000	306	18	19	20	19	19	20	18	19	20	19	19	20	18	19	20	19	19	20	395	1	325	51.9	53.7	53.9	50.6	51.4	53.9	822630000	964420000	880080000	1319900000	572930000	871480000
24.0342	24.9764	23.7107	NaN	NaN	NaN	2	2	2	8	8	8	39.552	0	2.6646	70977000	4	2	2	2	1	1	0	2	2	2	1	1	0	2	2	2	1	1	0	373	1	14	8	8	8	5.6	2.4	0	20063000	27299000	9760300	11693000	2163400	0
NaN	NaN	NaN	23.6707	23.8608	24.1638	2	2	2	9.6	9.6	9.6	45.224	0	3.8031	41922000	8	0	0	1	2	2	2	0	0	1	2	2	2	0	0	1	2	2	2	426	1	13	0	0	2.3	9.6	9.6	9.6	0	0	1693200	13668000	9584500	16976000
25.0671	25.413	25.4138	24.8874	24.9771	25.0515	8	8	8	25.8	25.8	25.8	58.708	0	25.351	194100000	17	6	6	6	4	6	6	6	6	6	4	6	6	6	6	6	4	6	6	535	1	62	20.6	20.6	20.6	14.8	17.6	19.8	37992000	40678000	35867000	25321000	20340000	33906000
25.1847	24.5456	24.9472	26.2578	25.7657	25.8209	6	6	6	19.9	19.9	19.9	52.346	0	37.789	249670000	19	5	4	3	4	5	5	5	4	3	4	5	5	5	4	3	4	5	5	483	1	47	17.8	14.9	10.8	12.8	17	17.8	36071000	19725000	29977000	62352000	43634000	57908000
NaN	NaN	NaN	23.4491	23.5193	23.8475	2	2	2	22.6	22.6	22.6	17.136	0	3.5691	38904000	3	1	1	0	2	2	2	1	1	0	2	2	2	1	1	0	2	2	2	159	1	12	13.8	13.8	0	22.6	22.6	22.6	4160300	1991300	0	10136000	7493800	15123000
25.4101	24.3017	25.94	25.4241	25.7453	26.8344	5	5	5	33.3	33.3	33.3	25.088	0	21.682	299170000	26	3	3	3	3	4	5	3	3	3	3	4	5	3	3	3	3	4	5	231	1	36	18.6	18.6	18.6	18.2	26.8	33.3	32339000	8547900	37795000	43530000	40104000	136850000
27.0987	27.5016	27.8121	27.8782	27.9418	27.963	10	10	10	59.2	59.2	59.2	19.134	0	51.972	1159100000	108	9	9	9	8	7	10	9	9	9	8	7	10	9	9	9	8	7	10	157	1	140	52.9	58	52.9	48.4	39.5	59.2	146900000	160990000	214160000	236780000	164270000	235990000
25.3572	25.0435	24.8316	24.926	25.7328	24.8194	3	3	3	15.8	15.8	15.8	15.369	0	20.656	189250000	23	2	2	2	2	3	2	2	2	2	2	3	2	2	2	2	2	3	2	133	1	38	9.8	9.8	9.8	9.8	15.8	9.8	38939000	24172000	23536000	27802000	48059000	26741000
25.3085	25.2418	25.2409	25.2876	24.9683	25.3469	4	4	4	10.9	10.9	10.9	48.443	0	50.04	207030000	35	3	3	3	4	4	4	3	3	3	4	4	4	3	3	3	4	4	4	430	1	52	8.4	8.4	8.4	10.9	10.9	10.9	41181000	31982000	29742000	38023000	27093000	39010000
29.1151	28.8623	29.1476	29.021	29.0768	29.4836	12	12	12	48.2	48.2	48.2	34.408	0	323.31	3109200000	194	12	12	12	12	12	12	12	12	12	12	12	12	12	12	12	12	12	12	303	1	188	48.2	48.2	48.2	48.2	48.2	48.2	690220000	458290000	442330000	463530000	405820000	649020000
31.5952	31.1988	31.0198	31.6147	31.9396	31.0501	19	19	19	52.6	52.6	52.6	28.262	0	323.31	15167000000	488	19	18	18	17	19	18	19	18	18	17	19	18	19	18	18	17	19	18	249	1	378	52.6	52.6	50.2	47	52.6	50.2	3347400000	2023300000	1881800000	3115400000	2800200000	1998700000
27.2581	26.8644	27.1854	28.5388	28.9825	28.7174	13	13	13	77.9	77.9	77.9	26.857	0	323.31	1513400000	134	12	12	12	11	13	12	12	12	12	11	13	12	12	12	12	11	13	12	244	1	169	64.3	64.3	64.3	62.3	77.9	64.3	165130000	115800000	126830000	336540000	392810000	376260000
29.4961	29.4759	29.4803	29.6788	29.9787	30.1933	46	2	1	86.7	8.8	2.7	49.799	0	64.106	4677000000	79	46	45	46	43	46	44	2	2	2	2	2	2	1	1	1	1	1	1	443	1	59	86.7	81	86.7	86.2	86.7	86.2	779580000	639260000	648820000	780720000	705470000	1123100000
26.5359	26.4965	26.718	25.8632	26.7694	26.4954	9	9	9	34.1	34.1	34.1	36.229	0	44.386	492850000	53	7	7	7	6	9	9	7	7	7	6	9	9	7	7	7	6	9	9	328	1	90	34.1	34.1	34.1	23.5	34.1	34.1	102270000	71685000	101230000	53251000	69274000	95135000
25.08	24.9798	25.4255	24.1252	24.0875	23.8545	6	6	6	14.9	14.9	14.9	71.256	0	21.029	144150000	18	6	6	6	4	5	5	6	6	6	4	5	5	6	6	6	4	5	5	656	1	55	14.9	14.9	14.9	10.1	11	13	38329000	27707000	36727000	14436000	11602000	15354000
26.1648	26.8311	26.5693	28.0965	27.2122	27.5641	6	6	6	27.8	27.8	27.8	28.259	0	36.849	803570000	78	6	6	6	6	5	6	6	6	6	6	5	6	6	6	6	6	5	6	259	1	88	27.8	27.8	27.8	27.8	27.4	27.8	73806000	106460000	84508000	237260000	138520000	163010000
27.2177	27.4066	26.5529	27.3869	27.3587	26.8629	2	2	2	10.6	10.6	10.6	30.761	0	42.458	779170000	40	2	2	2	1	2	2	2	2	2	1	2	2	2	2	2	1	2	2	282	1	45	10.6	10.6	10.6	7.8	10.6	10.6	157380000	159390000	82016000	143790000	121890000	114710000
28.9182	28.9535	29.0058	29.0799	29.1688	28.5004	17	17	17	51.8	51.8	51.8	61.23	0	199.13	2731000000	220	17	17	17	17	16	17	17	17	17	17	16	17	17	17	17	17	16	17	562	1	245	51.8	51.8	51.8	51.8	45.2	51.8	597090000	483300000	380960000	565030000	358230000	346390000
23.9721	24.2982	23.8476	24.6737	23.9133	23.8159	6	6	6	6.3	6.3	6.3	138.49	0	11.902	96906000	10	4	5	5	5	4	4	4	5	5	5	4	4	4	5	5	5	4	4	1281	1	48	4	5.5	5.5	5.2	4.6	4.6	14264000	19788000	14828000	26859000	9034900	12133000
28.4494	27.8256	28.2948	28.3693	29.0917	28.2721	4	4	4	19.7	19.7	19.7	17.435	0	89.943	1856100000	103	3	3	3	4	3	4	3	3	3	4	3	4	3	3	3	4	3	4	152	1	60	19.7	19.7	19.7	19.7	19.7	19.7	383810000	219340000	241640000	315250000	394460000	301600000
26.5194	25.7586	26.4572	25.3208	26.5062	26.6823	10	10	10	26.7	26.7	26.7	44.599	0	16.873	423100000	39	9	9	9	7	8	8	9	9	9	7	8	8	9	9	9	7	8	8	420	1	91	23.1	26.7	23.1	18.6	20	21.2	106290000	71207000	74024000	38961000	63242000	69379000
24.487	24.717	23.9841	NaN	NaN	NaN	3	3	3	12.8	12.8	12.8	48.989	0	20.696	72197000	7	2	3	3	2	1	2	2	3	3	2	1	2	2	3	3	2	1	2	444	1	22	10.4	12.8	12.8	6.3	2.5	6.3	22018000	21663000	16375000	6248000	2074800	3818200
27.7476	27.6223	27.6356	27.5715	27.6515	27.774	14	13	13	41.2	38.4	38.4	49.006	0	159.54	1112500000	87	13	13	12	14	12	14	12	12	11	13	11	13	12	12	11	13	11	13	437	1	167	41.2	41.2	38.2	41.2	38.2	41.2	227930000	188650000	155110000	172810000	155050000	212980000
24.4781	25.9663	24.4295	24.7224	24.0833	NaN	2	2	2	9.8	9.8	9.8	21.081	0	38.341	146530000	13	2	2	2	2	2	1	2	2	2	2	2	1	2	2	2	2	2	1	183	1	20	9.8	9.8	9.8	9.8	9.8	9.3	26477000	49987000	21785000	33741000	6970200	7567100
28.2585	27.9556	28.176	28.4114	28.8372	28.9058	24	24	24	64.9	64.9	64.9	49.469	0	272.04	1912400000	266	18	20	19	18	22	23	18	20	19	18	22	23	18	20	19	18	22	23	444	1	283	54.1	60.8	58.8	61.7	62.4	64.9	323250000	221640000	279570000	290880000	333120000	463960000
24.4608	23.8715	23.7057	24.3971	NaN	23.7495	8	8	8	27.6	27.6	27.6	54.439	0	35.666	92624000	6	6	6	6	5	5	3	6	6	6	5	5	3	6	6	6	5	5	3	500	1	48	17.8	18.6	20.8	19	18	12.6	27041000	18038000	17184000	9915200	13120000	7325600
25.6565	25.5693	25.8999	25.4245	26.0118	25.5567	7	7	7	67.9	67.9	67.9	17.749	0	35.896	277440000	42	7	6	7	4	7	7	7	6	7	4	7	7	7	6	7	4	7	7	156	1	68	67.9	59.6	67.9	41	67.9	67.9	57869000	42430000	60738000	19105000	51841000	45461000
29.3048	29.305	29.5908	30.3194	30.4561	29.9111	24	24	24	57.7	57.7	57.7	47.152	0	323.31	5056600000	415	21	21	22	23	24	23	21	21	22	23	24	23	21	21	22	23	24	23	416	1	386	54.3	54.3	54.3	57.2	57.7	54.3	645930000	547610000	682610000	1143600000	1078700000	958240000
29.7636	29.3252	30.2861	29.4645	29.3793	29.5527	22	22	22	78.2	78.2	78.2	31.868	0	141.46	4458500000	316	21	21	22	21	20	20	21	21	22	21	20	20	21	21	22	21	20	20	289	1	337	78.2	78.2	78.2	78.2	78.2	76.1	1018000000	614710000	1139300000	588020000	472790000	625680000
22.9109	23.1156	23.1632	24.2286	24.2447	24.6182	3	3	3	18.6	18.6	18.6	23.342	0	10.709	79237000	19	3	2	2	2	2	3	3	2	2	2	2	3	3	2	2	2	2	3	215	1	27	18.6	18.6	18.6	18.6	18.6	18.6	9857500	7499700	9174600	15897000	11689000	25119000
23.8969	NaN	23.5665	NaN	NaN	NaN	2	2	2	10.8	10.8	10.8	32.282	0.0028544	2.0989	55380000	2	2	2	2	1	2	1	2	2	2	1	2	1	2	2	2	1	2	1	279	1	17	10.8	10.8	10.8	3.6	10.8	3.6	16589000	12089000	9258000	4307100	11430000	1706700
24.1078	24.5749	24.0077	24.0067	23.2531	NaN	3	3	3	6.5	6.5	6.5	75.51	0	5.9385	82072000	4	3	3	3	2	3	2	3	3	3	2	3	2	3	3	3	2	3	2	708	1	29	6.5	6.5	6.5	4	6.5	4	22515000	21361000	14546000	10418000	7236800	5995300
NaN	21.4262	22.6593	NaN	NaN	NaN	3	3	3	3.1	3.1	3.1	133.44	0	19.55	18716000	8	2	2	3	1	1	1	2	2	3	1	1	1	2	2	3	1	1	1	1215	1	19	2.1	2.1	3.1	1.1	1.1	1.1	3655200	2779100	5187100	1901900	2190100	3002300
24.5851	25.4772	25.5036	23.7879	23.7433	24.117	2	2	2	21.6	21.6	21.6	27.66	0	19.769	146170000	13	2	2	2	2	2	1	2	2	2	2	2	1	2	2	2	2	2	1	255	1	31	21.6	21.6	21.6	21.6	21.6	9	38466000	43204000	35562000	10048000	9788000	9104000
NaN	NaN	NaN	21.4845	20.8539	20.609	3	3	3	0.7	0.7	0.7	623.24	0	12.786	9966100	8	2	2	2	2	2	2	2	2	2	2	2	2	2	2	2	2	2	2	5670	1	19	0.4	0.4	0.4	0.5	0.5	0.5	678130	2203900	1894300	2150900	1679600	1359200
23.9306	24.0141	24.4971	24.6595	24.3784	24.4312	4	4	4	13.2	13.2	13.2	49.106	0	11.406	111250000	13	4	4	4	4	4	4	4	4	4	4	4	4	4	4	4	4	4	4	433	1	46	13.2	13.2	13.2	13.2	13.2	13.2	18860000	15495000	20773000	25766000	11748000	18606000
22.3641	22.3529	22.366	NaN	NaN	22.7716	2	2	2	7.1	7.1	7.1	58.152	0	5.8308	27885000	5	2	2	2	2	1	2	2	2	2	2	1	2	2	2	2	2	1	2	547	1	21	7.1	7.1	7.1	7.1	4.2	7.1	5221700	4591800	4608900	3583800	3579800	6298600
25.5187	25.4448	25.1249	25.8798	25.4776	25.692	4	4	4	14.1	14.1	14.1	40.322	0	34.728	254910000	23	3	3	4	4	4	4	3	3	4	4	4	4	3	3	4	4	4	4	389	1	38	10.3	10.3	14.1	14.1	14.1	14.1	37274000	37603000	29745000	67262000	37982000	45047000
26.8107	27.2864	27.0846	26.2199	26.8582	25.9822	11	11	11	30.4	30.4	30.4	44.409	0	25.742	591880000	53	10	11	11	9	9	7	10	11	11	9	9	7	10	11	11	9	9	7	392	1	117	30.4	30.4	30.4	27	23.2	19.6	108250000	166480000	109240000	81143000	77232000	49523000
25.1021	25.5552	26.4499	24.5927	24.3746	25.478	5	5	5	16.5	16.5	16.5	413.51	0	20.312	235400000	21	5	4	4	3	3	4	5	4	4	3	3	4	5	4	4	3	3	4	3850	1	40	16.5	16.2	16.2	16.2	16.2	16.2	33671000	48728000	85770000	23858000	10547000	32827000
28.0414	28.276	28.291	26.5552	26.5202	26.5384	11	11	11	33.7	33.7	33.7	41.087	0	90.69	1071300000	75	10	9	10	8	8	4	10	9	10	8	8	4	10	9	10	8	8	4	362	1	96	26.8	22.4	29.3	21.8	21.8	14.1	280350000	278350000	293090000	76415000	70532000	72549000
26.6143	26.266	26.6633	26.7268	26.6447	27.6251	8	8	8	14	14	14	61.567	0	41.006	624980000	48	7	7	7	6	6	8	7	7	7	6	6	8	7	7	7	6	6	8	536	1	71	11.6	11.6	11.6	11.6	11.6	14	116500000	101080000	69904000	100430000	70698000	166380000
27.7265	27.4337	27.84	28.6445	28.8547	28.8774	12	12	12	91.9	91.9	91.9	16.447	0	81.013	1700500000	126	9	8	9	10	11	10	9	8	9	10	11	10	9	8	9	10	11	10	149	1	163	91.9	88.6	88.6	88.6	88.6	88.6	168890000	127110000	157080000	317800000	536850000	392770000
28.8026	29.2123	29.0199	29.516	29.649	29.4686	9	9	9	38.7	38.7	38.7	22.879	0	65.475	3446800000	181	8	8	9	8	9	8	8	8	9	8	9	8	8	8	9	8	9	8	204	1	144	38.2	38.2	38.7	33.8	38.7	38.2	477860000	577400000	435320000	810000000	550210000	595970000
23.1699	23.7708	24.6352	NaN	22.921	NaN	4	4	4	5.1	5.1	5.1	120.17	0	6.6379	56142000	5	4	4	4	2	3	1	4	4	4	2	3	1	4	4	4	2	3	1	1087	1	32	5.1	5.1	5.1	3.2	4.2	1.3	14171000	13240000	17576000	3252500	4722400	3180000
29.8864	30.0958	29.9521	29.0418	29.7803	29.3182	7	7	7	26.3	26.3	26.3	19.985	0	112.74	4611600000	172	7	7	7	6	7	7	7	7	7	6	7	7	7	7	7	6	7	7	175	1	93	26.3	26.3	26.3	20.6	26.3	26.3	937270000	911590000	821560000	587480000	624940000	728710000
27.8918	28.0245	28.059	27.3301	27.4071	27.2357	20	20	20	28.3	28.3	28.3	106.16	0	100.85	1148600000	105	17	17	17	17	16	16	17	17	17	17	16	16	17	17	17	17	16	16	962	1	213	24.8	22.9	24.6	25.4	23.7	25.1	277360000	210180000	224730000	166410000	116610000	153360000
23.6986	23.7046	24.077	NaN	NaN	NaN	2	2	2	6.3	6.3	6.3	77.259	0	14.878	45041000	11	2	2	2	1	1	1	2	2	2	1	1	1	2	2	2	1	1	1	730	1	17	6.3	6.3	6.3	2.5	2.5	2.5	13468000	11537000	14819000	2559000	828200	1828900
26.0785	26.0535	25.8203	26.4303	26.4255	25.8649	1	1	1	14.6	14.6	14.6	13.047	0	11.159	380550000	29	1	1	1	1	1	1	1	1	1	1	1	1	1	1	1	1	1	1	103	1	23	14.6	14.6	14.6	14.6	14.6	14.6	76287000	40241000	48521000	88381000	67706000	59417000
25.4148	25.7496	25.9595	25.6033	25.6519	24.9256	5	5	5	29.2	29.2	29.2	42.995	0	31.742	262100000	32	5	5	5	5	5	5	5	5	5	5	5	5	5	5	5	5	5	5	383	1	53	29.2	29.2	29.2	29.2	29.2	29.2	44438000	54119000	41989000	52628000	37045000	31885000
28.1146	27.6467	27.4639	28.6304	28.4968	28.6785	11	11	11	60.6	60.6	60.6	25.373	0	115.16	1659500000	131	10	10	9	11	10	10	10	10	9	11	10	10	10	10	9	11	10	10	226	1	128	60.6	60.6	60.6	60.6	60.6	60.6	272380000	187640000	140570000	360960000	276920000	421040000
24.7915	24.9485	25.0325	24.4283	25.1933	24.2774	6	6	6	31.4	31.4	31.4	31.389	0	8.2443	150210000	17	5	6	6	5	5	4	5	6	6	5	5	4	5	6	6	5	5	4	290	1	55	27.9	31.4	31.4	27.9	27.9	23.1	32375000	26594000	34276000	14342000	27598000	15021000
27.7398	27.3935	27.4253	27.9082	28.6517	27.9984	22	22	22	57.5	57.5	57.5	48.444	0	103.18	1271400000	127	17	16	16	18	22	19	17	16	16	18	22	19	17	16	16	18	22	19	419	1	230	43.9	50.4	40.6	45.6	57.5	48	192010000	131580000	121320000	212020000	371760000	242760000
27.6687	27.6391	27.4963	28.6081	28.5211	29.0083	11	11	11	42.2	42.2	42.2	41.476	0	144.67	1684100000	104	10	10	11	11	11	11	10	10	11	11	11	11	10	10	11	11	11	11	379	1	147	42.2	42.2	42.2	42.2	42.2	42.2	212910000	179730000	168960000	370680000	272810000	478990000
22.6343	NaN	22.8915	NaN	22.8559	23.5191	2	2	2	11.2	11.2	11.2	39.166	0	5.2718	34429000	2	2	1	2	1	2	2	2	1	2	1	2	2	2	1	2	1	2	2	366	1	15	11.2	3.8	11.2	3.8	11.2	11.2	3976200	3315600	7096200	2626300	5303100	12112000
30.6917	30.5309	30.1294	30.4633	30.9128	29.9136	9	9	9	73.6	73.6	73.6	16.79	0	256.56	7766500000	172	8	9	9	8	8	6	8	9	9	8	8	6	8	9	9	8	8	6	163	1	136	55.2	73.6	73.6	66.9	66.9	35	1843600000	1467800000	908060000	1162500000	1508000000	876550000
24.7533	25.2762	24.4659	24.4765	25.0686	24.5841	6	6	2	4.9	4.9	1.7	172.14	0	30.452	154620000	30	4	5	5	5	4	4	4	5	5	5	4	4	1	2	1	1	1	1	1560	1	44	3.5	4.4	4.1	4.1	3.5	2.9	34721000	38566000	24253000	26670000	13260000	17145000
25.2509	24.9063	25.3255	26.8374	25.9443	26.8675	8	8	8	21.2	21.2	21.2	46.534	0	66.764	369100000	41	5	5	6	7	6	7	5	5	6	7	6	7	5	5	6	7	6	7	419	1	67	15	15	15.3	18.1	18.1	18.4	37083000	24704000	38393000	108080000	42501000	118340000
25.3803	24.8141	25.1883	24.7049	25.7226	25.5004	5	5	5	19.8	19.8	19.8	30.309	0	49.96	207230000	19	5	5	5	4	5	4	5	5	5	4	5	4	5	5	5	4	5	4	288	1	51	19.8	19.8	19.8	19.4	19.8	19.4	47432000	31399000	32209000	25975000	36367000	33849000
27.8671	27.3262	27.0955	28.4548	28.5588	28.9664	13	13	13	56.2	56.2	56.2	38.483	0	200.33	1600000000	116	11	11	10	12	12	13	11	11	10	12	12	13	11	11	10	12	12	13	352	1	174	53.4	53.4	49.1	56.2	56.2	56.2	214330000	129400000	103600000	363820000	265650000	523230000
29.4176	29.4394	29.5431	29.7278	30.2398	29.6095	8	8	8	39.8	39.8	39.8	14.047	0	24.213	4443700000	179	8	8	6	8	8	8	8	8	6	8	8	8	8	8	6	8	8	8	118	1	147	39.8	39.8	39.8	39.8	39.8	39.8	719230000	649370000	625130000	880860000	858630000	710430000
25.1461	25.3606	24.9932	26.1045	25.2685	25.302	7	7	7	7.2	7.2	7.2	135.09	0	47.203	233970000	19	6	6	4	5	6	6	6	6	4	5	6	6	6	6	4	5	6	6	1235	1	57	7.2	7.2	4.3	5.3	6.9	7.2	36107000	43521000	21254000	63891000	29648000	39548000
25.4484	25.33	25.1025	25.1301	26.0608	25.832	7	7	7	35.3	35.3	35.3	43.866	0	40.198	246610000	21	6	6	5	4	7	7	6	6	5	4	7	7	6	6	5	4	7	7	408	1	63	32.6	32.6	29.7	17.4	35.3	35.3	52944000	32562000	32843000	25460000	54262000	48543000
26.1797	26.0356	26.158	26.6438	25.9269	26.5086	11	11	11	17.4	17.4	17.4	115.14	0	44.813	424030000	43	9	10	9	10	9	11	9	10	9	10	9	11	9	10	9	10	9	11	1044	1	106	14	15.6	14.5	15.8	14.3	17.4	76215000	71359000	66215000	83464000	41090000	85690000
27.1882	27.761	27.6751	28.5195	28.967	28.8134	20	20	20	34.9	34.9	34.9	75.184	0	156.86	1680500000	164	19	18	17	17	20	20	19	18	17	17	20	20	19	18	17	17	20	20	656	1	247	33.8	31.2	30.9	30.8	34.9	34.9	153570000	179870000	160260000	402660000	379660000	404460000
23.7411	23.8276	23.6282	24.4152	24.097	24.2113	5	5	5	7.2	7.2	7.2	115.76	0	49.7	90246000	28	3	5	5	5	3	4	3	5	5	5	3	4	3	5	5	5	3	4	1083	1	47	4.8	7.2	7.2	7.2	5	5.9	9888000	14041000	13105000	27130000	9702400	16379000
27.0836	27.4139	26.6737	28.0506	27.006	26.9116	12	12	12	22.4	22.4	22.4	70.138	0	53.275	849840000	56	10	11	10	6	8	10	10	11	10	6	8	10	10	11	10	6	8	10	608	1	146	19.1	20.7	19.1	13.3	16.6	18.3	181920000	193860000	125790000	155480000	90378000	102410000
30.2048	30.1452	30.3095	30.155	30.442	30.2244	17	17	17	50.3	50.3	50.3	47.372	0	323.31	6607200000	354	17	17	17	16	17	16	17	17	17	16	17	16	17	17	17	16	17	16	441	1	298	50.3	50.3	50.3	47.6	50.3	50.3	1195400000	942560000	1115600000	1080200000	1042800000	1230600000
29.8311	29.8032	29.812	29.5749	29.6008	29.4756	21	21	8	45	45	18	77.449	0	261.43	4563200000	275	21	19	20	20	18	18	21	19	20	20	18	18	8	6	7	7	6	6	695	1	271	45	40	41.4	43.6	38.6	39.9	1002200000	893930000	804180000	771180000	493350000	598370000
27.3733	26.7493	27.1597	27.1427	27.7963	27.5513	10	10	10	40.8	40.8	40.8	39.934	0	74.739	862810000	85	9	10	9	9	10	9	9	10	9	9	10	9	9	10	9	9	10	9	348	1	133	37.1	40.8	37.1	38.5	40.8	36.8	167490000	104360000	94737000	149240000	188170000	158820000
24.054	24.1279	24.3078	24.2177	24.173	24.065	3	3	3	9.4	9.4	9.4	57.07	0	8.3751	98952000	8	3	3	3	3	3	3	3	3	3	3	3	3	3	3	3	3	3	3	519	1	31	9.4	9.4	9.4	9.4	9.4	9.4	23817000	10758000	16482000	20200000	12738000	14957000
24.3088	24.4361	24.1958	23.0663	23.5081	22.8995	2	2	2	6.9	6.9	6.9	60.247	0	22.757	80592000	11	2	2	2	2	2	2	2	2	2	2	2	2	2	2	2	2	2	2	565	1	27	6.9	6.9	6.9	6.9	6.9	6.9	22653000	23204000	19554000	4593700	4533000	6053500
22.2602	NaN	24.3404	NaN	NaN	22.2593	3	3	3	21.6	21.6	21.6	25.618	0	3.6682	42023000	4	2	2	2	2	1	3	2	2	2	2	1	3	2	2	2	2	1	3	232	1	20	15.9	15.9	15.9	15.9	5.6	21.6	9401400	7350000	11507000	5473000	1592600	6699000
26.0068	27.262	26.0903	29.4213	28.1347	29.0183	4	4	4	29.9	29.9	29.9	12.507	0	47.002	1640300000	75	4	3	2	4	3	3	4	3	2	4	3	3	4	3	2	4	3	3	117	1	47	29.9	16.2	16.2	29.9	29.9	16.2	74069000	125160000	52166000	698720000	207590000	482640000
NaN	NaN	NaN	21.78	20.416	NaN	2	2	2	52.2	52.2	52.2	7.1422	0	2.7491	4846300	6	0	0	0	2	2	1	0	0	0	2	2	1	0	0	0	2	2	1	69	1	8	0	0	0	52.2	52.2	43.5	0	0	0	3623100	770770	452450
25.2651	25.8007	25.6371	25.6301	25.3828	25.7165	5	5	5	19	19	19	56.585	0	37.181	262990000	36	5	5	5	3	5	5	5	5	5	3	5	5	5	5	5	3	5	5	510	1	65	19	19	19	9.2	19	19	49586000	54722000	52757000	36470000	24714000	44740000
24.6438	24.297	24.5041	24.3923	24.3118	24.329	5	5	5	19.1	19.1	19.1	39.487	0	10.061	115570000	23	5	5	5	4	5	3	5	5	5	4	5	3	5	5	5	4	5	3	351	1	48	19.1	19.1	19.1	16.5	19.1	12.3	32286000	16403000	18254000	14951000	19280000	14392000
30.3341	30.0895	30.4303	29.8574	30.2616	29.9178	31	31	31	72.2	72.2	72.2	60.23	0	323.31	6241200000	426	29	30	30	25	28	30	29	30	30	25	28	30	29	30	30	25	28	30	551	1	486	69	70.2	66.8	63.5	65.5	72.2	1393700000	1054400000	1310700000	766250000	864460000	851740000
25.2311	25.7371	25.3023	26.2809	25.4484	25.1433	14	14	14	4.7	4.7	4.7	543.73	0	160.33	262250000	62	10	13	12	12	11	9	10	13	12	12	11	9	10	13	12	12	11	9	4757	1	117	3.9	4.3	4.3	4.1	4	3.1	43013000	60705000	33937000	66864000	33954000	23779000
27.957	27.542	27.7405	27.8254	27.9066	28.0187	9	9	9	33.6	33.6	33.6	27.302	0	122.68	1257600000	128	9	8	9	6	7	7	9	8	9	6	7	7	9	8	9	6	7	7	247	1	102	33.6	33.6	33.6	29.6	33.6	33.2	271990000	176160000	187630000	218300000	159730000	243780000
26.7755	26.6843	26.8877	26.9662	27.1699	27.1703	9	9	9	49.1	49.1	49.1	30.201	0	26.775	670070000	65	8	8	8	8	9	9	8	8	8	8	9	9	8	8	8	8	9	9	285	1	111	44.6	44.6	44.6	41.1	49.1	49.1	111550000	89995000	105540000	111180000	117350000	134460000
24.6565	25.196	24.4002	25.3912	25.4961	25.1324	5	5	5	22.7	22.7	22.7	31.376	0	82.59	186560000	20	5	5	5	5	5	4	5	5	5	5	5	4	5	5	5	5	5	4	282	1	65	22.7	22.7	22.7	22.7	22.7	19.9	25804000	36587000	21746000	47181000	27668000	27570000
23.4981	23.6021	22.9996	23.9215	24.8359	25.065	4	4	4	25.1	25.1	25.1	23.818	0	9.6204	96317000	10	2	2	3	4	4	3	2	2	3	4	4	3	2	2	3	4	4	3	219	1	32	7.3	7.3	17.8	25.1	25.1	17.8	5552100	5144800	3507900	27803000	28420000	25889000
26.9066	26.8134	26.7935	25.8102	26.2617	25.8959	10	10	10	52.7	52.7	52.7	27.286	0	48.877	492280000	39	10	10	8	7	6	6	10	10	8	7	6	6	10	10	8	7	6	6	245	1	97	52.7	52.7	39.6	30.2	33.9	30.6	149480000	100720000	102340000	40474000	45904000	53366000
28.0676	28.1571	27.8636	28.4943	28.0973	27.6897	11	11	11	19.6	19.6	19.6	87.612	0	62.116	1506700000	95	10	11	10	10	9	8	10	11	10	10	9	8	10	11	10	10	9	8	775	1	148	17.7	19.6	18.5	18.5	16.5	15.2	323590000	286100000	214550000	342970000	188420000	151030000
28.915	27.8815	27.9436	26.9529	28.4585	27.6093	6	6	6	59.4	59.4	59.4	16.905	0	68.304	1507100000	101	6	6	6	5	6	6	6	6	6	5	6	6	6	6	6	5	6	6	155	1	94	59.4	59.4	59.4	44.5	59.4	59.4	559570000	235760000	201480000	95483000	233980000	180870000
29.9345	29.7767	29.6504	28.6597	29.5856	28.7992	9	9	9	46.4	46.4	46.4	19.083	0	188.53	4041700000	143	8	9	9	8	9	5	8	9	9	8	9	5	8	9	9	8	9	5	166	1	147	41	46.4	46.4	45.8	46.4	32.5	1069600000	856950000	725930000	454720000	539230000	395170000
NaN	NaN	23.2486	NaN	23.158	23.6711	2	2	2	6.4	6.4	6.4	49.796	0	5.0186	50281000	6	1	2	2	1	2	2	1	2	2	1	2	2	1	2	2	1	2	2	439	1	18	3.4	6.4	6.4	3	6.4	6.4	3440800	11498000	7924100	9171400	8161100	10086000
26.1405	26.2149	26.2276	26.3198	26.1803	25.808	9	9	9	24.4	24.4	24.4	43.132	0	47.371	399650000	47	7	8	8	5	6	6	7	8	8	5	6	6	7	8	8	5	6	6	394	1	82	21.6	24.4	24.4	18.8	18.8	18.8	82624000	68945000	78477000	59721000	54652000	55232000
NaN	NaN	NaN	26.9264	25.9149	25.6249	5	5	5	22.7	22.7	22.7	23.853	0	87.263	223890000	18	0	1	0	5	3	4	0	1	0	5	3	4	0	1	0	5	3	4	220	1	22	0	4.1	0	22.7	12.3	16.8	0	2131400	0	159910000	13663000	48181000
23.1479	23.3934	23.2352	25.0006	24.6263	24.6171	3	3	3	19	19	19	31.888	0	15.004	100040000	9	2	2	3	3	2	2	2	2	3	3	2	2	2	2	3	3	2	2	289	1	20	14.2	14.2	19	19	14.2	14.2	12980000	6934800	5397900	29409000	14132000	31183000
NaN	22.9027	22.6524	24.1452	NaN	23.2121	2	2	2	4.8	4.8	4.8	90.588	0	5.8634	44199000	5	1	2	2	2	2	2	1	2	2	2	2	2	1	2	2	2	2	2	813	1	14	2.6	4.8	4.8	4.8	4.8	4.8	1139300	5468700	3482500	14655000	4736500	14717000
NaN	25.7191	25.5905	NaN	NaN	NaN	4	4	4	10.2	10.2	10.2	66.65	0	9.9307	327710000	16	2	2	4	1	2	2	2	2	4	1	2	2	2	2	4	1	2	2	605	1	24	6	4.6	10.2	1.7	4.6	4.6	10396000	43305000	45982000	43853000	67475000	116700000
25.4997	25.7532	25.5495	26.3355	25.8017	26.4282	10	10	10	24.5	24.5	24.5	75.45	0	27.332	340030000	47	8	9	10	9	7	8	8	9	10	9	7	8	8	9	10	9	7	8	686	1	106	18.2	19.4	24.5	23.2	16.9	21.6	40254000	58569000	50163000	89554000	28875000	72614000
25.4973	25.5768	26.1079	26.0481	25.8228	26.3444	4	4	4	16.8	16.8	16.8	60.801	0	9.2275	331300000	21	4	4	4	4	4	3	4	4	4	4	4	3	4	4	4	4	4	3	549	1	48	16.8	16.8	16.8	16.8	16.8	12.8	42234000	57551000	100930000	57104000	28336000	45147000
26.6359	26.5471	26.7895	27.5798	27.6179	27.4089	10	10	10	36	36	36	47.634	0	73.246	774800000	70	10	9	10	10	10	10	10	9	10	10	10	10	10	9	10	10	10	10	431	1	129	36	31.1	36	36	36	36	103520000	83195000	102040000	186240000	141950000	157850000
23.5411	23.8202	23.7929	24.0864	24.1	NaN	2	2	2	5.5	5.5	5.5	74.183	0	6.1474	67980000	8	2	2	2	2	2	1	2	2	2	2	2	1	2	2	2	2	2	1	660	1	20	5.5	5.5	5.5	5.5	5.5	2.1	11510000	11959000	9470900	19005000	14022000	2013700
25.857	26.1304	25.8588	25.997	26.0439	26.2012	7	7	7	37.5	37.5	37.5	34.44	0	28.069	352880000	26	7	7	7	5	7	6	7	7	7	5	7	6	7	7	7	5	7	6	307	1	76	37.5	37.5	37.5	29	37.5	31.9	64071000	61040000	58378000	58446000	46456000	64493000
24.3056	24.8694	23.9199	24.7032	24.8372	24.4927	4	4	4	5.6	5.6	5.6	151.97	0	25.888	125270000	14	4	4	3	3	4	4	4	4	3	3	4	4	4	4	3	3	4	4	1372	1	37	5.6	5.6	4	4	5.6	5.6	20812000	26076000	11665000	26392000	22732000	17591000
25.7996	25.9165	25.3605	25.8565	25.7019	25.781	11	11	11	24	24	24	88.196	0	69.254	287690000	24	7	6	8	5	8	8	7	6	8	5	8	8	7	6	8	5	8	8	792	1	85	17.4	13	17.7	11.7	16.8	16.8	54340000	49675000	37135000	38676000	54695000	53172000
25.9193	25.8229	25.9833	26.8244	26.334	26.9157	8	8	7	21.1	21.1	19.4	63.125	0	29.473	454970000	37	8	8	8	7	7	8	8	8	8	7	7	8	7	7	7	6	6	7	577	1	90	21.1	21.1	21.1	19.6	19.6	21.1	56511000	41319000	41391000	138970000	58720000	118060000
24.4623	24.4187	24.2676	NaN	24.2471	24.7936	4	4	4	11	11	11	56.626	0	5.9098	103720000	7	4	3	3	2	3	3	4	3	3	2	3	3	4	3	3	2	3	3	519	1	30	11	7.7	7.7	4.8	7.7	7.7	31822000	15319000	15416000	4138100	11303000	25725000
30.0548	29.7715	29.8875	30.6031	30.592	30.1707	26	26	25	48.9	48.9	45.7	62.562	0	323.31	6457300000	380	26	26	25	25	26	26	26	26	25	25	26	26	25	25	24	24	25	25	571	1	398	48.9	48.9	48.7	47.3	48.9	48.9	1227100000	810780000	839790000	1395400000	1133700000	1050600000
29.5013	29.358	29.6403	29.0454	29.3433	28.958	26	25	25	60.7	57.6	57.6	63.357	0	250.98	3467800000	198	21	22	22	22	22	24	20	21	21	21	21	23	20	21	21	21	21	23	573	1	300	53.6	53.1	58.6	60.7	55.5	55.8	685180000	528380000	701800000	493590000	558870000	500020000
NaN	23.1522	NaN	NaN	23.2236	23.8919	2	2	2	9.7	9.7	9.7	27.234	0	3.0808	43978000	7	0	2	1	1	2	2	0	2	1	1	2	2	0	2	1	1	2	2	237	1	12	0	9.7	5.1	5.1	9.7	9.7	0	7987300	4301900	11212000	7842700	12634000
30.2247	29.8054	30.0767	31.005	31.1704	31.208	17	17	17	70.5	70.5	70.5	27.054	0	323.31	8960900000	328	17	17	17	17	17	16	17	17	17	17	17	16	17	17	17	17	17	16	251	1	304	70.5	70.5	70.5	70.5	70.5	70.5	1361700000	937470000	1043700000	1843800000	1577800000	2196500000
22.1801	21.9313	22.141	NaN	22.9109	23.3705	2	2	2	4.1	4.1	4.1	71.617	0	47.617	30207000	26	2	2	2	1	2	2	2	2	2	1	2	2	2	2	2	1	2	2	659	1	21	4.1	4.1	4.1	2.4	4.1	4.1	4935700	3772800	4482700	2724700	4449000	9842200
25.6259	25.4958	25.9663	25.943	26.3949	26.2999	5	5	5	29	29	29	24.01	0	31.753	340810000	34	5	5	5	5	5	5	5	5	5	5	5	5	5	5	5	5	5	5	210	1	57	29	29	29	29	29	29	58547000	47462000	58900000	55241000	70482000	50175000
25.38	25.2788	25.9322	25.994	27.3812	26.2865	5	5	5	70.1	70.1	70.1	12.372	0	53.011	385160000	36	2	3	5	3	5	4	2	3	5	3	5	4	2	3	5	3	5	4	107	1	42	22.4	40.2	70.1	26.2	70.1	66.4	26248000	16172000	61657000	76216000	126160000	78706000
NaN	NaN	NaN	22.7729	22.3869	NaN	2	2	2	4.6	4.6	4.6	97.849	0	3.8455	18465000	2	0	2	1	2	2	2	0	2	1	2	2	2	0	2	1	2	2	2	904	1	13	0	4.6	1.8	4.6	4.6	4.6	0	3353600	910840	7665200	2982000	3553100
27.6287	27.4379	27.3857	28.6492	NaN	NaN	3	3	3	1.3	1.3	1.3	349.59	0	2.7121	1145100000	8	3	3	3	3	1	1	3	3	3	3	1	1	3	3	3	3	1	1	3265	1	23	1.3	1.3	1.3	1.3	0.5	0.2	241770000	168580000	172410000	346140000	6404200	209780000
NaN	NaN	23.4396	23.6731	23.5973	NaN	3	3	3	1.9	1.9	1.9	303.49	0	3.7402	41821000	5	1	2	2	2	3	2	1	2	2	2	3	2	1	2	2	2	3	2	2904	1	20	0.6	1	1	1	1.9	1	1717200	5093700	4901000	5996100	17834000	6279100
24.0351	24.0349	23.773	23.6956	23.9603	24.4472	3	3	3	10.3	10.3	10.3	47.605	0	7.2336	103990000	10	3	3	3	3	3	3	3	3	3	3	3	3	3	3	3	3	3	3	435	1	40	10.3	10.3	10.3	10.3	10.3	10.3	17250000	19811000	20521000	14932000	13008000	18471000
28.9505	29.126	29.238	28.6609	28.354	28.4077	18	18	18	43.3	43.3	43.3	67.501	0	168.16	2493900000	192	15	16	16	16	16	16	15	16	16	16	16	16	15	16	16	16	16	16	600	1	219	36.5	39.7	39.7	40.8	40.2	37	664360000	436330000	572990000	336590000	251320000	232300000
28.9527	28.9639	28.9814	28.9783	29.1362	29.1924	20	20	20	46.3	46.3	46.3	66.721	0	167	2864000000	237	19	19	18	19	18	20	19	19	18	19	18	20	19	19	18	19	18	20	607	1	270	44	46.3	44	45.1	44.8	46.3	489370000	439580000	443870000	502850000	396020000	592350000
22.2241	22.2962	21.966	22.5372	22.8278	22.7484	5	5	5	4.9	4.9	4.9	145.19	0	7.2864	30367000	7	2	1	2	4	3	5	2	1	2	4	3	5	2	1	2	4	3	5	1321	1	41	2.6	1.3	2.6	4	2.6	4.9	2860400	1353300	1804000	8319900	3370000	12660000
NaN	NaN	NaN	24.5195	24.8639	NaN	2	2	2	34.9	34.9	34.9	11.554	0	17.752	100860000	3	2	2	2	2	2	2	2	2	2	2	2	2	2	2	2	2	2	2	106	1	23	34.9	34.9	34.9	34.9	34.9	34.9	13397000	5856200	15154000	31408000	14431000	20618000
27.6532	27.5186	27.5939	27.5871	28.3964	27.943	5	5	5	29.1	29.1	29.1	30.234	0	85.229	1204600000	63	5	5	5	5	5	5	5	5	5	5	5	5	5	5	5	5	5	5	278	1	80	29.1	29.1	29.1	29.1	29.1	29.1	195730000	144950000	186090000	180420000	250010000	247450000
23.0587	23.3828	23.2048	23.421	24.009	23.0132	4	4	4	14.4	14.4	14.4	43.782	0	10.199	55670000	17	3	3	3	3	4	3	3	3	3	3	4	3	3	3	3	3	4	3	411	1	36	9.7	9.7	9.7	11.7	14.4	11.7	7821700	9684000	7378300	11355000	13051000	6380000
21.3408	21.7513	20.9992	23.7633	23.4616	23.382	5	5	5	6.3	6.3	6.3	138.22	0	52.327	38716000	10	3	3	3	5	3	2	3	3	3	5	3	2	3	3	3	5	3	2	1290	1	30	4	4	4	6.3	3.9	2.7	2115300	5022700	3032000	16002000	7752500	4791400
25.0869	NaN	24.6748	25.6896	25.9883	25.8871	4	4	4	21.1	21.1	21.1	29.725	0	11.136	210820000	16	2	0	3	4	4	4	2	0	3	4	4	4	2	0	3	4	4	4	266	1	36	10.2	0	15	21.1	21.1	21.1	23697000	0	13960000	62637000	44555000	65969000
26.5472	26.6051	26.9054	26.4213	27.1544	26.9532	8	8	8	58.3	58.3	58.3	27.082	0	37.421	593280000	54	8	8	8	5	8	6	8	8	8	5	8	6	8	8	8	5	8	6	259	1	81	58.3	58.3	58.3	37.1	58.3	40.2	98298000	90562000	110570000	82707000	102000000	109150000
28.0162	28.2881	28.0662	28.07	28.2354	27.6621	10	10	10	49	49	49	16.204	0	35.999	1458100000	71	9	8	10	6	8	7	9	8	10	6	8	7	9	8	10	6	8	7	143	1	122	48.3	47.6	49	39.2	47.6	38.5	301810000	268520000	253830000	237040000	226720000	170150000
29.1208	29.1449	29.0712	30.2044	29.8131	30.2865	24	24	24	40.8	40.8	40.8	71.857	0	265.6	4551100000	332	21	21	21	22	21	21	21	21	21	22	21	21	21	21	21	22	21	21	671	1	338	38.7	35.3	35.3	35.3	35.3	37.4	595940000	533080000	502170000	1172400000	699150000	1048400000
31.4117	31.498	31.1732	30.9086	31.3267	30.482	18	18	18	61	61	61	24.686	0	315.56	12687000000	447	16	17	17	14	17	15	16	17	17	14	17	15	16	17	17	14	17	15	218	1	333	60.6	61	59.2	54.6	61	59.2	2917600000	2607500000	2161800000	1663200000	1871600000	1465000000
30.4319	30.1646	30.3643	30.2383	30.8496	30.4138	29	29	29	66.3	66.3	66.3	55.329	0	323.31	7462800000	453	27	27	26	28	29	27	27	27	26	28	29	27	27	27	26	28	29	27	501	1	440	66.3	66.3	62.3	66.3	66.3	66.1	1572300000	1069800000	1176000000	1116300000	1331900000	1196500000
24.922	26.0145	24.842	26.8891	25.6279	25.1946	7	7	7	22.8	22.8	22.8	38.218	0	21.665	305450000	26	6	7	7	7	5	6	6	7	7	7	5	6	6	7	7	7	5	6	333	1	79	18.3	22.8	22.8	22.8	14.1	18.3	34401000	64184000	28234000	107880000	31957000	38800000
28.014	27.7453	28.8307	27.8092	28.9602	28.2188	5	5	5	41.5	41.5	41.5	17.538	0	61.835	1734400000	97	4	5	4	3	4	4	4	5	4	3	4	4	4	5	4	3	4	4	164	1	68	37.2	41.5	37.2	31.7	36	37.2	259180000	211830000	373550000	247480000	344920000	297410000
22.6791	22.207	22.2941	22.8941	23.1589	22.9267	2	2	2	5.7	5.7	5.7	38.92	0	9.5526	35951000	14	2	2	2	2	2	2	2	2	2	2	2	2	2	2	2	2	2	2	350	1	23	5.7	5.7	5.7	5.7	5.7	5.7	6402000	3433800	4207200	7174400	6180800	8553100
26.7172	26.073	25.4477	26.0525	26.7506	26.5963	9	9	9	21.3	21.3	21.3	60.891	0	75.37	444100000	51	8	7	8	8	8	9	8	7	8	8	8	9	8	7	8	8	8	9	544	1	87	18.8	16.2	18.8	21.3	18.8	21.3	109940000	54206000	41062000	68316000	72432000	98144000
28.1674	28.3025	28.3598	28.3484	28.0459	28.1456	9	9	9	41.9	41.9	41.9	28.271	0	168.29	1643500000	124	9	9	9	8	9	9	9	9	9	8	9	9	9	9	9	8	9	9	258	1	136	41.9	41.9	41.9	38.4	41.9	41.9	323550000	280510000	318810000	277910000	197980000	244720000
24.3665	24.1727	23.9296	NaN	23.7643	NaN	4	4	4	7.7	7.7	7.7	70.474	0	2.9993	72565000	4	3	2	4	1	3	3	3	2	4	1	3	3	3	2	4	1	3	3	634	1	24	7.1	5.2	7.7	1.9	7.1	4.1	21705000	14448000	17022000	5609300	7555500	6224100
27.2139	26.9301	26.8374	27.0328	27.6378	27.42	9	9	9	34.3	34.3	34.3	25.25	0	183.23	800160000	69	9	9	9	9	9	9	9	9	9	9	9	9	9	9	9	9	9	9	233	1	129	34.3	34.3	34.3	34.3	34.3	34.3	156650000	125060000	98824000	126380000	127630000	165610000
25.2608	25.8633	25.7773	25.7876	25.1608	25.3223	6	6	6	8.9	8.9	8.9	151.32	0	42.526	256720000	23	5	6	5	6	6	6	5	6	5	6	6	6	5	6	5	6	6	6	1376	1	63	6.8	8.9	7.6	8.9	8.9	8.9	34775000	52613000	39680000	54526000	32924000	42205000
21.9689	NaN	21.8268	NaN	NaN	NaN	2	2	2	2.1	2.1	2.1	126.24	0	3.4687	14236000	6	2	1	2	0	1	2	2	1	2	0	1	2	2	1	2	0	1	2	1153	1	16	2.1	1	2.1	0	1	2.1	3969500	1308800	3142900	0	793040	5022200
24.8821	24.4984	24.3269	25.016	24.8752	24.4712	4	4	4	25.8	25.8	25.8	32.936	0	9.4803	142000000	12	3	2	3	3	4	4	3	2	3	3	4	4	3	2	3	3	4	4	295	1	34	20.7	18	23.1	23.1	25.8	25.8	27447000	15411000	19177000	31967000	24331000	23668000
29.1981	29.0007	29.6163	30.5778	30.473	30.4772	7	7	7	52.7	52.7	52.7	19.012	0	134.5	5694300000	187	6	6	6	6	7	7	6	6	6	6	7	7	6	6	6	6	7	7	167	1	140	52.7	52.7	52.7	52.7	52.7	52.7	854920000	609970000	806490000	1049200000	991880000	1381800000
22.5908	23.6195	NaN	22.805	NaN	22.2883	3	3	3	5.8	5.8	5.8	71.737	0.00049554	2.5019	33306000	2	3	3	2	2	1	2	3	3	2	2	1	2	3	3	2	2	1	2	656	1	22	5.8	5.8	4.1	4.4	1.7	4.4	6190600	11349000	2678200	7900400	1799000	3389000
26.5912	26.1807	26.9861	28.0877	27.4764	27.6032	8	8	8	43.4	43.4	43.4	32.428	0	117.71	855840000	82	8	8	8	8	8	8	8	8	8	8	8	8	8	8	8	8	8	8	295	1	111	43.4	43.4	43.4	43.4	43.4	43.4	94414000	72357000	131440000	236920000	102910000	217800000
28.4642	28.3779	28.5183	29.3748	28.9811	28.2496	2	2	2	15.2	15.2	15.2	11.147	0	88.924	2322100000	70	2	2	2	2	2	2	2	2	2	2	2	2	2	2	2	2	2	2	99	1	58	15.2	15.2	15.2	15.2	15.2	15.2	312190000	259180000	259780000	841190000	287070000	362710000
23.8314	23.8386	23.9102	24.636	24.3551	24.2317	3	3	3	9.2	9.2	9.2	44.398	0	15.9	96427000	12	2	3	3	3	3	2	2	3	3	3	3	2	2	3	3	3	3	2	415	1	29	6	9.2	9.2	9.2	9.2	6	14257000	13770000	15895000	20848000	17511000	14147000
26.8395	26.6636	26.7755	26.485	26.94	26.9802	8	8	8	12.6	12.6	12.6	70.621	0	57.382	604800000	71	8	6	8	7	7	8	8	6	8	7	7	8	8	6	8	7	7	8	635	1	83	12.6	11	12.6	11	12.6	12.6	128770000	80661000	96051000	82896000	84411000	132010000
NaN	NaN	NaN	24.2539	24.3439	24.1153	2	2	2	8.6	8.6	8.6	38.95	0	3.3743	78966000	5	2	1	1	2	2	2	2	1	1	2	2	2	2	1	1	2	2	2	360	1	18	8.6	5.3	5.3	8.6	8.6	8.6	12238000	12505000	4074600	23794000	15282000	11072000
29.5279	29.7468	29.5998	30.0004	29.8214	29.8494	23	23	23	65	65	65	45.211	0	305.89	4739900000	288	22	22	22	21	20	22	22	22	22	21	20	22	22	22	22	21	20	22	406	1	338	65	65	63.1	60.1	61.6	65	770400000	800460000	691560000	937380000	687800000	852240000
24.5191	24.0473	24.3605	24.3866	24.4141	23.9537	2	2	2	18.9	18.9	18.9	14.729	0	5.1495	105640000	10	2	2	2	1	2	2	2	2	2	1	2	2	2	2	2	1	2	2	127	1	30	18.9	18.9	18.9	11	18.9	18.9	28263000	13585000	21822000	10670000	16920000	14377000
24.3129	23.7599	24.1492	NaN	24.2039	23.939	2	2	2	12	12	12	28.61	0	12.551	82721000	11	2	2	2	1	2	2	2	2	2	1	2	2	2	2	2	1	2	2	251	1	22	12	12	12	6	12	12	20440000	10820000	15379000	7072900	13639000	15370000
30.4784	29.8757	29.9215	29.6799	30.2177	29.9114	8	8	8	67.8	67.8	67.8	18.794	0	118.06	5809300000	251	8	8	8	7	8	8	8	8	8	7	8	8	8	8	8	7	8	8	177	1	162	67.8	67.8	67.8	48.6	67.8	67.8	1641400000	854060000	870270000	707270000	779130000	957250000
24.7754	24.7139	25.0367	24.8796	24.8219	24.1759	6	6	6	22.1	22.1	22.1	50.057	0	12.157	145990000	26	6	5	5	5	6	4	6	5	5	5	6	4	6	5	5	5	6	4	447	1	63	22.1	17.2	17.2	17.2	22.1	12.3	36359000	21363000	23584000	23125000	28497000	13063000
28.9921	29.4759	29.1386	30.0461	29.3299	29.6098	80	80	79	22.1	22.1	21.9	536.54	0	323.31	3898000000	402	57	61	62	72	70	70	57	61	62	72	70	70	56	60	61	71	69	69	4702	1	778	16.1	18.2	18.6	20.1	20.3	19.7	450030000	599250000	445540000	1059900000	527430000	815910000
NaN	NaN	24.2279	24.3643	NaN	25.1151	4	4	4	7.9	7.9	7.9	80.698	0	31.334	87558000	9	1	1	2	2	1	4	1	1	2	2	1	4	1	1	2	2	1	4	758	1	21	3	3	4.5	4.5	3	7.9	3954100	7116800	7759700	27110000	6340000	35277000
24.3222	24.224	24.7751	23.9531	25.1079	24.8382	5	5	5	20.6	20.6	20.6	48.133	0	50.663	130450000	17	5	5	5	4	5	5	5	5	5	4	5	5	5	5	5	4	5	5	431	1	51	20.6	20.6	20.6	20.6	20.6	20.6	24415000	17048000	20349000	17646000	21307000	29689000
26.1163	27.0696	25.4249	25.4739	NaN	24.7279	1	1	1	24.6	24.6	24.6	7.8624	0	37.603	386720000	7	1	1	1	1	1	1	1	1	1	1	1	1	1	1	1	1	1	1	69	1	20	24.6	24.6	24.6	24.6	24.6	24.6	116880000	75707000	95573000	57903000	17031000	23630000
NaN	NaN	NaN	22.6476	NaN	22.7597	3	3	3	5.6	5.6	5.6	95.309	0	4.1858	127280000	3	2	1	1	2	1	2	2	1	1	2	1	2	2	1	1	2	1	2	858	1	14	4	2.6	2.6	3	1.4	3	39532000	20791000	52341000	4209000	2277800	8127700
25.1141	24.8319	25.6072	25.6486	24.6893	25.2395	5	5	5	19.3	19.3	19.3	47.534	0	28.588	208420000	26	5	5	5	5	4	4	5	5	5	5	4	4	5	5	5	5	4	4	441	1	49	19.3	19.3	19.3	19.3	16.1	14.5	41320000	33670000	47053000	45913000	13451000	27013000
24.1465	24.0464	23.7768	24.0194	24.9462	23.6767	2	2	2	7.5	7.5	7.5	45.729	0	12.572	96539000	8	2	2	2	2	2	2	2	2	2	2	2	2	2	2	2	2	2	2	412	1	24	7.5	7.5	7.5	7.5	7.5	7.5	21360000	14716000	9760300	18143000	21465000	11095000
26.5384	25.8905	25.9743	25.8188	26.8941	25.7551	10	10	10	36.1	36.1	36.1	44.073	0	61.141	393730000	64	10	9	9	7	10	9	10	9	9	7	10	9	10	9	9	7	10	9	396	1	120	36.1	30.3	35.1	26.3	36.1	35.1	88330000	52131000	52461000	44775000	94284000	61745000
28.1357	28.206	28.0523	28.9736	28.7221	29.2655	21	21	21	56.3	56.3	56.3	54.259	0	126.25	2184300000	140	17	18	18	18	18	19	17	18	18	18	18	19	17	18	18	18	18	19	499	1	278	48.1	53.1	48.1	42.9	41.1	48.1	357140000	265380000	263310000	411960000	312840000	573710000
28.2555	28.29	27.6966	27.4023	27.5123	26.9172	5	5	5	42.4	42.4	42.4	19.045	0	17.617	1189700000	38	5	3	4	4	4	5	5	3	4	4	4	5	5	3	4	4	4	5	165	1	50	42.4	36.4	42.4	42.4	42.4	42.4	404590000	300550000	286640000	38477000	114990000	44412000
31.9763	32.0092	32.1908	31.865	32.0905	32.0415	30	30	30	65.5	65.5	65.5	56.265	0	323.31	22995000000	905	30	27	30	26	29	27	30	27	30	26	29	27	30	27	30	26	29	27	525	1	541	65.5	57.9	65.5	63.4	65.5	65.5	4833300000	3117300000	4296800000	3628900000	3145300000	3973700000
24.0233	24.2463	24.3161	24.5054	24.2295	24.3189	2	2	2	5.4	5.4	5.4	69.624	0	15.082	107060000	13	2	2	2	2	1	1	2	2	2	2	1	1	2	2	2	2	1	1	631	1	27	5.4	5.4	5.4	5.4	3.3	3.3	18811000	16436000	18245000	26655000	13004000	13904000
23.2009	22.4562	23.2172	NaN	22.7281	24.0886	2	2	2	12.5	12.5	12.5	25.931	0	41.793	46759000	11	2	2	2	1	2	2	2	2	2	1	2	2	2	2	2	1	2	2	255	1	31	12.5	12.5	12.5	6.3	12.5	12.5	8938700	5214900	7275400	3842200	6443100	15044000
23.7139	23.0681	23.5252	22.7154	NaN	NaN	2	2	2	35.7	35.7	35.7	9.6722	0	4.1959	49362000	6	2	2	2	2	1	1	2	2	2	2	1	1	2	2	2	2	1	1	84	1	19	35.7	35.7	35.7	35.7	22.6	13.1	12776000	11029000	9416300	6022500	5835700	4282500
NaN	NaN	NaN	23.9441	NaN	23.6182	3	3	3	4	4	4	111.04	0	4.9757	55263000	2	2	2	2	2	2	3	2	2	2	2	2	3	2	2	2	2	2	3	1018	1	21	2.6	2.6	2.6	2.8	2.6	4	7607400	9879100	4137000	15296000	6097800	12246000
30.0991	29.8266	29.9607	29.62	29.962	29.9753	12	12	12	51.4	51.4	51.4	24.224	0	212.58	5308300000	221	12	11	11	9	11	11	12	11	11	9	11	11	12	11	11	9	11	11	216	1	214	51.4	51.4	51.4	46.3	47.2	47.2	1241600000	727940000	965670000	770640000	669980000	932420000
NaN	24.4361	24.2992	24.6068	24.3448	24.6608	5	5	5	18.1	18.1	18.1	54.097	0	49.394	111300000	9	3	3	3	4	4	5	3	3	3	4	4	5	3	3	3	4	4	5	480	1	39	7.5	8.3	8.3	15	11.5	18.1	11850000	12681000	11211000	25566000	16965000	33024000
25.3475	25.3276	25.3722	25.1916	25.3022	25.6917	9	9	9	12.5	12.5	12.5	88.557	0	22.128	228220000	23	7	8	7	7	8	9	7	8	7	7	8	9	7	8	7	7	8	9	773	1	83	9.7	11	10.1	9.8	11	12.5	38080000	36471000	37603000	38371000	28157000	49538000
27.6231	27.4868	27.3451	26.985	27.3522	27.1779	10	10	10	40.8	40.8	40.8	36.76	0	141.85	892960000	55	9	9	10	8	8	7	9	9	10	8	8	7	9	9	10	8	8	7	326	1	117	37.4	37.4	40.8	31.3	31.3	28.5	219730000	178550000	136710000	123340000	100930000	133700000
27.8451	28.3596	27.8813	28.9021	28.4778	28.1834	12	12	12	55.2	55.2	55.2	16.689	0	37.796	1751600000	139	11	11	11	11	12	11	11	11	11	11	12	11	11	11	11	11	12	11	145	1	158	55.2	55.2	55.2	50.3	55.2	50.3	234890000	295250000	191630000	452170000	287170000	290480000
NaN	23.3683	23.5769	23.6776	NaN	NaN	3	3	3	46.5	46.5	46.5	10.179	0	2.9202	56693000	4	3	3	3	3	3	2	3	3	3	3	3	2	3	3	3	3	3	2	86	1	29	46.5	46.5	46.5	46.5	46.5	25.6	14734000	11136000	11573000	9379300	6287400	3583300
25.5973	25.9985	26.0009	26.1933	25.6162	26.0342	8	8	8	14.2	14.2	14.2	104.17	0	13.885	330580000	15	8	7	8	6	8	7	8	7	8	6	8	7	8	7	8	6	8	7	961	1	81	14.2	13	14.2	10.3	14.2	12	53030000	63602000	58194000	53772000	43057000	58924000
22.899	23.0399	23.2243	23.27	NaN	23.0948	4	4	4	3.7	3.7	3.7	205.47	0	21.159	42902000	12	3	3	3	3	1	4	3	3	3	3	1	4	3	3	3	3	1	4	1936	1	25	2.8	2.8	2.8	3	0.8	3.7	6204800	4915800	7183000	13270000	1486700	9841700
30.2979	30.1689	30.2716	30.0427	30.2532	30.113	19	19	19	58.3	58.3	58.3	37.873	0	224.44	6391200000	270	15	17	17	17	18	18	15	17	17	17	18	18	15	17	17	17	18	18	350	1	275	56.3	56.3	56.3	55.4	58.3	56.3	1538400000	908240000	1472100000	747710000	754680000	970150000
NaN	NaN	NaN	24.9882	23.8399	24.5859	3	3	3	29.6	29.6	29.6	16.737	0	4.3811	70224000	11	1	1	1	3	3	3	1	1	1	3	3	3	1	1	1	3	3	3	142	1	21	7	7	7	29.6	29.6	29.6	3007600	1276500	1339700	31030000	11027000	22542000
28.2844	29.5708	28.2937	29.613	28.8491	28.551	14	14	14	31.7	31.7	31.7	34.136	0	150.24	2719300000	169	13	14	13	12	14	13	13	14	13	12	14	13	13	14	13	12	14	13	306	1	197	31.7	31.7	31	28.4	31.7	28.8	388270000	665920000	255270000	716700000	395590000	297570000
25.0731	25.4471	24.9115	25.9185	25.8118	25.9862	5	5	5	22.7	22.7	22.7	34.611	0	12.996	259110000	17	4	4	4	4	4	5	4	4	4	4	4	5	4	4	4	4	4	5	300	1	47	18.3	18.3	18.3	18.3	18.3	22.7	37589000	41693000	23922000	50228000	48433000	57249000
25.5631	25.2365	25.2869	25.1692	25.4522	26.0413	6	6	6	17.3	17.3	17.3	73.125	0	12.62	245750000	33	5	4	5	4	4	5	5	4	5	4	4	5	5	4	5	4	4	5	647	1	64	13.1	11.4	13.1	11.4	11.4	15.6	46763000	34117000	35513000	31195000	27655000	70510000
27.1285	26.7067	26.8761	27.0554	26.3615	26.673	5	5	5	21.5	21.5	21.5	30.341	0	36.379	632600000	42	5	5	5	5	5	4	5	5	5	5	5	4	5	5	5	5	5	4	279	1	61	21.5	21.5	21.5	21.5	21.5	17.2	174710000	107340000	112580000	105910000	60148000	71912000
27.7601	27.5964	27.8813	28.3769	28.2909	29.0727	20	20	20	73.1	73.1	73.1	33.087	0	282.78	1655900000	126	18	15	16	18	19	20	18	15	16	18	19	20	18	15	16	18	19	20	305	1	230	64.9	61	61	69.5	69.5	73.1	216970000	157260000	193530000	333980000	244630000	509500000
23.7818	23.6545	24.4015	NaN	23.6209	23.4809	3	3	3	11.7	11.7	11.7	40.75	0	3.4422	63246000	6	3	3	3	0	3	3	3	3	3	0	3	3	3	3	3	0	3	3	369	1	27	11.7	11.7	11.7	0	11.7	11.7	14106000	12676000	17417000	0	9903800	9142600
28.083	28.0908	27.7956	27.9611	28.5943	28.096	5	5	5	42.3	42.3	42.3	17.832	0	111.88	1519700000	120	5	5	5	4	5	5	5	5	5	4	5	5	5	5	5	4	5	5	156	1	84	42.3	42.3	42.3	42.3	42.3	42.3	316590000	293400000	186880000	184730000	293820000	244320000
30.4453	30.197	30.4756	29.8343	30.1305	29.9222	15	15	15	59.9	59.9	59.9	30.944	0	140.3	6343800000	280	13	14	15	13	14	14	13	14	15	13	14	14	13	14	15	13	14	14	299	1	255	56.9	56.9	59.9	59.5	59.5	59.2	1345500000	1187300000	1355300000	752060000	819330000	884300000
24.5072	24.1393	24.1872	NaN	24.7296	NaN	4	4	4	24.2	24.2	24.2	27.347	0	35.48	113040000	6	3	3	3	3	3	2	3	3	3	3	3	2	3	3	3	3	3	2	236	1	34	19.1	19.1	19.1	17.4	19.1	13.1	23069000	20068000	15257000	19882000	19121000	15641000
22.3453	22.3267	NaN	NaN	NaN	NaN	3	3	3	12.3	12.3	12.3	34.272	0	6.5377	41723000	15	3	2	3	1	1	1	3	2	3	1	1	1	3	2	3	1	1	1	310	1	18	12.3	8.1	12.3	4.2	4.2	4.2	6949800	3011200	1494900	12080000	4860600	13326000
26.14	26.4203	26.3689	26.6995	26.4771	26.8346	11	11	11	37.3	37.3	37.3	44.468	0	110.02	498060000	74	8	9	10	7	8	9	8	9	10	7	8	9	8	9	10	7	8	9	389	1	104	28.3	34.4	34.4	20.8	32.4	29	82698000	77179000	86585000	83007000	58566000	110020000
27.1739	27.1475	27.3159	27.5125	27.3351	27.7696	18	18	18	23.9	23.9	23.9	109.59	0	87.775	909900000	93	14	15	16	15	18	18	14	15	16	15	18	18	14	15	16	15	18	18	961	1	198	20	20.9	22	20.9	23.9	23.9	152390000	128840000	143670000	142570000	131480000	210960000
24.5493	24.8061	23.6309	NaN	23.2838	NaN	1	1	1	5.7	5.7	5.7	30.423	0	6.8797	78020000	11	1	1	1	1	1	1	1	1	1	1	1	1	1	1	1	1	1	1	261	1	17	5.7	5.7	5.7	5.7	5.7	5.7	24520000	22732000	13109000	9240300	6636600	1781400
23.0356	22.8358	22.5926	22.5396	NaN	NaN	2	2	2	2.9	2.9	2.9	106.69	0	2.8218	30871000	6	2	2	2	2	1	1	2	2	2	2	1	1	2	2	2	2	1	1	973	1	16	2.9	2.9	2.9	2.9	2.1	0.8	9097700	8293500	4940500	3564300	3506300	1468900
28.4815	27.9084	27.8492	26.9976	27.3739	26.9286	11	11	11	45.6	45.6	45.6	26.174	0	170.29	1152200000	96	11	11	11	7	7	5	11	11	11	7	7	5	11	11	11	7	7	5	237	1	117	45.6	45.6	45.6	35.4	35.4	24.5	430400000	255980000	231720000	74479000	96796000	62820000
31.3925	31.2507	30.6924	30.104	30.5341	29.607	19	19	19	60.7	60.7	60.7	28.901	0	223.01	9366800000	373	19	19	18	18	18	16	19	19	18	18	18	16	19	19	18	18	18	16	252	1	352	60.7	60.7	57.1	57.9	59.9	57.1	2927500000	2229600000	1435400000	982010000	1016000000	776310000
NaN	NaN	NaN	22.8016	23.3506	23.2507	3	3	3	27.5	27.5	27.5	20.365	0	4.4469	47241000	9	1	1	2	2	2	2	1	1	2	2	2	2	1	1	2	2	2	2	182	1	16	11	11	20.3	18.1	18.1	18.1	7865600	4170800	12812000	3768800	10673000	7950300
NaN	23.4192	NaN	23.837	23.3752	23.4331	3	3	3	5.2	5.2	5.2	98.318	0	4.3464	67878000	4	2	3	2	2	2	2	2	3	2	2	2	2	2	3	2	2	2	2	887	1	23	3.3	5.2	3.3	3.7	3.7	3.7	7020300	12224000	18761000	13297000	6524800	10051000
27.2183	27.1501	27.2619	27.5027	27.732	27.6319	10	10	10	54.7	54.7	54.7	31.868	0	116.58	929400000	112	8	10	9	9	9	8	8	10	9	9	9	8	8	10	9	9	9	8	298	1	123	48.7	54.7	48.7	51.3	51.3	41.9	140040000	124270000	135110000	182890000	166370000	180730000
24.7191	24.6563	24.4936	24.692	24.6675	24.1002	3	3	3	13.5	13.5	13.5	37.806	0	13.353	129650000	25	3	3	3	3	3	3	3	3	3	3	3	3	3	3	3	3	3	3	342	1	35	13.5	13.5	13.5	13.5	13.5	13.5	29962000	22928000	19286000	20983000	20822000	15673000
25.3911	25.0672	25.2609	25.2488	25.7537	26.0492	5	5	5	24	24	24	32.08	0	57.494	244990000	29	5	4	5	5	5	5	5	4	5	5	5	5	5	4	5	5	5	5	308	1	55	24	19.5	24	24	24	24	35433000	27694000	27210000	45606000	40365000	68679000
24.6997	24.4699	24.1212	24.0638	NaN	24.5922	3	3	3	8.9	8.9	8.9	49.757	0	8.1393	113650000	9	3	3	3	2	1	3	3	3	3	2	1	3	3	3	3	2	1	3	473	1	27	8.9	8.9	8.9	6.6	3.8	8.9	28005000	19231000	17324000	17291000	12673000	19122000
28.2473	27.4771	28.0805	28.1188	28.8086	28.3082	5	5	5	69	69	69	10.701	0	40.606	1608200000	73	4	4	4	4	5	4	4	4	4	4	5	4	4	4	4	4	5	4	100	1	60	49	49	49	49	69	49	328990000	166480000	239000000	263890000	328300000	281550000
29.3344	28.6953	28.9296	28.8929	29.4887	29.466	11	11	11	37.5	37.5	37.5	40.947	0	85.845	3236500000	160	11	11	11	10	11	11	11	11	11	10	11	11	11	11	11	10	11	11	379	1	164	37.5	37.5	37.5	35.6	37.5	37.5	542550000	331070000	388340000	714480000	484010000	776080000
NaN	24.9353	23.9843	NaN	NaN	23.5885	3	3	3	21.3	21.3	21.3	25.692	0	11.821	71289000	6	1	3	3	2	1	3	1	3	3	2	1	3	1	3	3	2	1	3	225	1	19	12	21.3	21.3	17.3	12	21.3	4050200	30211000	15521000	11730000	2714100	7063700
18.4657	18.2471	NaN	NaN	NaN	NaN	3	3	3	1.8	1.8	1.8	212.94	0	10.751	1064900	8	2	2	1	0	1	1	2	2	1	0	1	1	2	2	1	0	1	1	2036	1	13	1.1	1.1	0.8	0	0.7	0.8	356320	266400	220120	0	0	222010
28.5186	28.3649	28.5241	28.3629	28.5761	28.7311	10	10	10	74.1	74.1	74.1	19.257	0	53.76	2002200000	146	10	10	9	9	10	10	10	10	9	9	10	10	10	10	9	9	10	10	174	1	161	74.1	74.1	64.9	65.5	74.1	74.1	363120000	276040000	322720000	369400000	272580000	398380000
25.8544	25.7741	25.8169	26.3299	25.9462	26.4484	5	5	5	19.5	19.5	19.5	39.829	0	30.104	362790000	36	4	4	4	3	5	3	4	4	4	3	5	3	4	4	4	3	5	3	353	1	50	17.6	17.6	17.6	13.9	19.5	13.9	66323000	50026000	51721000	72510000	42884000	79322000
25.03	24.808	24.2375	23.7216	23.7938	24.435	4	4	4	9.9	9.9	9.9	100.33	0	22.274	119310000	8	4	4	4	3	3	3	4	4	4	3	3	3	4	4	4	3	3	3	949	1	37	9.9	9.9	9.9	7.9	7.7	7.3	39351000	25453000	23407000	10217000	9102000	11782000
29.2248	29.0399	29.2722	28.1433	28.6337	28.1872	10	10	10	57.7	57.7	57.7	16.673	0	35.101	2471300000	165	10	10	10	9	10	10	10	10	10	9	10	10	10	10	10	9	10	10	149	1	138	57.7	57.7	57.7	56.4	57.7	57.7	621600000	473820000	503550000	264590000	293860000	313880000
26.1181	26.0503	25.547	25.2294	25.3031	24.6497	8	8	8	10.8	10.8	10.8	92.351	0	30.831	262280000	31	7	8	7	5	5	5	7	8	7	5	5	5	7	8	7	5	5	5	839	1	65	9.4	10.8	9.4	7.7	7.7	7.7	75437000	65744000	60499000	28662000	19917000	12017000
24.4312	24.6716	24.3918	25.2395	24.1978	24.7325	7	6	6	2.5	2.3	2.3	458.37	0	27.981	140720000	27	6	6	5	6	5	5	5	5	4	5	4	4	5	5	4	5	4	4	4045	1	44	2.2	2.2	1.5	2.2	1.8	1.8	34218000	26286000	13258000	37183000	12241000	17535000
25.4708	25.589	25.2821	25.6453	25.2509	25.0633	4	4	4	10.2	10.2	10.2	59.608	0	51.687	231510000	24	4	4	4	4	4	4	4	4	4	4	4	4	4	4	4	4	4	4	549	1	48	10.2	10.2	10.2	10.2	10.2	10.2	46581000	43992000	34264000	52110000	28159000	26401000
25.8096	26.4696	25.7696	27.5107	25.792	26.4175	2	2	2	22.2	22.2	22.2	14.534	0	36.702	485600000	40	2	2	2	2	2	2	2	2	2	2	2	2	2	2	2	2	2	2	126	1	35	22.2	22.2	22.2	22.2	22.2	22.2	60187000	89847000	39177000	161660000	42607000	92116000
23.4477	23.525	23.604	23.5974	23.2814	24.0706	3	3	3	7.3	7.3	7.3	49.813	0	4.9646	68362000	11	3	3	3	2	3	3	3	3	3	2	3	3	3	3	3	2	3	3	463	1	29	7.3	7.3	7.3	4.3	7.3	7.3	15593000	9119200	12084000	5271300	3190400	23104000
NaN	19.7706	NaN	20.1428	20.4152	NaN	2	2	2	1.5	1.5	1.5	183.27	0	7.754	4565200	6	1	2	1	2	2	1	1	2	1	2	2	1	1	2	1	2	2	1	1740	1	14	0.8	1.5	0.8	1.5	1.5	0.8	251330	648070	166270	1331900	873370	1294200
25.8268	25.2632	25.486	24.8598	24.9513	25.365	7	7	7	17	17	17	71.51	0	11.365	223490000	25	5	6	7	6	5	7	5	6	7	6	5	7	5	6	7	6	5	7	683	1	61	13.6	15.1	17	13.2	11.6	17	47512000	40115000	45184000	28882000	11655000	50140000
31.2428	31.0067	31.1172	31.4187	31.6626	31.9663	48	48	48	80	80	80	70.599	0	323.31	15173000000	807	45	44	44	45	47	48	45	44	44	45	47	48	45	44	44	45	47	48	641	1	819	80	76.3	76.1	80	80	80	2605500000	1984200000	2114900000	2549700000	2425400000	3493500000
24.5454	23.9272	24.1703	NaN	24.3253	23.9918	4	4	4	12.4	12.4	12.4	64.91	0	16.342	85835000	11	4	4	4	1	4	3	4	4	4	1	4	3	4	4	4	1	4	3	591	1	39	12.4	12.4	12.4	2	12.4	6.8	26907000	13474000	16383000	3143100	16515000	9414100
23.989	23.6669	23.2626	23.3399	NaN	NaN	2	2	2	5.3	5.3	5.3	38.902	0	9.2605	51960000	15	2	2	2	2	1	1	2	2	2	2	1	1	2	2	2	2	1	1	342	1	19	5.3	5.3	5.3	5.3	5	5	15036000	14753000	7486600	8548600	2922700	3213400
23.3348	23.3717	23.611	NaN	23.1103	23.2839	3	3	3	5.3	5.3	5.3	63.908	0	4.1918	46429000	7	3	3	3	0	2	3	3	3	3	0	2	3	3	3	3	0	2	3	590	1	23	5.3	5.3	5.3	0	3.7	5.3	13629000	10114000	10356000	0	4286300	8044300
26.3334	25.7472	25.7713	24.8843	25.3416	25.5032	5	5	5	40.2	40.2	40.2	22.19	0	46.373	279300000	39	5	4	5	2	4	5	5	4	5	2	4	5	5	4	5	2	4	5	194	1	53	40.2	25.3	40.2	11.9	25.3	40.2	83016000	40891000	52845000	19720000	30980000	51848000
NaN	25.0797	NaN	25.6643	NaN	25.6841	4	4	4	4.4	4.4	4.4	144.73	0	4.2526	296230000	9	2	3	1	3	2	3	2	3	1	3	2	3	2	3	1	3	2	3	1327	1	22	1.5	3.6	0.8	3.5	2.8	3.5	90848000	83339000	72327000	32046000	2001400	15672000
NaN	NaN	23.9684	24.0456	NaN	23.9886	2	2	2	16.9	16.9	16.9	23.924	0	8.2814	71380000	7	1	1	2	2	1	2	1	1	2	2	1	2	1	1	2	2	1	2	219	1	17	6.4	6.4	16.9	16.9	6.4	16.9	11055000	8739600	15332000	11084000	8238000	16932000
23.6939	NaN	NaN	23.2155	24.2964	23.6533	3	3	3	8.1	8.1	8.1	43.244	0	3.9023	63713000	10	2	1	2	2	2	2	2	1	2	2	2	2	2	1	2	2	2	2	397	1	20	5.8	2.3	4.5	5.8	5.8	5.8	15491000	6826800	7135500	9912200	12141000	12207000
28.0089	28.17	28.2007	29.3278	28.984	29.3664	28	28	28	46.7	46.7	46.7	79.581	0	193.77	2408300000	201	25	24	26	25	23	24	25	24	26	25	23	24	25	24	26	25	23	24	726	1	315	42.1	39.7	43.7	43.5	40.6	43.3	307980000	266240000	282720000	606960000	383980000	560410000
28.3037	28.0678	27.926	28.9307	28.3162	28.8005	16	16	16	30.5	30.5	30.5	77.044	0	170.78	1916000000	134	13	14	13	16	14	14	13	14	13	16	14	14	13	14	13	16	14	14	685	1	210	23.5	25.1	25.7	30.5	25.1	27.3	330900000	294280000	208460000	483230000	214220000	384970000
23.3926	25.0832	23.6704	25.1281	24.5216	23.7022	3	3	3	11.2	11.2	11.2	48.614	0	38.405	116600000	30	3	3	3	2	2	2	3	3	3	2	2	2	3	3	3	2	2	2	429	1	40	11.2	11.2	11.2	10.7	10.7	10.7	10585000	33803000	10481000	34070000	15143000	12514000
27.3459	27.559	27.1997	27.2348	27.7321	27.2917	6	6	6	49.4	49.4	49.4	9.7461	0	29.509	914730000	49	6	6	6	5	6	5	6	6	6	5	6	5	6	6	6	5	6	5	87	1	64	49.4	49.4	49.4	47.1	49.4	47.1	211940000	185690000	160780000	66730000	143990000	145600000
30.4453	30.5859	30.5131	30.7867	31.0315	30.5407	17	17	17	79.6	79.6	79.6	22.272	0	256	8808500000	354	15	15	16	16	17	16	15	15	16	16	17	16	15	15	16	16	17	16	196	1	275	74.5	74.5	74.5	79.6	79.6	74.5	1375300000	1294000000	1179400000	1786200000	1643300000	1530400000
23.6761	23.8645	23.7743	NaN	22.9392	NaN	4	4	4	2.3	2.3	2.3	297.05	0	8.1837	50597000	9	4	4	4	2	4	1	4	4	4	2	4	1	4	4	4	2	4	1	2768	1	33	2.3	2.3	2.3	1.1	2.3	0.5	8663400	15720000	11647000	5788100	6842100	1937100
25.5255	25.5839	25.1435	25.3693	25.1719	25.1975	4	4	4	18.2	18.2	18.2	44.962	0	34.451	223110000	30	4	4	4	3	4	3	4	4	4	3	4	3	4	4	4	3	4	3	418	1	43	18.2	18.2	18.2	16	18.2	13.4	54820000	41206000	34420000	43890000	27362000	21415000
NaN	NaN	NaN	24.0688	24.7534	24.0464	6	6	6	18.9	18.9	18.9	57.212	0	9.4525	80227000	4	3	4	3	6	5	5	3	4	3	6	5	5	3	4	3	6	5	5	544	1	42	9.7	14.7	9.7	18.9	14.7	14.7	6372000	10508000	11701000	17450000	17540000	16656000
25.6803	25.9237	25.8431	26.0889	25.7458	26.1239	8	8	8	43	43	43	38.642	0	31.146	330220000	44	4	4	6	8	6	5	4	4	6	8	6	5	4	4	6	8	6	5	356	1	58	26.4	26.4	33.7	43	37.1	29.8	38154000	51271000	41444000	101520000	39258000	58566000
27.5657	27.9485	28.1005	29.5111	28.6909	29.6305	40	40	40	28.5	28.5	28.5	320.89	0	306.15	2424800000	158	23	26	28	37	38	37	23	26	28	37	38	37	23	26	28	37	38	37	2834	1	369	16.3	18.2	20.3	26.5	27.4	27.6	110810000	130670000	150980000	772930000	332630000	926790000
30.7225	30.9931	30.9645	30.7847	30.9911	30.7878	34	34	34	53.3	53.3	53.3	89.474	0	323.31	10259000000	501	30	30	31	30	32	32	30	30	31	30	32	32	30	30	31	30	32	32	801	1	478	49.8	49.8	51.1	49.8	51.1	50.8	1770500000	1774000000	1628400000	1755800000	1438800000	1891900000
24.3428	24.9096	23.9919	23.779	23.9259	NaN	3	3	3	23.8	23.8	23.8	32.811	0	44.599	91410000	10	3	3	3	3	3	1	3	3	3	3	3	1	3	3	3	3	3	1	286	1	28	23.8	23.8	23.8	23.8	23.8	7	23164000	26008000	13352000	10514000	14063000	4309000
NaN	NaN	NaN	24.328	NaN	26.3296	3	3	3	26.7	26.7	26.7	23.004	0	6.7137	132210000	9	0	1	0	3	1	2	0	1	0	3	1	2	0	1	0	3	1	2	206	1	11	0	15	0	26.7	15	15	0	3085600	0	20657000	34152000	74317000
22.8513	NaN	NaN	24.8834	24.4816	24.7513	2	2	2	12.8	12.8	12.8	25.502	0	63.913	76867000	8	2	0	0	2	2	2	2	0	0	2	2	2	2	0	0	2	2	2	226	1	20	12.8	0	0	12.8	12.8	12.8	3638500	0	0	26398000	21645000	25185000
29.697	29.9553	29.6322	29.5418	29.7917	29.1246	16	16	16	59.8	59.8	59.8	39.328	0	139.21	4361200000	168	15	16	16	14	13	13	15	16	16	14	13	13	15	16	16	14	13	13	348	1	197	54	59.8	59.8	50.9	52	45.1	733910000	868670000	766450000	779420000	561730000	651050000
25.0574	24.8828	25.066	23.9727	24.6721	24.8189	2	2	2	0.7	0.7	0.7	396.22	0	2.971	151460000	7	2	2	2	2	2	2	2	2	2	2	2	2	2	2	2	2	2	2	3807	1	24	0.7	0.7	0.7	0.7	0.7	0.7	41531000	24529000	36845000	13217000	15587000	19753000
NaN	NaN	NaN	24.5531	24.9761	24.337	3	3	3	10.9	10.9	10.9	29.285	0	4.1528	118350000	3	3	3	2	3	3	3	3	3	2	3	3	3	3	3	2	3	3	3	267	1	29	10.9	10.9	10.9	10.9	10.9	10.9	28315000	14867000	9271900	24259000	23367000	18267000
24.546	24.4264	24.1162	25.6009	25.5267	24.609	4	4	4	20.1	20.1	20.1	31.101	0	36.386	163410000	24	3	3	3	3	3	4	3	3	3	3	3	4	3	3	3	3	3	4	279	1	34	14.7	14.7	14.7	14.7	14.7	20.1	24836000	15486000	13719000	48049000	34295000	27023000
NaN	23.6391	23.4684	23.5588	23.7264	24.8425	4	4	4	9.9	9.9	9.9	78.991	0	17.148	81967000	6	3	4	4	3	3	4	3	4	4	3	3	4	3	4	4	3	3	4	738	1	30	5.8	9.9	9.9	8	8	9.9	13735000	11879000	9997900	10128000	10905000	25323000
26.2745	26.1588	26.4978	26.4449	27.3146	26.7502	2	2	2	16.5	16.5	16.5	15.191	0	61.569	528000000	45	2	2	2	2	2	2	2	2	2	2	2	2	2	2	2	2	2	2	127	1	24	16.5	16.5	16.5	16.5	16.5	16.5	81769000	65120000	79452000	110040000	111650000	79970000
23.877	23.9052	23.9643	23.8885	23.8078	24.2407	4	3	3	9.2	8	8	72.756	0	5.3533	85435000	12	3	4	3	3	3	3	2	3	2	2	2	2	2	3	2	2	2	2	674	1	21	7.6	9.2	7.6	7.6	7.6	7.6	14615000	14957000	15498000	16048000	8299700	16018000
25.262	25.6892	25.6448	25.5669	24.8948	25.1466	8	8	8	2.5	2.5	2.5	554.82	0	31.231	231190000	23	6	6	7	6	5	6	6	6	7	6	5	6	6	6	7	6	5	6	5059	1	70	2	2	2.2	2.1	1.8	1.7	40226000	45390000	49185000	45863000	17747000	32781000
23.6114	NaN	NaN	23.549	23.8033	24.017	2	2	2	6.1	6.1	6.1	50.968	0	4.404	62810000	6	2	1	1	2	2	2	2	1	1	2	2	2	2	1	1	2	2	2	442	1	17	6.1	2.5	2.5	6.1	6.1	6.1	11291000	6847000	6556200	10576000	9168800	18371000
27.0451	26.7128	27.18	27.438	27.5581	27.8722	10	10	10	48.7	48.7	48.7	28.422	0	108.06	890190000	65	8	8	9	9	9	10	8	8	9	9	9	10	8	8	9	9	9	10	267	1	118	41.9	41.9	48.7	45.3	48.7	48.7	133660000	96654000	122060000	173290000	131730000	232780000
24.6218	23.4654	24.0468	NaN	22.9356	NaN	3	3	3	18.5	18.5	18.5	33.719	0	5.3845	60198000	7	3	3	3	1	2	0	3	3	3	1	2	0	3	3	3	1	2	0	313	1	23	18.5	18.5	18.5	7.3	14.1	0	23140000	14623000	13560000	4894100	3979600	0
27.0038	26.5395	27.4187	26.9781	27.3893	27.9067	8	8	8	40.3	40.3	40.3	25.578	0	195.05	832600000	102	8	8	7	8	8	8	8	8	7	8	8	8	8	8	7	8	8	8	238	1	102	40.3	40.3	34.5	40.3	40.3	40.3	118720000	70345000	104050000	136410000	152020000	251050000
25.7041	26.4742	25.5727	26.2017	25.3335	25.473	3	3	3	17	17	17	30.989	0	38.225	319010000	25	3	3	3	3	3	2	3	3	3	3	3	2	3	3	3	3	3	2	289	1	33	17	17	17	17	17	10.4	50163000	84727000	42272000	74984000	28061000	38804000
24.3603	24.5036	24.4283	24.3197	24.2048	24.4454	3	3	3	4.7	4.7	4.7	79.519	0	4.7564	114830000	10	3	3	3	3	3	3	3	3	3	3	3	3	3	3	3	3	3	3	723	1	35	4.7	4.7	4.7	4.7	4.7	4.7	22829000	22058000	22235000	19645000	10156000	17907000
24.9331	25.2092	24.892	25.2909	24.7765	24.9064	5	5	5	5.2	5.2	5.2	158.7	0	6.6289	177590000	9	5	5	4	4	3	3	5	5	4	4	3	3	5	5	4	4	3	3	1547	1	45	5.2	5.2	4.4	4.4	2.5	3.4	33364000	39930000	28529000	36643000	14187000	24937000
27.9848	27.8704	28.2285	26.1713	27.0998	26.2591	10	10	10	42.2	42.2	42.2	35.274	0	79.901	981280000	71	10	9	10	7	7	9	10	9	10	7	7	9	10	9	10	7	7	9	329	1	106	42.2	41.6	42.2	38.6	38.6	41.6	291200000	213040000	273870000	57125000	77935000	68103000
27.6497	28.8405	27.3271	29.5524	27.9628	28.9481	25	18	17	22.5	19.6	19.2	269.06	0	95.375	2167700000	112	22	22	17	23	19	22	16	16	11	17	13	16	15	15	10	16	12	15	2355	1	190	20.6	20.5	15.8	21.5	17.6	20.5	155370000	393170000	69564000	840910000	159400000	549260000
30.0293	30.262	30.5483	29.7408	29.3765	29.9213	62	62	55	22.6	22.6	21.1	489.11	0	323.31	5749400000	445	59	56	61	48	49	53	59	56	61	48	49	53	53	50	55	42	43	47	4341	1	697	21.9	21.4	22.4	19.1	18.2	20.2	1168400000	1118200000	1466300000	752090000	384610000	859690000
25.2006	25.4071	25.1921	25.0112	NaN	25.0756	5	5	5	6.3	6.3	6.3	99.413	0	2.9527	195270000	9	3	3	2	3	2	2	3	3	2	3	2	2	3	3	2	3	2	2	890	1	24	5.1	5.4	4.2	5.4	3.4	4.2	97616000	25443000	20779000	15450000	18970000	17009000
28.1008	28.6084	27.9372	28.82	28.621	28.3397	10	10	10	61.7	61.7	61.7	19.657	0	55.032	1903400000	83	10	9	8	10	7	8	10	9	8	10	7	8	10	9	8	10	7	8	167	1	124	61.7	56.9	50.9	61.7	40.1	46.1	348790000	372590000	219680000	437810000	260460000	264090000
24.5139	24.9983	24.6054	NaN	NaN	NaN	2	2	2	5.4	5.4	5.4	55.626	0	63.693	73504000	10	2	2	2	0	0	0	2	2	2	0	0	0	2	2	2	0	0	0	500	1	12	5.4	5.4	5.4	0	0	0	23896000	29933000	19675000	0	0	0
25.7784	25.8206	25.8829	24.9379	25.0777	24.746	5	5	5	14.8	14.8	14.8	48.654	0	34.076	238540000	44	5	5	5	4	5	5	5	5	5	4	5	5	5	5	5	4	5	5	452	1	66	14.8	14.8	14.8	12.2	14.8	14.8	59186000	50423000	47298000	29105000	27554000	24970000
29.0736	29.5799	29.0667	29.348	28.9094	28.9948	13	13	12	77.5	77.5	72	22.254	0	323.31	3598700000	327	12	13	13	12	13	12	12	13	13	12	13	12	11	12	12	11	12	11	200	1	246	67	77.5	77.5	67	77.5	67	649800000	767940000	470890000	743450000	460810000	505830000
27.6897	27.2839	27.2766	26.0588	26.394	26.1424	3	3	3	62.4	62.4	62.4	12.225	0	25.204	683050000	28	3	3	3	3	3	3	3	3	3	3	3	3	3	3	3	3	3	3	109	1	61	62.4	62.4	62.4	62.4	62.4	62.4	260910000	131640000	147970000	34494000	65363000	42672000
23.776	23.6639	23.8388	25.2837	23.8025	24.586	8	8	8	4	4	4	347.53	0	21.948	108000000	15	6	4	7	7	6	8	6	4	7	7	6	8	6	4	7	7	6	8	3289	1	60	3	1.9	3.5	3.5	3.1	4	14399000	8595500	15757000	34350000	9690100	25207000
28.098	27.9732	28.1273	28.1758	27.695	28.0997	22	22	22	40.6	40.6	40.6	85.034	0	164.63	1453800000	174	20	21	20	21	20	20	20	21	20	21	20	20	20	21	20	21	20	20	756	1	240	36.8	38	36.6	40.3	38.1	37.4	319840000	227640000	247360000	271480000	140050000	247370000
28.4315	28.3684	28.627	28.307	28.1002	28.1976	19	19	19	29.1	29.1	29.1	112.78	0	211.69	1786700000	179	16	17	19	17	18	18	16	17	19	17	18	18	16	17	19	17	18	18	1006	1	275	25.3	26.2	29.1	27.4	27.1	28.2	372770000	289120000	385140000	278820000	183650000	277240000
24.1029	23.8451	23.8008	23.2095	NaN	NaN	2	2	2	3.6	3.6	3.6	119.92	0	6.2795	68073000	4	2	2	2	2	2	1	2	2	2	2	2	1	2	2	2	2	2	1	1091	1	21	3.6	3.6	3.6	3.6	3.6	2.3	22398000	11935000	9678700	8482300	8587800	6991400
28.4613	28.0495	28.2624	26.7709	27.6826	27.2914	11	11	11	33.7	33.7	33.7	44.605	0	152.68	1284100000	102	11	11	11	8	9	10	11	11	11	8	9	10	11	11	11	8	9	10	410	1	119	33.7	33.7	33.7	30	30	33.4	428410000	281450000	236380000	88657000	128580000	120660000
24.0874	24.907	24.3115	23.9685	23.9382	23.826	3	3	3	12.6	12.6	12.6	22.881	0.0019139	2.142	102350000	7	3	3	3	2	2	2	3	3	3	2	2	2	3	3	3	2	2	2	206	1	27	12.6	12.6	12.6	9.2	9.2	9.2	18313000	28114000	20630000	16547000	7865300	10886000
26.6223	26.4917	26.9876	26.1483	26.0181	26.2112	10	10	10	32.7	32.7	32.7	47.856	0	51.846	477290000	49	9	9	10	10	10	10	9	9	10	10	10	10	9	9	10	10	10	10	440	1	139	32.7	32.7	32.7	32.7	32.7	32.7	104450000	86390000	122770000	53817000	49418000	60453000
25.4064	25.0661	24.9962	24.8856	24.9534	25.079	8	8	8	10.2	10.2	10.2	107.58	0	27.956	188150000	26	6	5	7	5	6	5	6	5	7	5	6	5	6	5	7	5	6	5	993	1	56	7.2	6	8.8	7	8	6.5	51993000	25380000	26818000	33068000	17581000	33307000
27.2096	27.0294	27.1061	27.1206	27.4936	27.2085	8	8	8	35.9	35.9	35.9	26.614	0	46.949	798220000	57	7	7	6	6	6	8	7	7	6	6	6	8	7	7	6	6	6	8	234	1	98	35.9	35.9	35.9	26.9	27.8	35.9	147050000	122880000	114820000	135330000	134450000	143700000
23.6857	24.0073	23.6876	24.496	23.706	24.8988	3	3	3	4.8	4.8	4.8	91.082	0	12.422	98522000	12	2	3	3	2	2	3	2	3	3	2	2	3	2	3	3	2	2	3	811	1	27	3.1	4.8	4.8	3.1	3.1	4.8	11824000	16502000	10416000	21448000	11754000	26578000
28.4825	26.7327	28.3313	26.7167	30.8564	27.3467	3	3	3	26.3	26.3	26.3	9.948	0	77.832	2466000000	60	3	3	3	2	3	2	3	3	3	2	3	2	3	3	3	2	3	2	99	1	72	26.3	26.3	26.3	25.3	26.3	25.3	420860000	82825000	343190000	100150000	1335400000	183520000
25.5807	25.0758	25.4791	24.8113	25.7667	25.9604	4	4	4	9.6	9.6	9.6	46.926	0	8.8708	244790000	26	3	3	3	4	4	4	3	3	3	4	4	4	3	3	3	4	4	4	416	1	51	7	7	7	9.6	9.6	9.6	49279000	28456000	33193000	32430000	41019000	60409000
28.661	28.2847	28.4642	27.7167	28.2198	28.1961	13	13	13	59.5	59.5	59.5	35.29	0	225.7	1704100000	117	12	13	12	11	12	11	12	13	12	11	12	11	12	13	12	11	12	11	321	1	147	48.3	59.5	48.3	44.2	48.3	45.5	415740000	295030000	300210000	197960000	216790000	278350000
29.8122	29.5594	29.8403	29.5586	29.8511	29.8627	32	32	32	69.9	69.9	69.9	57.734	0	323.31	4721500000	360	32	32	31	28	31	28	32	32	31	28	31	28	32	32	31	28	31	28	529	1	451	69.9	69.9	68.8	67.3	68.8	65.2	1039400000	724070000	749960000	691110000	766160000	750800000
24.1566	23.8274	24.4669	NaN	24.5493	25.0801	2	2	2	5.3	5.3	5.3	41.692	0	7.3621	109660000	20	2	2	2	1	2	2	2	2	2	1	2	2	2	2	2	1	2	2	396	1	22	5.3	5.3	5.3	2.5	5.3	5.3	20121000	12368000	20905000	10915000	18518000	26832000
29.6603	29.5044	29.4317	28.8461	29.1821	29.1371	28	28	28	51.6	51.6	51.6	60.007	0	257.28	3524400000	303	28	27	26	24	26	25	28	27	26	24	26	25	28	27	26	24	26	25	529	1	367	51.6	49.5	45	49	45	43.9	862410000	676960000	587460000	449760000	432920000	514880000
27.9904	28.0618	28.1033	27.2274	26.8625	26.8967	15	15	15	27.9	27.9	27.9	78.015	0	188.11	1083200000	96	15	14	15	14	14	13	15	14	15	14	14	13	15	14	15	14	14	13	692	1	185	27.9	26.4	27.9	25	25	23.6	272630000	254760000	239490000	123430000	87585000	105300000
22.7283	23.4404	23.6575	24.0393	23.4235	23.759	3	3	3	33.3	33.3	33.3	16.093	0	6.354	66657000	6	3	3	2	2	2	3	3	3	2	2	2	3	3	3	2	2	2	3	144	1	24	33.3	33.3	27.8	23.6	23.6	33.3	9065100	6373700	9435800	12734000	4445100	24604000
NaN	NaN	NaN	NaN	22.9374	23.632	2	2	2	12.1	12.1	12.1	25.351	0	47.089	26689000	2	1	1	1	1	2	2	1	1	1	1	2	2	1	1	1	1	2	2	215	1	15	5.1	5.1	5.1	7	12.1	12.1	2731900	2839000	2687700	1201900	5371500	11857000
22.637	NaN	22.7591	NaN	NaN	NaN	2	2	2	2.8	2.8	2.8	93.303	0.0014493	2.2352	20059000	2	2	2	2	0	1	1	2	2	2	0	1	1	2	2	2	0	1	1	853	1	14	2.8	2.8	2.8	0	1.1	1.1	7609100	5883200	4806200	0	1305100	455580
24.4835	24.4442	24.7512	24.8051	24.8813	24.9222	3	3	3	12.3	12.3	12.3	37.897	0	14.605	143820000	16	3	3	3	2	2	3	3	3	3	2	2	3	3	3	3	2	2	3	334	1	31	12.3	12.3	12.3	8.1	8.1	12.3	23789000	22065000	23216000	23623000	19475000	31651000
NaN	NaN	NaN	24.7876	24.519	24.8267	2	2	2	4.3	4.3	4.3	74.631	0	9.1102	152010000	7	1	2	2	2	2	2	1	2	2	2	2	2	1	2	2	2	2	2	701	1	31	1.7	4.3	4.3	4.3	4.3	4.3	15985000	17402000	19412000	44402000	17024000	37783000
27.0598	26.9669	26.8736	26.3266	27.2458	25.3451	5	5	5	64.8	64.8	64.8	11.501	0	78.066	581570000	68	5	5	4	4	5	3	5	5	4	4	5	3	5	5	4	4	5	3	108	1	84	64.8	64.8	46.3	63.9	64.8	45.4	146400000	119210000	93372000	73786000	114630000	34165000
24.8041	24.6715	24.5957	25.196	24.8345	24.8136	6	6	6	14.1	14.1	14.1	92.651	0	8.996	155920000	8	5	5	5	5	5	5	5	5	5	5	5	5	5	5	5	5	5	5	834	1	48	12.6	12.6	12.6	12.4	12.6	12.6	27459000	18360000	18946000	35941000	20544000	34673000
25.3245	25.5037	25.5766	25.8105	25.1972	25.7281	10	10	10	11.7	11.7	11.7	100.7	0	40.769	255950000	55	8	10	8	6	8	9	8	10	8	6	8	9	8	10	8	6	8	9	900	1	87	10.1	11.7	10.8	6.4	9.1	10.8	35434000	48292000	41853000	55363000	22723000	52280000
28.1988	27.8436	27.9528	27.96	28.0005	27.8442	11	11	11	25.8	25.8	25.8	60.042	0	90.614	1272400000	56	8	9	10	9	9	10	8	9	10	9	9	10	8	9	10	9	9	10	550	1	96	17.8	19.8	22.2	20.2	19.6	23.5	75493000	209400000	147310000	50708000	431660000	357790000
28.8188	28.5741	28.8317	27.8227	28.1665	28.4197	24	24	24	58.5	58.5	58.5	50.752	0	177.09	1956600000	179	24	24	24	20	22	20	24	24	24	20	22	20	24	24	24	20	22	20	453	1	251	58.5	58.5	58.5	50.6	58.3	47.9	489280000	359320000	417550000	214510000	210670000	265310000
25.374	26.1923	25.9864	26.6337	26.2784	26.4603	3	3	3	12.9	12.9	12.9	37.788	0	83.881	403650000	39	3	3	3	3	3	3	3	3	3	3	3	3	3	3	3	3	3	3	340	1	34	12.9	12.9	12.9	12.9	12.9	12.9	58714000	56063000	66255000	95245000	55279000	72092000
25.0823	25.3067	25.254	26.0211	25.3764	25.3819	10	10	10	3.4	3.4	3.4	500.77	0	32.547	237840000	42	7	8	8	9	7	8	7	8	8	9	7	8	7	8	8	9	7	8	4470	1	84	2.6	2.9	2.9	3.1	2.6	2.9	38794000	37838000	35348000	60389000	32593000	32880000
30.3723	30.6829	30.5027	30.7947	30.0908	30.3862	24	24	24	44.2	44.2	44.2	58.379	0	323.31	7963800000	365	23	23	24	23	24	21	23	23	24	23	24	21	23	23	24	23	24	21	525	1	377	44.2	44.2	44.2	44.2	44.2	44.2	1638600000	1495400000	1244100000	1643400000	763750000	1178600000
24.4599	25.0677	24.6505	24.0103	23.6064	24.4752	7	7	7	8.3	8.3	8.3	244.91	0	20.079	122940000	15	5	6	6	5	4	3	5	6	6	5	4	3	5	6	6	5	4	3	2269	1	52	6.2	7.5	7.5	6.6	4.8	2.9	25313000	26467000	26098000	30858000	4527900	9671600
23.6627	24.3082	24.4446	NaN	NaN	24.1195	4	4	4	7.1	7.1	7.1	88.63	0	13.06	83616000	16	3	3	3	2	1	3	3	3	3	2	1	3	3	3	3	2	1	3	780	1	27	5	5	5	3.5	1.5	5.5	9334000	24402000	17459000	15395000	2705300	14321000
27.8127	27.8703	27.7702	27.3239	26.7442	27.4907	13	13	13	29.1	29.1	29.1	74.397	0	169.75	1032200000	69	11	13	13	11	13	11	11	13	13	11	13	11	11	13	13	11	13	11	652	1	135	25.8	29.1	29.1	23.2	29.1	23	231660000	202080000	202230000	142070000	98362000	155800000
26.4236	26.2167	25.9106	26.0804	26.4879	25.8915	8	8	8	11.1	11.1	11.1	132.94	0	30.196	393680000	41	8	8	8	7	6	8	8	8	8	7	6	8	8	8	8	7	6	8	1177	1	89	11.1	11.1	11.1	10.3	8.2	11.1	87275000	76037000	66379000	54081000	60820000	49086000
24.4278	24.4049	24.6994	24.9077	24.6818	25.2403	5	5	5	5.5	5.5	5.5	163.29	0	31.598	148170000	22	4	4	4	4	4	4	4	4	4	4	4	4	4	4	4	4	4	4	1521	1	43	4.8	4.8	4	4.8	4.8	4.8	17963000	17608000	21031000	33037000	17441000	41084000
22.5194	NaN	NaN	23.1594	NaN	22.4894	4	4	4	12.1	12.1	12.1	44.736	0	41.864	29231000	22	3	2	2	4	2	3	3	2	2	4	2	3	3	2	2	4	2	3	430	1	29	12.1	7.7	7.7	12.1	7.7	12.1	7433700	2548100	3230300	7708900	3426400	4883100
24.4149	24.3142	24.3316	NaN	24.0661	NaN	2	2	2	36.9	36.9	36.9	11.892	0	16.365	82251000	10	2	2	2	1	2	1	2	2	2	1	2	1	2	2	2	1	2	1	111	1	18	36.9	36.9	36.9	20.7	36.9	16.2	23759000	21519000	19124000	3274800	6826500	7747700
28.3595	27.9373	28.2769	27.6136	28.349	28.1029	7	7	7	44.7	44.7	44.7	22.312	0	97.226	1523400000	101	7	6	7	7	7	7	7	6	7	7	7	7	7	6	7	7	7	7	197	1	92	44.7	44.7	44.7	44.7	44.7	44.7	348020000	219140000	242900000	221290000	238610000	253450000
30.8237	30.7516	30.6705	29.1309	29.86	28.9376	23	23	23	68.4	68.4	68.4	53.423	0	308.34	6553100000	331	23	23	23	17	22	15	23	23	23	17	22	15	23	23	23	17	22	15	493	1	344	68.4	68.4	68.4	46.2	68.4	45.8	1980200000	1618800000	1464300000	437730000	648890000	403140000
26.6827	26.3527	26.9369	25.6242	25.213	25.628	11	11	11	42.9	42.9	42.9	43.97	0	30.469	408100000	37	9	7	11	5	6	9	9	7	11	5	6	9	9	7	11	5	6	9	401	1	89	37.9	23.7	42.9	17	19.2	32.9	108610000	66978000	118090000	28751000	21666000	64007000
25.2085	26.0053	25.0632	25.6459	24.9732	25.0162	5	5	5	25.7	25.7	25.7	17.484	0	22.185	227730000	53	4	5	4	3	4	4	4	5	4	3	4	4	4	5	4	3	4	4	148	1	48	25.7	25.7	25.7	25.7	25.7	25.7	34437000	66268000	26343000	49500000	21073000	30111000
28.1757	28.1409	28.8614	27.1526	28.1207	28.0383	7	7	7	22.7	22.7	22.7	46.766	0	39.463	1529600000	95	6	7	7	7	7	7	6	7	7	7	7	7	6	7	7	7	7	7	423	1	108	14.7	22.7	22.7	22.7	22.7	22.7	249390000	402780000	283120000	168970000	228370000	196960000
22.5424	23.7822	22.6764	21.0621	23.0379	23.8559	3	3	3	14.8	14.8	14.8	36.467	0	21.828	45821000	21	2	2	2	3	2	2	2	2	2	3	2	2	2	2	2	3	2	2	337	1	35	11.3	11.3	11.3	14.8	11.3	11.3	5439300	11895000	5754400	5604400	5060300	12068000
21.8685	21.8277	22.0087	NaN	20.3356	22.1256	2	2	2	1.4	1.4	1.4	178.34	0	38.111	15562000	33	2	2	2	1	2	2	2	2	2	1	2	2	2	2	2	1	2	2	1693	1	21	1.4	1.4	1.4	0.6	1.4	1.4	3745400	3425600	3805800	125170	995070	3464700
24.7955	25.0521	24.8069	25.2005	24.6677	24.9192	8	8	8	7.5	7.5	7.5	174.94	0	27.929	165720000	7	6	6	6	6	6	4	6	6	6	6	6	4	6	6	6	6	6	4	1605	1	57	5.2	5.2	5.2	5.4	5.4	3.4	31971000	27288000	28328000	33816000	20055000	24266000
25.022	24.9047	25.1272	NaN	24.3955	NaN	4	4	4	25.1	25.1	25.1	27.303	0	7.5227	120200000	7	4	4	3	2	3	2	4	4	3	2	3	2	4	4	3	2	3	2	239	1	30	25.1	25.1	20.5	13	19.7	13	31135000	30701000	34196000	5860200	10334000	7969700
24.8848	24.5264	24.6611	24.6155	24.9414	25.2998	6	6	6	23.3	23.3	23.3	38.825	0	17.887	153300000	27	4	5	5	5	6	4	4	5	5	5	6	4	4	5	5	5	6	4	352	1	47	15.9	20.5	20.5	18.8	23.3	15.6	25048000	25098000	16557000	20395000	34809000	31392000
24.6824	25.0389	24.6484	NaN	NaN	24.1184	6	6	6	12.3	12.3	12.3	79.089	0	38.578	109640000	8	5	5	6	2	2	3	5	5	6	2	2	3	5	5	6	2	2	3	702	1	39	10.7	10.7	12.3	4.6	4.1	6.3	26369000	30283000	25231000	13848000	1895900	12011000
27.276	27.2233	27.5724	26.8347	26.6917	26.597	7	7	7	24.2	24.2	24.2	44.003	0	59.201	736860000	61	7	7	7	7	6	7	7	7	7	7	6	7	7	7	7	7	6	7	392	1	93	24.2	24.2	24.2	24.2	21.7	24.2	167110000	126710000	186590000	101920000	77968000	76568000
25.3212	25.0968	25.6139	23.9568	24.6288	24.2414	6	6	6	21.8	21.8	21.8	41.048	0	13.588	166560000	18	5	5	6	6	5	4	5	5	6	6	5	4	5	5	6	6	5	4	385	1	49	19	19	21.8	21.8	19	16.1	43755000	37823000	43704000	16244000	14018000	11015000
24.4972	24.256	24.2952	23.6058	23.8968	24.0433	4	4	4	12.4	12.4	12.4	54.443	0	52.327	96153000	34	4	4	4	3	3	4	4	4	4	3	3	4	4	4	4	3	3	4	498	1	42	12.4	12.4	12.4	9.8	9.8	12.4	24159000	16053000	21620000	10712000	7823500	15786000
29.9889	29.9582	30.2471	30.1605	29.6207	30.238	22	22	22	69.4	69.4	69.4	43.566	0	323.31	5854000000	377	21	22	22	19	21	22	21	22	22	19	21	22	21	22	22	19	21	22	396	1	369	69.4	69.4	69.4	64.9	69.4	69.4	1028300000	857850000	1186400000	1057800000	546280000	1177300000
25.0855	25.1433	25.4443	24.765	24.43	24.656	5	5	5	18.3	18.3	18.3	52.96	0	5.8645	172350000	15	4	4	5	4	3	4	4	4	5	4	3	4	4	4	5	4	3	4	513	1	44	16.2	16.2	18.3	14.2	12.1	14.2	31849000	25028000	35426000	44996000	13429000	21628000
23.125	22.6402	NaN	NaN	NaN	23.1984	3	3	3	20.6	20.6	20.6	15.462	0.00049925	2.6109	37232000	7	3	3	2	1	2	2	3	3	2	1	2	2	3	3	2	1	2	2	136	1	20	20.6	20.6	14	6.6	14	13.2	9901700	6999600	5891900	2501900	5631200	6305400
20.7928	NaN	21.2872	NaN	NaN	21.8896	2	2	2	5.5	5.5	5.5	58.602	0	3.8824	13173000	4	2	1	2	1	1	2	2	1	2	1	1	2	2	1	2	1	1	2	512	1	13	5.5	3.1	5.5	2.3	2.3	5.5	1315200	75540	3428100	4579400	1261900	2513000
26.9882	26.7491	27.0309	27.6341	27.5487	27.9669	7	7	7	35.1	35.1	35.1	22.522	0	73.613	913400000	95	7	6	6	7	7	7	7	6	6	7	7	7	7	6	6	7	7	7	205	1	99	35.1	30.2	30.2	35.1	35.1	35.1	161810000	125990000	109280000	189390000	133080000	193840000
25.7244	25.7044	25.2884	26.462	26.462	26.3016	4	4	4	31.7	31.7	31.7	15.774	0	21.618	356190000	59	3	4	4	4	4	4	3	4	4	4	4	4	3	4	4	4	4	4	142	1	43	24.6	31.7	31.7	31.7	31.7	31.7	49461000	44078000	33238000	84472000	78770000	66174000
26.2564	26.4528	26.1797	27.1126	26.603	27.0933	13	13	13	29.3	29.3	29.3	66.513	0	62.747	556580000	79	12	13	12	12	11	12	12	13	12	12	11	12	12	13	12	12	11	12	608	1	133	27.5	29.3	29.3	27.3	27.3	27.8	76432000	70318000	63540000	139520000	72783000	133990000
25.5532	25.8435	25.5599	25.6399	25.4237	25.1429	4	4	4	22.7	22.7	22.7	41.827	0	16.462	253320000	17	3	4	3	3	4	3	3	4	3	3	4	3	3	4	3	3	4	3	392	1	36	18.6	22.7	18.6	18.6	22.7	18.6	42303000	52665000	48937000	43477000	32669000	33271000
24.4147	24.8687	24.6488	23.9836	24.6208	23.8968	4	4	4	5.1	5.1	5.1	104.7	0	10.161	119450000	30	4	4	4	3	3	4	4	4	4	3	3	4	4	4	4	3	3	4	941	1	39	5.1	5.1	5.1	4	3.7	5.1	26600000	28819000	20439000	15693000	13231000	14670000
24.0459	24.4578	23.8986	26.3136	24.9139	24.773	6	6	6	14.8	14.8	14.8	65.959	0	41.016	170250000	26	3	3	3	6	6	6	3	3	3	6	6	6	3	3	3	6	6	6	614	1	57	6.7	6.7	6.4	14.8	14.8	14.8	9987000	12650000	6205900	64908000	36647000	39847000
24.5057	24.677	24.7066	24.3293	24.1803	24.5	6	6	6	18	18	18	56.911	0	10.141	123340000	16	5	5	3	3	6	5	5	5	3	3	6	5	5	5	3	3	6	5	522	1	44	15.3	15.3	8.2	8.2	18	15.3	20462000	25381000	17596000	21224000	14414000	24265000
24.0444	23.9056	24.3598	NaN	23.7876	NaN	2	2	2	9.6	9.6	9.6	44.028	0	9.0917	72234000	14	2	2	2	1	2	1	2	2	2	1	2	1	2	2	2	1	2	1	385	1	29	9.6	9.6	9.6	4.9	9.6	4.9	16866000	15215000	17948000	6537100	8571100	7097500
28.0899	27.941	28.1165	28.946	29.3903	28.5131	5	5	5	41.1	41.1	41.1	12.779	0	77.786	2105400000	82	5	5	4	4	5	4	5	5	4	4	5	4	5	5	4	4	5	4	112	1	89	41.1	41.1	41.1	41.1	41.1	41.1	368210000	231970000	305960000	556310000	394720000	248280000
23.1205	24.0389	23.3181	28.2541	25.818	27.652	10	10	10	23	23	23	61.317	0	83.624	562320000	57	2	3	2	10	10	10	2	3	2	10	10	10	2	3	2	10	10	10	566	1	63	4.8	8.5	6.5	23	23	23	9537000	9921600	9903300	260920000	64157000	207880000
25.009	25.9721	25.3814	26.3256	25.0754	24.9304	8	8	8	3.5	3.5	3.5	477.25	0	35.862	255500000	18	6	7	7	6	6	6	6	7	7	6	6	6	6	7	7	6	6	6	4231	1	71	2.8	3.1	3.2	2.8	2.6	2.8	32980000	63435000	41601000	63368000	22782000	31336000
25.2914	24.959	25.1527	26.0493	25.7574	26.1185	3	3	3	19.9	19.9	19.9	34.387	0	15.93	276430000	8	2	3	3	2	2	3	2	3	3	2	2	3	2	3	3	2	2	3	301	1	23	15.3	19.9	19.9	9	15.3	19.9	56378000	29264000	13595000	82701000	45982000	48512000
23.683	NaN	23.2687	23.659	23.3049	23.6032	2	2	2	19.5	19.5	19.5	22.097	0	4.3072	51410000	5	2	0	2	2	2	2	2	0	2	2	2	2	2	0	2	2	2	2	185	1	14	19.5	0	19.5	19.5	19.5	19.5	11837000	0	5850300	12357000	9455200	11911000
23.3745	23.2299	23.2605	22.957	23.1958	23.3272	1	1	1	7.4	7.4	7.4	16.612	0	2.7814	51339000	5	1	1	1	1	1	1	1	1	1	1	1	1	1	1	1	1	1	1	149	1	24	7.4	7.4	7.4	7.4	7.4	7.4	11220000	8588400	9327200	5785100	5948000	10471000
26.5421	25.4931	26.2793	25.3953	26.4712	26.4379	6	6	6	47.9	47.9	47.9	15.141	0	29.173	388250000	41	6	4	5	3	5	3	6	4	5	3	5	3	6	4	5	3	5	3	142	1	59	47.9	23.2	35.2	20.4	35.2	20.4	104690000	37566000	76624000	35122000	73593000	60653000
26.3243	26.136	26.1753	24.6662	25.8872	NaN	7	7	7	16.8	16.8	16.8	90.849	0	34.079	285630000	33	7	7	7	5	7	2	7	7	7	5	7	2	7	7	7	5	7	2	799	1	70	16.8	16.8	16.8	13	16.8	3.8	89889000	66412000	55957000	19159000	46452000	7756500
26.5647	26.7818	26.4844	27.0761	26.5748	26.3336	8	8	8	22.1	22.1	22.1	45.651	0	116.11	556800000	59	8	8	8	8	8	8	8	8	8	8	8	8	8	8	8	8	8	8	411	1	92	22.1	22.1	22.1	22.1	22.1	22.1	83852000	91615000	69053000	168730000	75227000	68315000
31.6946	31.2704	30.9388	30.7587	31.611	30.6841	10	10	10	68.1	68.1	68.1	15.563	0	146.52	12896000000	397	10	10	10	10	10	9	10	10	10	10	10	9	10	10	10	10	10	9	144	1	241	68.1	68.1	68.1	68.1	68.1	45.1	3437900000	2218100000	1757000000	1579300000	2281900000	1621700000
NaN	NaN	NaN	24.6604	23.8509	24.5785	3	2	2	17.1	12.1	12.1	27.712	0.00049579	2.5115	59461000	6	1	2	1	3	3	3	0	1	0	2	2	2	0	1	0	2	2	2	240	1	18	5	10.8	5	17.1	17.1	17.1	0	2670500	0	22220000	12278000	22293000
29.906	29.6195	29.5996	29.413	29.7578	29.7059	8	8	8	62.1	62.1	62.1	13.011	0	113.13	4443000000	174	8	8	8	8	8	8	8	8	8	8	8	8	8	8	8	8	8	8	116	1	148	62.1	62.1	62.1	62.1	62.1	62.1	962850000	592760000	601670000	714360000	759180000	812220000
27.906	28.1349	27.866	28.5614	28.3553	28.8739	16	16	16	30.8	30.8	30.8	68.397	0	123.24	1775200000	81	10	9	12	15	12	13	10	9	12	15	12	13	10	9	12	15	12	13	629	1	145	21	18.8	23.5	28.3	24.6	24.5	229790000	247670000	120590000	214360000	333330000	629450000
26.9583	26.5134	27.1269	26.6521	26.9306	26.8109	6	6	6	36.9	36.9	36.9	33.555	0	100.86	626040000	43	6	5	5	6	5	5	6	5	5	6	5	5	6	5	5	6	5	5	325	1	73	36.9	29.2	29.2	36.9	29.2	31.1	150510000	92718000	122400000	90641000	84559000	85219000
31.355	30.7678	31.6059	31.6932	31.7584	32.0195	50	50	50	64.7	64.7	64.7	71.792	0	323.31	16891000000	695	45	44	46	43	43	46	45	44	46	43	43	46	45	44	46	43	43	46	658	1	739	64.6	62.8	62.6	60.6	62.8	62.3	2600900000	1548100000	2431100000	3549000000	2612400000	4149500000
24.5292	25.7111	24.9186	24.4614	24.0557	23.8557	5	5	5	9.9	9.9	9.9	72.449	0	13.286	146150000	18	5	5	4	4	3	4	5	5	4	4	3	4	5	5	4	4	3	4	645	1	56	9.9	9.9	8.4	8.4	6.4	8.4	35763000	53062000	21738000	16604000	12162000	6823800
26.1176	25.7917	26.0175	24.8752	24.6278	24.8605	8	8	8	38.3	38.3	38.3	51.457	0	40.934	255360000	24	7	8	7	3	4	2	7	8	7	3	4	2	7	8	7	3	4	2	452	1	52	32.3	38.3	32.3	13.5	17	7.5	78464000	60843000	73542000	18635000	12927000	10954000
24.3106	24.0912	24.2684	NaN	24.5557	24.5035	4	4	4	21.9	21.9	21.9	35.35	0	6.1357	102590000	7	4	3	3	1	2	2	4	3	3	1	2	2	4	3	3	1	2	2	333	1	24	21.9	19.2	19.2	8.1	11.7	11.7	40856000	14424000	12845000	8566400	12364000	13539000
25.193	25.0128	25.6819	NaN	NaN	25.018	2	2	2	11.6	11.6	11.6	31.681	0	6.5443	179200000	12	2	2	2	1	1	2	2	2	2	1	1	2	2	2	2	1	1	2	284	1	20	11.6	11.6	11.6	8.1	8.1	11.6	47748000	34269000	38494000	15960000	18536000	24193000
24.4766	24.4895	24.3927	24.6608	24.5771	24.7871	4	4	4	17.5	17.5	17.5	44.373	0	5.6049	128380000	6	3	4	3	3	4	4	3	4	3	3	4	4	3	4	3	3	4	4	401	1	39	15	17.5	15	15	17.5	17.5	20270000	22773000	16826000	21544000	18952000	28015000
19.8423	20.0599	NaN	NaN	20.6105	20.986	3	3	3	5.6	5.6	5.6	37.136	0	20.494	5599700	9	2	3	1	1	3	3	2	3	1	1	3	3	2	3	1	1	3	3	338	1	24	5.6	5.6	5.6	5.3	5.6	5.6	421930	1017000	84640	821000	1462400	1792700
25.3929	25.3324	25.536	25.9561	25.5096	25.5779	6	6	6	21.1	21.1	21.1	43.981	0	41.982	260730000	52	6	6	6	4	6	4	6	6	6	4	6	4	6	6	6	4	6	4	389	1	65	21.1	21.1	21.1	11.6	21.1	11.6	61453000	31321000	46275000	50273000	36565000	34845000
24.0278	23.9889	23.534	NaN	23.5707	24.121	4	4	4	29.7	29.7	29.7	26.91	0	5.8166	72430000	6	2	2	4	1	3	2	2	2	4	1	3	2	2	2	4	1	3	2	239	1	24	18	18	29.7	5.4	23.4	11.7	17157000	14169000	18969000	7212100	9740500	5181600
24.6393	24.5995	25.1482	25.2855	25.432	25.3413	4	4	4	13.9	13.9	13.9	38.142	0	50.421	185390000	9	2	3	3	3	3	4	2	3	3	3	3	4	2	3	3	3	3	4	346	1	40	8.7	11.6	13.9	13.9	13.9	13.9	20290000	18001000	34375000	37627000	36125000	38969000
25.7917	25.8418	25.5985	26.311	25.5413	25.844	7	7	7	12.1	12.1	12.1	107.86	0	23.355	315440000	48	6	7	7	7	6	6	6	7	7	7	6	6	6	7	7	7	6	6	991	1	78	10.6	12.1	12.1	12.1	10.9	9.2	52961000	57140000	54416000	72066000	32163000	46699000
NaN	NaN	NaN	23.1653	22.7216	NaN	2	2	2	4.2	4.2	4.2	96.258	0.00048733	2.3408	53738000	8	1	1	1	2	2	1	1	1	1	2	2	1	1	1	1	2	2	1	866	1	29	2.4	2.4	2.4	4.2	4.2	2.4	14800000	9531300	9383600	11087000	4541700	4395400
25.0955	25.4591	26.3432	NaN	24.2024	25.0647	3	3	3	1.4	1.4	1.4	270.1	0	3.4571	196420000	18	2	2	3	1	2	3	2	2	3	1	2	3	2	2	3	1	2	3	2578	1	23	0.8	0.8	1.4	0.5	1	1.4	43738000	41008000	62658000	2215500	5163000	41639000
24.439	24.112	24.2736	23.8799	24.1066	23.897	4	4	4	12	12	12	52.386	0	3.1812	96084000	13	3	3	4	4	3	3	3	3	4	4	3	3	3	3	4	4	3	3	467	1	33	9.4	9.4	12	12	8.8	9.4	21560000	20919000	19338000	14416000	9974900	9875200
23.3324	22.9446	23.7456	24.6442	23.9966	24.2995	3	3	3	18.4	18.4	18.4	33.015	0	16.561	85284000	15	2	2	2	2	2	3	2	2	2	2	2	3	2	2	2	2	2	3	288	1	21	13.9	13.9	13.9	13.9	13.9	18.4	9531500	7774400	13461000	24549000	6074700	23893000
26.5474	27.8853	26.6972	25.947	26.8917	25.0209	2	2	2	4.4	4.4	4.4	46.892	0	6.269	577810000	26	2	2	2	2	2	2	2	2	2	2	2	2	2	2	2	2	2	2	450	1	36	4.4	4.4	4.4	4.4	4.4	4.4	107610000	219350000	91717000	49391000	80835000	28905000
28.2209	28.4858	28.3806	29.1886	28.8502	28.6446	15	15	15	33.1	33.1	33.1	81.564	0	134.25	2231400000	146	13	14	14	14	13	15	13	14	14	14	13	15	13	14	14	14	13	15	753	1	213	28.6	29.7	31.9	31.5	28.3	33.1	278040000	329590000	284030000	655010000	295360000	389320000
25.8138	25.3754	25.7735	24.7175	25.6277	24.9499	6	6	6	17.3	17.3	17.3	60.245	0	33.178	229360000	49	5	6	5	2	6	5	5	6	5	2	6	5	5	6	5	2	6	5	544	1	59	13.2	17.3	13.2	7.2	17.3	13.2	66087000	36475000	44126000	13501000	49771000	19402000
NaN	25.0456	24.9514	NaN	NaN	24.655	3	3	3	46.7	46.7	46.7	10.244	0	8.5769	176690000	3	3	3	3	3	3	3	3	3	3	3	3	3	3	3	3	3	3	3	90	1	36	46.7	46.7	46.7	46.7	46.7	46.7	34516000	26140000	25624000	37035000	24657000	28716000
27.7653	27.8455	27.8788	27.1734	27.3751	27.3768	17	17	17	37.2	37.2	37.2	71.336	0	136.3	1062600000	116	16	16	16	14	15	13	16	16	16	14	15	13	16	16	16	14	15	13	651	1	181	36.9	36.9	35.9	31.2	33.6	28.6	240220000	229550000	207580000	131890000	118640000	134700000
28.9133	28.8314	29.1166	28.7213	28.7784	28.7032	6	6	6	66.7	66.7	66.7	6.6828	0	39.108	2520300000	111	6	6	6	4	5	6	6	6	6	4	5	6	6	6	6	4	5	6	57	1	95	66.7	66.7	66.7	38.6	50.9	66.7	551140000	461950000	613630000	302000000	270580000	321040000
25.8421	27.3676	25.3333	27.0862	26.8998	26.2297	6	6	6	20.7	20.7	20.7	24.141	0	38.845	539560000	35	3	5	4	4	3	4	3	5	4	4	3	4	3	5	4	4	3	4	222	1	49	12.2	17.1	15.8	15.8	12.6	15.8	52569000	123240000	37501000	172350000	78693000	75215000
26.6827	27.0648	26.3505	26.7154	26.6446	26.507	8	8	8	28.6	28.6	28.6	46.375	0	91.72	562670000	77	5	6	4	8	7	7	5	6	4	8	7	7	5	6	4	8	7	7	405	1	94	21.2	24.9	19	28.6	28.1	24.9	103660000	120860000	61587000	132650000	68278000	75640000
28.4897	27.4568	27.411	28.1825	28.1665	28.6098	9	9	9	26.7	26.7	26.7	41.737	0	108.1	1544900000	124	8	7	7	9	9	9	8	7	7	9	9	9	8	7	7	9	9	9	389	1	129	26.7	21.9	21.9	26.7	26.7	26.7	387530000	166020000	134590000	283290000	218070000	355380000
29.6135	29.5935	29.5034	29.4522	29.7617	29.6759	26	26	26	71.3	71.3	71.3	55.529	0	323.31	4227900000	348	24	24	23	24	26	21	24	24	23	24	26	21	24	24	23	24	26	21	495	1	303	68.3	71.3	71.3	68.7	71.3	59.6	904350000	685070000	593730000	593650000	662860000	788290000
23.2427	23.3612	23.6423	NaN	23.0266	22.8631	2	2	2	7.4	7.4	7.4	71.199	0	51.39	47565000	11	2	2	2	1	2	2	2	2	2	1	2	2	2	2	2	1	2	2	672	1	20	7.4	7.4	7.4	5.2	7.4	7.4	11170000	11253000	11031000	4619700	4518700	4972500
26.1052	25.5248	25.5353	24.3124	25.4836	24.7099	5	5	5	19.2	19.2	19.2	37.745	0	30.968	231150000	15	5	5	5	4	5	5	5	5	5	4	5	5	5	5	5	4	5	5	349	1	53	19.2	19.2	19.2	16.3	19.2	19.2	70265000	38549000	46108000	15375000	26889000	33960000
28.7637	29.0488	29.022	29.6329	28.9099	29.356	28	28	28	62.3	62.3	62.3	69.002	0	273.03	3144000000	262	22	24	26	25	26	26	22	24	26	25	26	26	22	24	26	25	26	26	629	1	362	50.4	54.5	60.7	55.3	59.3	57.4	447960000	489200000	455990000	756080000	358330000	636430000
28.022	27.9073	27.9704	27.6325	28.8697	28.069	13	13	13	49	49	49	16.408	0	43.664	1582500000	168	13	12	12	9	13	13	13	12	12	9	13	13	13	12	12	9	13	13	143	1	229	49	49	49	43.4	49	49	296950000	229940000	231620000	183450000	383040000	257510000
22.8678	22.664	23.1871	22.5973	22.5323	22.3873	2	2	2	4.5	4.5	4.5	96.234	0	5.285	35908000	8	2	2	2	2	2	2	2	2	2	2	2	2	2	2	2	2	2	2	885	1	17	4.5	4.5	4.5	4.5	4.5	4.5	7585800	7674800	9625000	3927300	4483200	2612200
24.3912	24.7909	24.1915	24.7813	24.3624	24.4678	5	5	5	9.1	9.1	9.1	95.781	0	16.978	125040000	15	3	3	3	4	4	4	3	3	3	4	4	4	3	3	3	4	4	4	865	1	34	7.1	7.1	7.1	8.1	8.1	8.1	15622000	18340000	16443000	32553000	15945000	26139000
24.8473	24.4569	24.2236	25.0066	24.4441	24.8028	4	4	4	22.5	22.5	22.5	34.804	0	9.6621	141080000	18	3	3	3	4	3	3	3	3	3	4	3	3	3	3	3	4	3	3	307	1	34	18.6	18.6	18.6	22.5	18.2	18.6	25869000	13388000	14588000	42750000	13871000	30617000
28.0207	27.5585	28.0394	26.9267	26.9598	27.3324	5	5	5	11.9	11.9	11.9	65.743	0	11.625	1218000000	26	5	4	5	4	5	4	5	4	5	4	5	4	5	4	5	4	5	4	603	1	46	11.9	11.9	11.9	10.3	11.9	10.3	232700000	30041000	151970000	184320000	181680000	437330000
32.34	32.2122	32.7222	32.8877	32.8479	33.2222	56	56	54	81.8	81.8	79.5	71.24	0	323.31	37570000000	1146	52	51	52	47	49	52	52	51	52	47	49	52	50	49	50	45	47	50	654	1	939	77.5	77.1	73.5	72	74.2	77.8	6201300000	3843600000	6383000000	6900300000	5452500000	8789000000
24.1285	24.3562	24.1898	24.8842	24.644	24.7428	7	5	5	15.6	13.3	13.3	71.972	0	27.727	123420000	20	6	7	7	5	7	6	4	5	5	3	5	4	4	5	5	3	5	4	661	1	51	13.6	15.6	15.6	10.6	15.6	13.6	15395000	17182000	15874000	24405000	21715000	28848000
25.5788	26.1631	25.7828	26.1326	25.7158	25.5409	16	15	15	6.2	6	6	474.62	0	69.433	314140000	36	9	10	13	14	11	12	8	9	12	13	10	11	8	9	12	13	10	11	4230	1	119	3.3	4	4.6	5.5	4.3	4.7	40244000	49639000	44304000	93447000	41252000	45259000
25.4896	25.6374	25.5465	29.9436	29.0614	30.0612	25	25	25	64.2	64.2	64.2	49.079	0	323.31	2533900000	199	11	16	15	24	24	24	11	16	15	24	24	24	11	16	15	24	24	24	452	1	238	36.3	47.3	48	64.2	64.2	64.2	26417000	153790000	31856000	1025900000	335710000	960280000
23.6934	23.7552	24.6985	23.7039	23.5446	23.5417	3	3	3	16.9	16.9	16.9	147.33	0	5.4815	81039000	5	3	3	3	2	2	2	3	3	3	2	2	2	3	3	3	2	2	2	1468	1	25	16.9	16.9	16.9	15.5	15.5	15.5	14706000	13363000	25825000	10966000	6943500	9235000
23.568	23.7565	23.4147	24.8921	24.7099	23.9289	6	6	6	24.6	24.6	24.6	27.604	0	6.1573	96446000	10	3	3	5	4	3	3	3	3	5	4	3	3	3	3	5	4	3	3	228	1	38	13.2	12.3	20.2	16.7	12.3	12.3	10828000	6930500	28572000	24972000	14286000	10857000
27.9237	28.4641	27.5723	28.5646	28.218	28.382	15	15	15	34.1	34.1	34.1	69.422	0	264.05	1639600000	148	13	14	14	14	15	15	13	14	14	14	15	15	13	14	14	14	15	15	621	1	193	30.1	34.1	30.1	32.7	34.1	34.1	230110000	305080000	160410000	421480000	232150000	290400000
27.9635	27.695	27.6544	27.1134	27.8295	27.456	8	8	8	45.2	45.2	45.2	31.026	0	66.707	1085000000	90	7	7	8	8	8	8	7	7	8	8	8	8	7	7	8	8	8	8	299	1	133	32.4	32.4	45.2	45.2	45.2	45.2	272950000	194610000	175420000	110550000	169340000	162110000
NaN	24.195	24.2721	NaN	NaN	NaN	6	6	6	10.9	10.9	10.9	91.865	0	6.9241	123580000	5	4	4	4	6	5	4	4	4	4	6	5	4	4	4	4	6	5	4	860	1	47	7.9	7.9	7.9	10.9	9.4	7.9	14242000	18397000	14902000	34569000	21440000	20032000
25.5952	25.5711	25.2445	25.5733	25.9236	26.2422	10	10	10	25.7	25.7	25.7	68.265	0	109	289800000	36	9	9	10	8	9	10	9	9	10	8	9	10	9	9	10	8	9	10	610	1	102	23.9	23.9	25.7	21.3	22.5	25.7	50230000	38569000	34226000	50579000	38779000	77416000
NaN	NaN	NaN	23.7135	NaN	24.0371	3	3	3	9.8	9.8	9.8	46.376	0	2.9716	47756000	5	1	1	2	3	2	3	1	1	2	3	2	3	1	1	2	3	2	3	410	1	20	3.4	3.4	6.8	9.8	6.8	9.8	1628900	5635000	5701700	14446000	6190900	14153000
26.1335	26.5464	26.4953	27.4508	27.073	27.4172	10	10	10	36.2	36.2	36.2	41.789	0	177.15	669420000	52	9	9	6	8	9	8	9	9	6	8	9	8	9	9	6	8	9	8	384	1	98	33.9	30.7	23.7	29.9	32.8	27.9	78644000	84215000	65875000	188530000	98901000	153260000
24.5525	24.4078	25.1605	24.4371	24.2084	24.6657	3	3	3	12.4	12.4	12.4	52.886	0	32.335	132040000	26	3	3	3	2	3	3	3	3	3	2	3	3	3	3	3	2	3	3	485	1	29	12.4	12.4	12.4	7	12.4	12.4	25717000	16405000	32116000	16576000	15107000	26122000
23.327	22.7155	22.9527	NaN	NaN	NaN	1	1	1	6.5	6.5	6.5	33.783	0	3.7983	26547000	2	1	1	1	0	1	1	1	1	1	0	1	1	1	1	1	0	1	1	308	1	13	6.5	6.5	6.5	0	6.5	6.5	11209000	5189500	6853300	0	2135900	1159500
27.7351	27.5715	27.4674	27.3831	27.2889	27.5503	14	14	14	30.5	30.5	30.5	62.364	0	37.607	1014200000	83	13	12	12	12	13	14	13	12	12	12	13	14	13	12	12	12	13	14	550	1	147	27.6	26.4	26.4	25.1	27.6	30.5	219330000	159080000	164660000	147680000	119470000	203990000
24.3356	24.0872	23.5082	NaN	NaN	NaN	2	2	2	10.2	10.2	10.2	36.734	0.0083996	1.5422	84212000	2	2	2	2	1	1	1	2	2	2	1	1	1	2	2	2	1	1	1	325	1	18	10.2	10.2	10.2	6.8	6.8	6.8	19869000	16349000	9666600	17008000	10950000	10370000
25.2212	25.1714	25.3702	24.2681	24.4104	24.2348	4	4	4	15.2	15.2	15.2	54.148	0	13.151	158770000	17	4	4	4	3	2	4	4	4	4	3	2	4	4	4	4	3	2	4	479	1	37	15.2	15.2	15.2	11.1	6.9	15.2	38028000	32418000	36509000	16156000	14049000	21607000
25.264	24.483	24.1964	23.9818	24.9845	24.011	5	5	5	17.8	17.8	17.8	53.04	0	11.733	130760000	9	5	5	5	5	5	4	5	5	5	5	5	4	5	5	5	5	5	4	473	1	51	17.8	17.8	17.8	17.8	17.8	14.6	39222000	26109000	21160000	14998000	19238000	10037000
24.1106	NaN	23.9385	23.8133	23.6762	NaN	4	4	4	40.2	40.2	40.2	23.867	0	14.128	66758000	7	2	2	4	3	3	3	2	2	4	3	3	3	2	2	4	3	3	3	219	1	27	15.1	15.1	40.2	27.4	27.4	27.9	10507000	4473300	16274000	16844000	9951900	8707300
24.5514	24.7051	25.0207	25.4146	24.0777	24.2215	4	4	4	28.6	28.6	28.6	20.67	0	5.57	149260000	6	3	3	3	2	2	2	3	3	3	2	2	2	3	3	3	2	2	2	196	1	29	15.8	24.5	15.8	11.7	11.7	11.7	36768000	23937000	41378000	27972000	6774500	12433000
25.6293	25.8609	25.7792	25.1981	24.9904	24.8297	7	7	7	7.9	7.9	7.9	116.67	0	30.103	239720000	36	6	6	7	6	5	5	6	6	7	6	5	5	6	6	7	6	5	5	1058	1	60	7.1	7.1	7.9	7.1	5.8	5.4	55783000	55702000	58591000	36538000	17025000	16080000
23.6685	NaN	NaN	23.9761	25.0618	23.8582	3	3	3	20.5	20.5	20.5	16.498	0	6.5999	74894000	5	3	1	1	3	2	3	3	1	1	3	2	3	3	1	1	3	2	3	146	1	23	20.5	12.3	12.3	20.5	20.5	20.5	8580200	3619700	4035900	23724000	18658000	16276000
25.0557	25.2545	24.9662	24.732	25.2257	24.8726	3	3	3	25.7	25.7	25.7	24.55	0	8.8349	174000000	19	3	2	3	3	3	2	3	2	3	3	3	2	3	2	3	3	3	2	222	1	28	25.7	25.7	25.7	25.7	25.7	23	26326000	45620000	27072000	22074000	32694000	20217000
28.5627	28.6708	28.5394	28.0335	28.0729	27.7983	14	14	14	51.6	51.6	51.6	37.219	0	223.18	1737600000	137	12	13	13	12	13	11	12	13	13	12	13	11	12	13	13	12	13	11	345	1	173	40.6	48.4	48.4	48.7	43.8	40.6	408900000	403630000	378800000	183920000	189350000	173030000
24.9306	25.0326	24.9117	25.6415	25.8535	25.8475	6	6	6	15.3	15.3	15.3	66.833	0	11.05	232660000	22	4	3	5	5	5	4	4	3	5	5	5	4	4	3	5	5	5	4	619	1	48	11.3	9.9	13.9	13.1	13.1	11.6	31254000	28792000	23626000	53068000	43476000	52447000
23.6953	23.7749	24.3651	24.4824	24.6339	25.4563	4	4	4	14.2	14.2	14.2	62.36	0	14.721	125260000	15	3	2	2	4	4	4	3	2	2	4	4	4	3	2	2	4	4	4	578	1	35	12.3	8.5	8.5	14.2	14.2	14.2	11865000	6164800	12540000	35227000	21515000	37948000
23.5649	23.6368	23.7947	23.6147	23.3468	23.6001	2	2	2	17.2	17.2	17.2	25.851	0.0037647	2.0111	66313000	3	2	2	2	2	2	2	2	2	2	2	2	2	2	2	2	2	2	2	233	1	22	17.2	17.2	17.2	17.2	17.2	17.2	12903000	11156000	10819000	10872000	6506400	14057000
25.0378	25.1747	25.9233	25.8934	25.1958	25.9712	7	7	7	33.6	33.6	33.6	28.914	0	16.779	269880000	20	5	5	5	7	6	5	5	5	5	7	6	5	5	5	5	7	6	5	250	1	58	24	24	26.8	33.6	29.2	26.8	39108000	39116000	38752000	87647000	23910000	41342000
23.4345	24.3138	24.0897	23.1014	23.6891	23.1063	3	3	3	10.2	10.2	10.2	67.473	0	10.063	69328000	6	2	3	3	2	3	3	2	3	3	2	3	3	2	3	3	2	3	3	619	1	28	6.6	10.2	10.2	6.6	10.2	10.2	9702500	11611000	17819000	7408300	10773000	12014000
26.439	26.506	26.6638	26.4909	26.1783	26.5732	6	6	6	21.2	21.2	21.2	58.046	0	36.67	489250000	58	5	6	5	5	5	5	5	6	5	5	5	5	5	6	5	5	5	5	539	1	61	18.7	21.2	18.7	18.7	18.7	14.8	90941000	85944000	84379000	88991000	58326000	80671000
26.1623	26.092	25.9507	25.4256	26.2927	26.3824	3	3	3	59.3	59.3	59.3	9.8942	0	11.643	365150000	25	3	3	3	3	3	2	3	3	3	3	3	2	3	3	3	3	3	2	86	1	45	59.3	59.3	59.3	59.3	59.3	26.7	85787000	69379000	55581000	33041000	61493000	59868000
23.4708	22.6603	22.952	NaN	NaN	22.5271	2	2	2	3.2	3.2	3.2	78.771	0	29.204	37175000	28	2	2	2	1	1	2	2	2	2	1	1	2	2	2	2	1	1	2	723	1	19	3.2	3.2	3.2	1.9	1.9	3.2	10927000	6749400	6842400	5489300	2487100	4679400
25.3829	24.9592	25.2302	25.3937	25.3742	25.6139	6	6	6	12.4	12.4	12.4	61.841	0	9.4705	221200000	8	5	5	4	5	5	6	5	5	4	5	5	6	5	5	4	5	5	6	548	1	54	10.4	10.4	8.2	10.4	10.4	12.4	42954000	27736000	26481000	45552000	33912000	44565000
27.6431	27.091	27.2645	26.7174	27.2399	26.9963	8	8	8	42.1	42.1	42.1	33.137	0	53.945	792100000	76	7	7	7	7	7	7	7	7	7	7	7	7	7	7	7	7	7	7	302	1	92	33.8	33.8	33.8	33.8	33.8	31.8	192510000	129340000	147280000	86567000	115470000	120930000
22.8763	23.0643	23.3033	23.558	23.3773	23.136	3	3	3	8.1	8.1	8.1	57.494	0	5.6051	51345000	12	3	3	3	2	2	2	3	3	3	2	2	2	3	3	3	2	2	2	553	1	25	8.1	8.1	8.1	5.4	5.4	5.4	7098200	10561000	7185600	14838000	6824700	4836900
22.9447	22.9447	22.9381	NaN	NaN	22.8823	2	2	2	2.3	2.3	2.3	133.7	0	4.1569	30207000	11	2	2	2	1	1	2	2	2	2	1	1	2	2	2	2	1	1	2	1212	1	18	2.3	2.3	2.3	1.4	1.4	2.3	6598500	8979000	7219000	603830	1445200	5361400
27.083	26.9198	26.372	26.5432	26.5407	25.3721	6	6	6	20.7	20.7	20.7	40.715	0	16.958	518170000	33	6	5	6	5	6	4	6	5	6	5	6	4	6	5	6	5	6	4	377	1	71	20.7	15.4	20.7	18	20.7	15.4	148090000	103960000	79506000	83037000	76220000	27364000
22.9683	22.9129	NaN	23.1771	23.2156	23.2073	2	2	2	8.9	8.9	8.9	25.724	0	3.349	43236000	10	2	2	1	2	2	2	2	2	1	2	2	2	2	2	1	2	2	2	235	1	22	8.9	8.9	5.1	8.9	8.9	8.9	7523400	6087600	3709900	9442900	6027900	10445000
26.6645	26.7882	26.652	27.1736	26.6016	27.0152	20	20	20	6.2	6.2	6.2	592.37	0	68.815	628140000	55	18	17	18	16	15	15	18	17	18	16	15	15	18	17	18	16	15	15	5567	1	167	5.3	5.5	5.8	5.4	4.8	4.6	101520000	89714000	83784000	167050000	71886000	114180000
26.353	25.9467	26.5759	25.4001	26.0731	25.8802	4	4	4	12.4	12.4	12.4	53.516	0	49.437	372670000	42	3	3	4	3	3	3	3	3	4	3	3	3	3	3	4	3	3	3	498	1	45	9.2	9.2	12.4	9.2	9.2	9.2	94905000	57455000	83463000	34293000	42629000	59921000
22.8026	22.2668	22.3923	NaN	21.9213	23.2577	3	3	3	17.8	17.8	17.8	24.808	0	7.2235	32192000	9	3	2	3	2	3	3	3	2	3	2	3	3	3	2	3	2	3	3	208	1	28	17.8	11.5	17.8	11.1	17.8	17.8	6406400	3138000	4107400	4644700	3644700	10251000
NaN	NaN	NaN	22.3842	NaN	22.6222	2	2	2	10	10	10	43.533	0.0046664	1.9577	35817000	2	2	1	2	2	2	2	2	1	2	2	2	2	2	1	2	2	2	2	399	1	18	10	3.8	10	10	10	10	9669700	2410300	7867400	4555400	5597800	5716700
NaN	23.8253	23.0721	24.5037	NaN	NaN	2	2	2	10.1	10.1	10.1	33.745	0	14.068	50036000	3	0	2	2	2	1	1	0	2	2	2	1	1	0	2	2	2	1	1	306	1	15	0	10.1	10.1	10.1	3.9	3.9	0	16929000	4674400	20918000	2912900	4601400
26.9745	26.8727	27.4296	27.8033	27.9016	27.8915	7	7	7	49.2	49.2	49.2	20.035	0	139.24	1004200000	75	6	7	6	5	6	7	6	7	6	5	6	7	6	7	6	5	6	7	179	1	82	49.2	49.2	49.2	44.1	44.7	49.2	143020000	124130000	153430000	177730000	161760000	244140000
24.64	25.3339	24.8554	25.4271	24.6851	25.3209	8	8	8	2.7	2.7	2.7	408.9	0	52.797	174750000	32	4	4	3	7	5	3	4	4	3	7	5	3	4	4	3	7	5	3	3788	1	46	1.4	1.4	1	2.5	1.6	1	20874000	29992000	13776000	37019000	56892000	16200000
31.8075	31.6704	31.8804	31.6357	32.0123	31.2995	42	42	3	62.5	62.5	8.3	72.521	0	323.31	18707000000	846	41	41	41	37	40	41	41	41	41	37	40	41	3	3	3	3	3	3	666	1	742	62.5	60.4	62.5	59.5	61.6	61.1	4339200000	3558500000	3375300000	2403600000	2464000000	2566800000
25.7632	26.3303	26.5458	25.042	24.5916	24.645	41	2	2	63.7	6.3	6.3	70.866	0	32.235	283130000	36	40	40	40	36	39	40	2	2	2	2	2	2	2	2	2	2	2	2	653	1	36	63.7	61.6	63.7	60.6	62.8	62.3	54673000	62097000	69590000	37787000	23182000	35805000
26.3328	27.5409	26.3422	27.931	26.7803	26.9115	3	3	3	14.2	14.2	14.2	22.202	0	165.53	763070000	52	3	3	3	3	3	3	3	3	3	3	3	3	3	3	3	3	3	3	197	1	56	14.2	14.2	14.2	14.2	14.2	14.2	76954000	152960000	62469000	255500000	69627000	145570000
25.5684	25.4896	26.5082	25.3182	NaN	24.7904	5	5	5	15.9	15.9	15.9	66.559	0	6.4465	251590000	12	3	4	4	3	3	3	3	4	4	3	3	3	3	4	4	3	3	3	622	1	34	6.4	13.2	13.2	6.4	6.9	11.3	77262000	64279000	63229000	19152000	16010000	11654000
24.4806	24.337	24.5816	23.8775	NaN	NaN	2	2	2	10.7	10.7	10.7	38.349	0	5.6991	102170000	9	2	2	2	2	2	2	2	2	2	2	2	2	2	2	2	2	2	2	354	1	23	10.7	10.7	10.7	10.7	10.7	10.7	21184000	16044000	22295000	17298000	13733000	11620000
24.8376	24.3363	24.754	24.2926	24.6044	24.4318	4	4	4	12.2	12.2	12.2	45.16	0	8.1936	123820000	14	3	3	4	3	4	3	3	3	4	3	4	3	3	3	4	3	4	3	402	1	37	8.7	8.5	12.2	8.7	12.2	9	19777000	17536000	30199000	12797000	25527000	17985000
NaN	22.6509	NaN	22.6545	22.4641	NaN	2	2	2	10.9	10.9	10.9	30.165	0.0014395	2.1833	25896000	3	1	2	1	2	2	2	1	2	1	2	2	2	1	2	1	2	2	2	274	1	15	2.6	10.9	2.6	10.9	10.9	10.9	1558900	5740600	1754500	6652300	3765100	6425000
26.1933	25.68	26.1735	25.5145	25.9607	25.6441	8	8	8	20.3	20.3	20.3	57.962	0	50.413	319720000	51	8	8	8	4	8	8	8	8	8	4	8	8	8	8	8	4	8	8	538	1	90	20.3	20.3	20.3	9.9	20.3	20.3	75253000	54860000	68907000	27874000	46021000	46804000
28.009	27.9992	27.7374	27.9041	27.9495	27.5968	4	4	4	49	49	49	11.794	0	50.674	1277500000	54	3	3	4	3	3	4	3	3	4	3	3	4	3	3	4	3	3	4	104	1	58	36.5	36.5	49	36.5	36.5	49	359970000	261390000	187520000	64245000	165170000	239200000
29.9225	29.6508	29.5137	30.3075	29.9089	29.721	8	8	8	90.4	90.4	90.4	13.065	0	111.83	5094300000	240	7	7	8	7	7	7	7	7	8	7	7	7	7	7	8	7	7	7	115	1	161	75.7	75.7	90.4	75.7	75.7	75.7	1094100000	801190000	762820000	970810000	700020000	765400000
NaN	26.53	26.6781	NaN	NaN	NaN	2	2	2	11.2	11.2	11.2	50.692	0	3.3982	371260000	3	2	2	2	1	2	2	2	2	2	1	2	2	2	2	2	1	2	2	457	1	20	11.2	11.2	11.2	7	11.2	11.2	100160000	103170000	69074000	2748400	66789000	29311000
26.8002	27.5183	26.8382	26.3676	26.5349	25.5474	10	10	10	21.5	21.5	21.5	63.914	0	132.06	573510000	70	10	10	10	9	10	9	10	10	10	9	10	9	10	10	10	9	10	9	585	1	124	21.5	21.5	21.5	20.5	21.5	20.5	107520000	179890000	88464000	85378000	67669000	44592000
32.662	32.4487	32.5263	32.8532	33.3902	32.9579	31	31	30	75.3	75.3	73.1	39.123	0	323.31	39759000000	1223	29	28	27	29	29	31	29	28	27	29	29	31	28	27	26	28	28	30	361	1	697	73.4	73.4	71.5	75.3	73.4	75.3	6351500000	4840000000	4941800000	7974300000	7626900000	8024500000
24.8923	25.2783	24.9023	24.5522	24.4948	24.5281	4	4	4	10.8	10.8	10.8	45.599	0	21.022	157540000	27	4	4	4	4	4	3	4	4	4	4	4	3	4	4	4	4	4	3	408	1	45	10.8	10.8	10.8	10.8	10.8	10.8	25763000	40056000	24772000	31947000	17628000	17372000
27.8812	28.0644	27.9384	27.4478	27.687	27.6551	16	16	16	40.5	40.5	40.5	60.577	0	57.636	1212600000	114	15	15	15	12	14	13	15	15	15	12	14	13	15	15	15	12	14	13	531	1	177	38	38	38	30.1	32.6	29	284880000	257150000	219900000	140460000	150770000	159450000
27.0026	26.6258	26.3106	26.5471	27.4741	26.3342	5	5	5	23.8	23.8	23.8	35.526	0	46.983	592800000	37	5	4	4	2	5	5	5	4	4	2	5	5	5	4	4	2	5	5	332	1	59	23.8	21.1	21.1	14.2	23.8	23.8	208600000	65102000	53784000	60402000	136070000	68847000
27.2229	27.3358	NaN	26.6262	NaN	NaN	2	2	2	3.8	3.8	3.8	109.79	0	3.7961	595680000	5	2	2	2	2	2	2	2	2	2	2	2	2	2	2	2	2	2	2	967	1	24	3.8	3.8	3.8	3.8	3.8	3.8	130720000	173620000	69452000	88260000	91611000	42019000
28.7769	28.7268	28.5779	28.8439	29.2909	28.5139	11	11	11	48.1	48.1	48.1	23.339	0	234.87	2437600000	155	10	10	11	9	11	10	10	10	11	9	11	10	10	10	11	9	11	10	212	1	135	48.1	48.1	48.1	48.1	48.1	48.1	488670000	388690000	361010000	436820000	454660000	307720000
25.9844	25.6662	26.1946	25.5379	25.3761	25.2657	5	5	5	21.7	21.7	21.7	45.766	0	11.725	287580000	18	5	5	5	5	4	4	5	5	5	5	4	4	5	5	5	5	4	4	434	1	52	21.7	21.7	21.7	21.7	19.6	19.6	71187000	47253000	76056000	40354000	24999000	27728000
27.4605	27.1003	26.8059	26.5654	26.5541	26.6743	15	15	15	33	33	33	67.923	0	67.83	667470000	71	14	13	13	11	13	12	14	13	13	11	13	12	14	13	13	11	13	12	594	1	139	33	31.3	31.3	25.1	31.5	29	197130000	131670000	112800000	80448000	67267000	78150000
24.5003	24.4416	24.7338	24.6935	24.6407	25.4282	4	4	4	14.1	14.1	14.1	45.55	0	8.5293	149990000	12	2	3	3	3	3	4	2	3	3	3	3	4	2	3	3	3	3	4	411	1	34	9.2	11.4	11.4	11.4	11.4	14.1	23587000	20165000	26554000	23436000	19245000	37000000
23.0994	23.0738	22.7283	NaN	NaN	NaN	2	2	2	7.5	7.5	7.5	40.297	0	3.5682	43223000	4	2	2	2	1	2	2	2	2	2	1	2	2	2	2	2	1	2	2	371	1	20	7.5	7.5	7.5	3.8	7.5	7.5	10594000	5881500	6049100	9969900	2782200	7946500
25.8062	25.6344	25.7973	26.3482	25.7651	25.8061	8	8	8	32.7	32.7	32.7	40.794	0	81.35	325040000	42	7	7	7	6	5	8	7	7	7	6	5	8	7	7	7	6	5	8	358	1	78	29.9	29.9	29.9	27.1	22.3	32.7	55002000	41575000	43351000	85008000	41161000	58942000
26.1689	26.3166	26.4764	27.2561	26.4907	27.9713	18	18	18	36.1	36.1	36.1	80.969	0	111.07	677210000	66	12	12	12	17	13	17	12	12	12	17	13	17	12	12	12	17	13	17	725	1	144	24.8	22.6	21.8	34.6	24	34.1	78797000	80591000	68706000	159310000	57723000	232080000
25.6414	26.0206	25.4253	26.7561	25.9924	25.0614	8	8	8	23.9	23.9	23.9	57.7	0	9.6628	333530000	17	7	8	6	6	6	5	7	8	6	6	6	5	7	8	6	6	6	5	527	1	82	22	23.9	14.8	14.8	14.8	13.1	73187000	74979000	46687000	67230000	40851000	30591000
22.1226	22.6165	22.2714	NaN	NaN	21.897	2	2	2	3.5	3.5	3.5	108.1	0	4.8528	25251000	9	2	2	2	1	2	2	2	2	2	1	2	2	2	2	2	1	2	2	975	1	16	3.5	3.5	3.5	2.5	3.5	3.5	3480100	5974400	6110600	5807400	2034300	1844300
NaN	NaN	NaN	26.0055	25.5958	25.6696	5	5	5	11.3	11.3	11.3	66.602	0	19.631	175210000	19	1	2	2	4	4	5	1	2	2	4	4	5	1	2	2	4	4	5	617	1	34	2.3	4.4	4.4	8.8	8.8	11.3	9034700	12467000	7544400	57244000	35184000	53736000
27.1576	27.4417	27.5863	27.4691	27.3997	27.1379	12	12	12	19	19	19	90.664	0	67.449	900870000	64	11	12	11	9	11	11	11	12	11	9	11	11	11	12	11	9	11	11	799	1	134	16.9	19	16.9	15.8	16.9	16.9	147870000	165430000	163100000	160000000	121240000	143230000
26.132	26.0146	26.2812	25.7771	25.8241	25.6329	5	5	5	19.5	19.5	19.5	44.076	0	127.37	337660000	59	5	5	5	4	5	5	5	5	5	4	5	5	5	5	5	4	5	5	401	1	71	19.5	19.5	19.5	16.7	19.5	19.5	76285000	53007000	62328000	53649000	52308000	40082000
30.3921	30.0845	30.3593	29.1522	29.3679	29.1035	22	22	22	58.7	58.7	58.7	43.128	0	167.75	5077900000	284	22	21	22	20	21	18	22	21	22	20	21	18	22	21	22	20	21	18	392	1	326	58.7	58.7	58.7	56.6	48.5	48.2	1569700000	936280000	1188200000	478390000	461620000	443700000
27.1197	26.3688	27.6007	26.8897	26.919	28.1487	5	5	5	68	68	68	19.986	0	68.181	854650000	58	5	5	5	5	5	5	5	5	5	5	5	5	5	5	5	5	5	5	181	1	82	68	68	68	68	68	68	154830000	70592000	169490000	99870000	96417000	263450000
29.3104	29.8648	29.2432	28.444	28.3939	28.0467	10	10	10	40.2	40.2	40.2	24.435	0	52.622	2858400000	143	9	10	10	9	9	8	9	10	10	9	9	8	9	10	10	9	9	8	204	1	114	36.3	40.2	40.2	36.3	36.3	35.8	757260000	738320000	534140000	325930000	302260000	200480000
26.1883	25.7219	26.021	26.576	26.6578	26.8089	8	8	8	24.4	24.4	24.4	51.064	0	43.655	452330000	46	7	8	6	8	8	7	7	8	6	8	8	7	7	8	6	8	8	7	442	1	84	21.3	24.4	18.1	24.4	24.4	21.3	81005000	54186000	49153000	91244000	78120000	98618000
27.1589	26.1985	26.5569	25.9665	26.5761	25.5967	7	1	1	56.5	9.7	9.7	12.875	0	7.3252	477850000	26	7	5	7	6	6	7	1	1	1	1	1	1	1	1	1	1	1	1	124	1	23	56.5	47.6	56.5	47.6	47.6	56.5	159140000	70566000	87273000	62138000	50108000	48624000
28.2111	27.087	27.4917	27.4895	28.0989	28.6658	7	7	1	77.1	77.1	14.3	10.627	0	69.842	1340000000	65	7	5	7	5	6	6	7	5	7	5	6	6	1	1	1	0	1	0	105	1	92	77.1	59	77.1	52.4	66.7	62.9	403490000	158600000	182950000	130040000	217780000	247150000
29.7588	29.434	29.7506	29.8922	28.9233	29.5279	26	26	26	34.8	34.8	34.8	86.106	0	171.21	4233700000	272	25	25	24	22	24	23	25	25	24	22	24	23	25	25	24	22	24	23	770	1	329	34.8	34.5	34	29.2	34	30.4	877180000	557810000	765300000	984680000	401750000	646960000
27.1658	26.9454	27.1913	26.5702	26.976	27.2891	10	10	10	56.3	56.3	56.3	24.61	0	78.219	719430000	78	9	9	8	8	10	7	9	9	8	8	10	7	9	9	8	8	10	7	229	1	112	49.8	49.8	49.8	43.7	56.3	34.9	153100000	128910000	102510000	105790000	106670000	122440000
23.577	23.3824	23.5424	23.764	23.2262	23.4933	2	2	2	10.4	10.4	10.4	26.719	0	4.737	63063000	15	2	2	2	2	2	2	2	2	2	2	2	2	2	2	2	2	2	2	240	1	23	10.4	10.4	10.4	10.4	10.4	10.4	14717000	8916200	10548000	14256000	6340100	8286400
25.9336	25.9967	26.1876	26.2871	26.0244	26.1873	9	9	9	24.8	24.8	24.8	56.115	0	50.668	378660000	65	9	8	9	7	8	8	9	8	9	7	8	8	9	8	9	7	8	8	492	1	122	24.8	23.2	24.8	22.8	22.8	24.2	65633000	55720000	65965000	77403000	45595000	68346000
25.7228	25.6918	25.41	25.2733	25.8078	25.272	3	3	3	13.2	13.2	13.2	50.717	0	10.491	254040000	32	3	3	3	3	3	2	3	3	3	3	3	2	3	3	3	3	3	2	456	1	43	13.2	13.2	13.2	13.2	13.2	10.1	57388000	47855000	38518000	42693000	39180000	28406000
25.1609	NaN	25.1492	NaN	25.121	25.1251	3	3	3	5.8	5.8	5.8	133.61	0	4.7279	137670000	7	2	2	2	2	3	3	2	2	2	2	3	3	2	2	2	2	3	3	1185	1	24	4.9	4.9	4.9	4.9	5.8	5.8	15043000	9704500	12747000	7672000	41606000	50902000
26.0566	25.8146	26.11	25.8536	25.9097	25.985	5	5	5	12.6	12.6	12.6	69.961	0	121.72	340310000	55	5	5	5	4	5	5	5	5	5	4	5	5	5	5	5	4	5	5	625	1	57	12.6	12.6	12.6	9.8	12.6	12.6	70373000	50442000	59503000	55202000	43271000	61521000
23.6715	23.7203	23.8183	24.5023	23.4992	NaN	3	3	3	4.9	4.9	4.9	103.5	0	8.5693	72904000	6	3	3	3	3	3	1	3	3	3	3	3	1	3	3	3	3	3	1	912	1	24	4.9	4.9	4.9	4.9	4.9	2.5	15192000	14102000	11640000	19709000	8888000	3373300
27.2056	27.5185	27.5175	28.7393	28.233	28.6313	16	16	16	34.2	34.2	34.2	89.335	0	116.35	1480200000	113	14	15	15	15	15	16	14	15	15	15	15	16	14	15	15	15	15	16	784	1	205	29.3	33	32.8	33.9	33.9	34.2	145960000	173420000	159380000	371050000	227360000	403030000
25.9832	25.3847	25.6003	23.3362	24.0306	23.9956	5	5	5	20.7	20.7	20.7	38.354	0	18.361	181090000	32	5	4	5	2	4	2	5	4	5	2	4	2	5	4	5	2	4	2	352	1	45	20.7	17.9	20.7	8	17.9	10.8	66050000	46238000	41147000	6473500	12439000	8737600
NaN	22.5613	NaN	22.9445	22.7364	23.5865	2	2	2	3.1	3.1	3.1	106.52	0	27.09	33836000	5	1	2	1	2	2	2	1	2	1	2	2	2	1	2	1	2	2	2	971	1	16	1.6	3.1	1.6	3.1	3.1	3.1	1420700	3670500	2920300	12242000	5687500	7895000
23.6293	23.3741	23.4482	24.7896	24.2074	26.2611	4	4	4	17.8	17.8	17.8	31.896	0	27.181	144510000	15	3	3	3	3	3	4	3	3	3	3	3	4	3	3	3	3	3	4	297	1	39	14.8	14.8	14.8	14.8	14.8	17.8	11793000	8286200	8708400	33129000	17158000	65434000
26.1225	26.34	25.774	27.6019	27.3775	27.3622	11	11	11	29.1	29.1	29.1	68.488	0	28.08	664360000	68	8	10	9	9	10	11	8	10	9	9	10	11	8	10	9	9	10	11	621	1	115	24.8	27.7	23.7	25.9	25	29.1	71423000	76966000	36650000	189930000	119850000	169530000
24.9639	25.2179	24.9672	24.4833	25.34	25.2703	4	4	4	7.9	7.9	7.9	83.825	0	49.319	184370000	23	4	4	3	3	3	3	4	4	3	3	3	3	4	4	3	3	3	3	770	1	37	7.9	7.9	6.5	6.5	5.5	6.5	39221000	44147000	22885000	27934000	18804000	31383000
24.7692	24.6469	25.0709	25.5336	25.5027	25.4055	4	4	4	18.6	18.6	18.6	45.207	0	57.032	197620000	27	3	4	3	3	4	3	3	4	3	3	4	3	3	4	3	3	4	3	419	1	47	13.8	18.6	13.8	13.8	18.6	13.8	27201000	23741000	25004000	41706000	37120000	42853000
24.426	24.2008	24.2638	NaN	NaN	NaN	3	3	3	5.9	5.9	5.9	80.971	0	4.9368	64775000	4	3	3	3	2	2	0	3	3	3	2	2	0	3	3	3	2	2	0	752	1	22	5.9	5.9	5.9	3.7	3.7	0	21514000	19612000	14395000	6076900	3176600	0
25.5612	25.6037	25.9453	26.795	26.8688	26.9158	6	6	6	21.7	21.7	21.7	39.445	0	109.44	453810000	75	5	5	5	6	5	5	5	5	5	6	5	5	5	5	5	6	5	5	383	1	71	18	18	18	21.7	18	18	49293000	39205000	45840000	119890000	95687000	103900000
28.8224	28.4481	28.6415	27.5047	28.1072	27.7319	12	12	12	47.5	47.5	47.5	28.493	0	145.2	1710200000	130	11	12	11	9	10	10	11	12	11	9	10	10	11	12	11	9	10	10	263	1	166	44.1	47.5	44.1	42.2	44.1	44.1	499720000	335480000	336660000	165460000	187270000	185570000
28.9135	29.088	29.3391	28.5906	28.4874	29.054	19	19	19	72.8	72.8	72.8	43.842	0	192.02	2700200000	224	16	16	16	18	15	17	16	16	16	18	15	17	16	16	16	18	15	17	405	1	229	63.7	66.9	63.7	72.8	56.3	63.5	452350000	421170000	630130000	466520000	250690000	479360000
23.6705	23.9891	23.4942	23.602	23.3852	23.2555	2	2	2	10	10	10	34.656	0	5.6114	65633000	10	2	2	2	2	2	2	2	2	2	2	2	2	2	2	2	2	2	2	311	1	22	10	10	10	10	10	10	12703000	14939000	10964000	13425000	7188400	6414100
25.2611	25.6389	25.1617	24.5764	25.3027	24.3244	2	2	2	17	17	17	15.637	0	25.844	185950000	29	2	2	2	2	2	2	2	2	2	2	2	2	2	2	2	2	2	2	135	1	30	17	17	17	17	17	17	38439000	46753000	32007000	19603000	31138000	18011000
26.9429	27.7134	27.645	28.2448	27.8799	27.8152	17	17	17	5.2	5.2	5.2	550.17	0	36.681	1171400000	22	13	14	14	16	12	14	13	14	14	16	12	14	13	14	14	16	12	14	4955	1	135	3.9	4.2	4.3	4.9	3.8	4.2	40169000	219870000	161590000	322110000	184380000	243230000
29.0248	30.2873	29.3309	30.8281	29.5819	29.761	24	24	24	26.3	26.3	26.3	83.722	0	323.31	5444200000	376	22	24	24	24	24	24	22	24	24	24	24	24	22	24	24	24	24	24	802	1	387	26.3	26.3	26.3	26.3	26.3	26.3	529880000	1194600000	511830000	1883700000	543210000	780980000
25.0927	25.6013	24.8422	25.9782	25.4956	25.0301	6	6	6	6.5	6.5	6.5	167.55	0	51.947	227730000	44	6	6	6	6	6	6	6	6	6	6	6	6	6	6	6	6	6	6	1541	1	83	6.5	6.5	6.5	6.5	6.5	6.5	29658000	45654000	26545000	58414000	34273000	33189000
NaN	NaN	23.0453	NaN	22.9083	23.9197	3	3	3	3.3	3.3	3.3	108.8	0	10.296	43070000	5	1	1	3	2	3	3	1	1	3	2	3	3	1	1	3	2	3	3	1021	1	22	1.5	1.5	3.3	1.9	3.3	3.3	905660	1190800	6803100	13361000	4454000	16355000
23.5359	23.8545	NaN	23.7588	24.5418	23.796	3	3	3	35.7	35.7	35.7	13.529	0	6.0462	76166000	10	3	2	2	2	2	3	3	2	2	2	2	3	3	2	2	2	2	3	126	1	24	35.7	27.8	20.6	27.8	27.8	35.7	11442000	13466000	6939600	15932000	16230000	12156000
24.5319	25.5058	24.7828	25.9545	24.6507	25.4048	2	2	2	15.3	15.3	15.3	18.842	0	46.087	206900000	17	2	2	2	2	2	2	2	2	2	2	2	2	2	2	2	2	2	2	157	1	35	15.3	15.3	15.3	15.3	15.3	15.3	26750000	40332000	30868000	50422000	19992000	38538000
28.9799	29.0343	28.9497	30.0088	29.9467	30.1961	24	24	24	56.6	56.6	56.6	47.095	0	183.15	4243800000	217	20	19	19	22	23	21	20	19	19	22	23	21	20	19	19	22	23	21	440	1	315	48.9	48.9	46.4	48.6	56.6	48.9	501110000	440310000	417000000	972240000	862000000	1051100000
24.6309	24.3344	24.9193	25.3799	25.2132	25.5244	5	5	5	21.6	21.6	21.6	31.422	0	72.407	180850000	34	5	4	5	5	5	5	5	4	5	5	5	5	5	4	5	5	5	5	282	1	53	21.6	17.7	21.6	21.6	21.6	21.6	24150000	16608000	27310000	46896000	28770000	37116000
26.8662	26.615	26.8237	26.0373	26.2051	26.3888	7	7	7	24.8	24.8	24.8	45.18	0	33.504	509570000	35	6	7	6	4	5	5	6	7	6	4	5	5	6	7	6	4	5	5	407	1	72	20.4	24.8	20.4	12.3	16.7	16.7	136010000	125530000	104360000	42901000	32210000	68550000
23.8864	25.0777	NaN	25.7617	NaN	NaN	2	2	2	6.7	6.7	6.7	52.967	0	21.886	119890000	13	2	2	1	2	1	1	2	2	1	2	1	1	2	2	1	2	1	1	460	1	17	6.7	6.7	3.5	6.7	3.5	3.5	11625000	30800000	6016000	57657000	5979900	7812800
27.7419	27.5576	27.6946	27.5745	28.0327	27.4383	10	10	9	28.7	28.7	25.5	51.11	0	75.207	1114600000	110	9	9	8	9	8	8	9	9	8	9	8	8	9	8	8	8	7	7	471	1	125	25.5	26.8	23.6	26.8	25.1	25.1	223090000	155990000	182670000	204770000	196020000	152110000
21.2427	20.9845	26.1111	21.9552	23.1204	21.3091	2	2	2	1.9	1.9	1.9	114.39	0.001912	2.1347	78265000	6	2	2	2	2	2	1	2	2	2	2	2	1	2	2	2	2	2	1	1079	1	28	1.9	1.9	1.9	1.9	1.9	1.1	6491400	4077000	28235000	21580000	13760000	4121900
NaN	NaN	NaN	19.7284	NaN	20.7853	2	2	2	9.9	9.9	9.9	35.87	0.00049188	2.4292	3333300	4	2	1	0	2	1	2	2	1	0	2	1	2	2	1	0	2	1	2	344	1	11	9.9	4.4	0	9.9	4.4	9.9	335900	103630	0	1050300	431710	1411800
28.3023	28.0898	28.2062	28.7624	28.82	29.2543	13	13	13	55.6	55.6	55.6	31.862	0	192.38	2153000000	178	13	12	13	12	13	12	13	12	13	12	13	12	13	12	13	12	13	12	284	1	207	55.6	55.6	55.6	52.1	55.6	52.1	310440000	259750000	258620000	470450000	343280000	510430000
24.1736	24.8378	24.482	26.8359	24.9127	26.1202	7	7	7	9.8	9.8	9.8	139.73	0	23.018	262060000	26	7	6	6	7	6	6	7	6	6	7	6	6	7	6	6	7	6	6	1258	1	68	9.8	8.7	8.3	9.8	8.3	8.3	20336000	24483000	24467000	110060000	29389000	53326000
28.8363	28.2988	28.8161	28.195	28.6559	28.6783	13	13	10	43.3	43.3	36.5	38.495	0	184.36	2172700000	147	12	12	11	9	12	10	12	12	11	9	12	10	9	9	9	7	9	8	342	1	156	43.3	43.3	41.5	33.6	41.2	33.6	599290000	297210000	390200000	248970000	291860000	345140000
25.0431	24.8921	25.2664	25.274	24.7898	25.9786	5	5	5	23.6	23.6	23.6	20.585	0	12.288	212180000	28	5	5	5	5	4	5	5	5	5	5	4	5	5	5	5	5	4	5	182	1	52	23.6	23.6	23.6	23.6	23.6	23.6	36669000	22934000	32978000	50309000	19887000	49401000
24.893	25.2181	23.4416	NaN	21.3256	NaN	3	3	3	10.3	10.3	10.3	41.666	0	6.3189	76967000	13	3	2	2	1	2	0	3	2	2	1	2	0	3	2	2	1	2	0	378	1	18	10.3	7.7	7.4	4.8	7.7	0	30359000	36093000	8608800	755430	1150700	0
25.3668	24.8521	25.0154	26.8844	27.9498	27.8144	7	4	4	28.9	22.1	22.1	38.361	0	36.084	584750000	18	6	6	5	6	7	6	3	3	3	4	4	4	3	3	3	4	4	4	339	1	42	26	20.6	18.9	27.1	28.9	27.1	14101000	14670000	15632000	52104000	217570000	270670000
24.9437	24.8501	25.1226	25.7734	25.6697	26.064	7	7	7	42.6	42.6	42.6	39.166	0	18.783	242920000	22	5	6	5	7	4	6	5	6	5	7	4	6	5	6	5	7	4	6	364	1	59	32.7	40.4	32.7	42.6	22.3	38.7	31796000	27091000	31809000	68432000	36060000	47730000
24.867	25.1446	24.7207	NaN	NaN	25.2361	3	3	3	2.8	2.8	2.8	174.54	0	7.5421	124080000	8	2	2	3	1	2	3	2	2	3	1	2	3	2	2	3	1	2	3	1594	1	19	2.1	2.1	2.8	1.4	2.1	2.8	7055800	8553000	27063000	1616500	2213600	77578000
29.8397	29.8984	29.0595	28.5305	29.3683	28.0389	6	6	6	40.7	40.7	40.7	14.784	0	35.852	3345100000	89	5	4	5	5	6	6	5	4	5	5	6	6	5	4	5	5	6	6	135	1	82	40.7	30.4	40.7	40.7	40.7	40.7	946820000	775140000	476980000	375030000	527460000	243710000
25.3005	25.1648	25.2641	25.5747	25.2476	25.4964	8	8	8	11.8	11.8	11.8	103.26	0	17.688	226820000	18	6	6	5	7	7	7	6	6	5	7	7	7	6	6	5	7	7	7	927	1	64	9	9	7.7	10.4	10.5	10.5	40572000	31865000	27577000	64690000	21219000	40900000
28.2472	27.7793	28.2165	27.7992	28.4389	28.3617	9	9	9	25.3	25.3	25.3	44.755	0	77.571	1566600000	108	9	8	9	8	8	9	9	8	9	8	8	9	9	8	9	8	8	9	396	1	151	25.3	23.5	25.3	23.5	23.5	25.3	340690000	175440000	244410000	207570000	213960000	384550000
24.033	24.1232	23.7381	24.175	23.9686	NaN	3	3	3	2.3	2.3	2.3	184.58	0	14.109	89642000	7	3	3	3	3	3	3	3	3	3	3	3	3	3	3	3	3	3	3	1662	1	35	2.3	2.3	2.3	2.3	2.3	2.3	17616000	16529000	11006000	18532000	10153000	15806000
25.8709	25.9461	26.1283	25.6929	25.4509	25.811	8	8	8	19	19	19	69.631	0	46.074	314390000	40	8	8	8	5	7	7	8	8	8	5	7	7	8	8	8	5	7	7	642	1	81	19	19	19	13.1	16.2	17.9	67046000	57673000	62888000	39343000	29040000	58400000
25.8728	25.6464	25.838	25.4612	25.4401	25.5896	8	8	8	18.3	18.3	18.3	59.684	0	73.492	273920000	23	7	8	8	8	8	8	7	8	8	8	8	8	7	8	8	8	8	8	545	1	86	16.5	18.3	18.3	18.3	18.3	18.3	55803000	49684000	49108000	41180000	33134000	45008000
23.1551	24.3002	23.0354	25.5284	23.528	23.518	2	2	2	21.9	21.9	21.9	16.402	0.0046642	1.9551	98100000	8	2	2	2	1	1	1	2	2	2	1	1	1	2	2	2	1	1	1	146	1	29	21.9	21.9	21.9	9.6	9.6	9.6	9043600	18228000	7191600	39453000	10592000	13592000
24.7426	25.7378	24.6816	25.5367	24.3148	24.86	4	4	4	16.3	16.3	16.3	44.887	0	21.267	185100000	19	4	4	4	3	3	4	4	4	4	3	3	4	4	4	4	3	3	4	406	1	43	16.3	16.3	16.3	13.1	13.1	16.3	26374000	52912000	21028000	44609000	15739000	24443000
29.4511	29.2125	29.3993	29.3256	29.1695	29.3646	15	15	15	73	73	73	20.129	0	115.66	3533200000	200	15	15	15	15	14	14	15	15	15	15	14	14	15	15	15	15	14	14	178	1	223	73	73	73	73	73	73	789810000	551960000	635570000	599150000	367190000	589570000
24.2639	24.1545	24.271	24.5338	25.3485	24.5906	3	3	3	36.2	36.2	36.2	16.85	0	10.562	128090000	15	2	2	2	3	3	3	2	2	2	3	3	3	2	2	2	3	3	3	149	1	27	29.5	29.5	29.5	36.2	36.2	36.2	17632000	11801000	15550000	22725000	28253000	32130000
25.6321	26.1466	25.8048	27.1082	26.8846	27.1275	12	12	12	40.8	40.8	40.8	49.798	0	57.277	518520000	54	8	6	7	10	11	9	8	6	7	10	11	9	8	6	7	10	11	9	441	1	91	30.4	26.8	32.7	34.7	40.8	33.3	40784000	52760000	28506000	150330000	91138000	155000000
29.0178	29.2708	29.2697	28.6002	28.5171	28.0332	41	41	41	25.1	25.1	25.1	241.28	0	323.31	2530100000	221	39	41	40	33	34	35	39	41	40	33	34	35	39	41	40	33	34	35	2167	1	472	24	25.1	24.6	21.1	22.4	23	542710000	618710000	525690000	366370000	239420000	237200000
27.2408	27.6027	27.7887	26.9874	27.0352	26.935	11	11	11	12.5	12.5	12.5	118.63	0	69.534	858590000	62	9	10	8	10	9	10	9	10	8	10	9	10	9	10	8	10	9	10	1080	1	104	10.4	10.4	9.5	12.5	10.4	12.5	160050000	189550000	181680000	122820000	89041000	115450000
22.5731	22.4922	22.8622	NaN	22.2598	23.6403	2	2	2	2.5	2.5	2.5	95.964	0	5.6703	38703000	5	2	2	2	1	2	2	2	2	2	1	2	2	2	2	2	1	2	2	846	1	21	2.5	2.5	2.5	1.3	2.5	2.5	6000700	5488200	6989600	6280400	4365700	9578500
27.2975	27.25	27.4958	27.501	27.3876	27.765	19	19	19	40.8	40.8	40.8	75.698	0	158.24	966490000	70	15	16	17	17	16	16	15	16	17	17	16	16	15	16	17	17	16	16	687	1	190	35.2	35.4	37.6	38.3	36.4	33.9	162580000	136920000	158290000	187230000	111880000	209600000
25.4782	25.8201	25.8273	26.4731	25.4404	26.0944	8	8	8	9.1	9.1	9.1	161.95	0	30.807	326660000	25	8	8	8	7	8	7	8	8	8	7	8	7	8	8	8	7	8	7	1469	1	88	9.1	9.1	9.1	7.5	9.1	7.5	50286000	54371000	52004000	64292000	38826000	66880000
23.8672	24.4546	23.8986	24.4611	23.8621	24.287	5	5	5	18.9	18.9	18.9	48.416	0	12.171	99306000	8	4	4	3	3	3	4	4	4	3	3	3	4	4	4	3	3	3	4	429	1	35	14.7	14.7	11.9	13.8	13.8	16.1	16023000	17114000	11411000	23012000	10370000	21375000
26.0836	27.256	25.813	27.2039	26.1664	26.2258	2	2	2	19.4	19.4	19.4	15.859	0	8.8909	525990000	26	2	2	2	2	2	2	2	2	2	2	2	2	2	2	2	2	2	2	134	1	36	19.4	19.4	19.4	19.4	19.4	19.4	70660000	147200000	53771000	130880000	51543000	71942000
25.195	24.7324	25.6155	25.8446	25.4407	25.5475	5	5	5	13.4	13.4	13.4	56.539	0	82.346	236320000	46	5	4	5	3	5	4	5	4	5	3	5	4	5	4	5	3	5	4	494	1	46	13.4	10.5	13.4	8.1	13.4	10.9	47587000	18561000	45804000	47234000	34501000	42637000
25.8063	25.5587	25.801	26.6675	25.6197	26.1005	7	7	7	33	33	33	36.445	0	9.9283	348080000	16	6	4	6	6	4	6	6	4	6	6	4	6	6	4	6	6	4	6	333	1	57	29.4	19.8	30	29.4	19.8	29.4	67320000	41773000	56544000	85453000	30332000	66659000
NaN	NaN	NaN	23.9842	23.7615	NaN	2	2	2	12.2	12.2	12.2	27.975	0	14.183	52512000	6	1	1	1	2	2	1	1	1	1	2	2	1	1	1	1	2	2	1	245	1	14	7.8	7.8	7.8	12.2	12.2	7.8	8013800	6912800	1816600	14050000	11287000	10432000
NaN	23.8733	23.4235	24.4107	24.6321	23.9501	3	3	3	16.7	16.7	16.7	26.646	0.00049068	2.4043	93176000	12	1	2	3	2	3	3	1	2	3	2	3	3	1	2	3	2	3	3	239	1	24	6.3	12.1	16.7	12.1	16.7	16.7	16401000	14253000	13500000	16998000	14268000	17756000
22.3383	22.6267	22.4259	NaN	22.1146	22.5714	3	3	3	4.2	4.2	4.2	112.08	0	27.725	27661000	9	2	3	3	1	3	3	2	3	3	1	3	3	2	3	3	1	3	3	1042	1	36	2.5	4.2	4.2	1.7	4.2	4.2	2529900	6905400	4877500	4269500	3672200	5406800
23.9631	23.9051	24.106	23.5853	23.9097	24.0377	2	2	2	8.7	8.7	8.7	58.472	0	5.2331	83423000	7	2	2	2	2	2	2	2	2	2	2	2	2	2	2	2	2	2	2	530	1	20	8.7	8.7	8.7	8.7	8.7	8.7	19117000	13292000	19051000	8978300	8536600	14449000
27.7408	28.0534	28.0453	28.5999	28.08	28.6784	5	5	5	62.6	62.6	62.6	10.587	0	89.573	1645000000	114	5	5	5	5	5	5	5	5	5	5	5	5	5	5	5	5	5	5	91	1	117	62.6	62.6	62.6	62.6	62.6	62.6	219150000	253470000	221260000	416220000	230240000	304720000
NaN	NaN	23.3781	23.9943	NaN	24.2301	4	4	4	4	4	4	147.23	0	3.3759	52875000	5	0	1	2	3	2	3	0	1	2	3	2	3	0	1	2	3	2	3	1362	1	17	0	1.2	2	3.3	2.2	2.9	0	700460	5128500	18809000	9549000	18688000
27.0889	27.0656	26.4496	27.102	27.0933	26.7249	8	8	8	9.6	9.6	9.6	139.77	0	93.345	668740000	68	8	8	7	8	8	8	8	8	7	8	8	8	8	8	7	8	8	8	1296	1	95	9.6	9.6	8.7	9.6	9.6	9.6	144560000	120390000	74317000	124340000	110900000	94240000
24.9645	25.4612	25.4643	25.9442	24.7469	25.0472	7	7	7	5.9	5.9	5.9	181.07	0	15.731	212640000	18	5	5	5	5	4	5	5	5	5	5	4	5	5	5	5	5	4	5	1655	1	49	4	4.5	4.5	4	3.1	3.8	20191000	27006000	26457000	37223000	45629000	56138000
25.7427	26.2638	26.66	27.4341	27.0159	28.0098	11	11	11	21.8	21.8	21.8	51.421	0	46.804	719910000	65	8	6	8	7	11	10	8	6	8	7	11	10	8	6	8	7	11	10	467	1	110	18.8	16.3	20.3	18	21.8	21.2	49257000	63196000	87167000	142740000	105700000	271850000
25.9103	26.1436	26.5943	27.1914	27.2597	27.6039	11	11	11	37.2	37.2	37.2	38.216	0	29.028	652430000	74	9	10	10	9	10	11	9	10	10	9	10	11	9	10	10	9	10	11	366	1	115	35.2	35.2	26.8	35.2	37.2	37.2	42451000	64258000	83060000	181700000	96805000	184160000
25.1183	25.2776	25.4005	25.8423	25.2995	26.0725	6	6	6	26.7	26.7	26.7	40.099	0	77.649	256150000	49	3	4	4	4	4	5	3	4	4	4	4	5	3	4	4	4	4	5	359	1	53	11.4	17.3	17.3	17.3	17.3	22	30498000	35817000	38615000	64971000	26900000	59343000
31.7583	31.7021	31.8002	31.4274	31.4103	31.5466	36	36	36	60.9	60.9	60.9	67.786	0	323.31	17275000000	935	35	35	35	34	33	34	35	35	35	34	33	34	35	35	35	34	33	34	622	1	620	60.9	60.9	60.9	60.1	60.1	60.1	3464300000	2909600000	2998100000	2928800000	1971600000	3002400000
NaN	NaN	24.0137	NaN	23.9941	23.9753	3	3	3	6	6	6	80.717	0	2.6893	87961000	3	2	2	3	2	3	2	2	2	3	2	3	2	2	2	3	2	3	2	718	1	25	3.9	3.9	6	3.9	6	3.9	15052000	12492000	17438000	20334000	11518000	11127000
31.4399	31.1786	31.1167	30.6327	31.1553	30.5708	21	21	21	75.4	75.4	75.4	28.634	0	244.85	11578000000	459	20	20	21	15	20	19	20	20	21	15	20	19	20	20	21	15	20	19	264	1	323	69.7	69.7	75.4	54.5	75.4	67.8	2951800000	2139100000	2078400000	1387900000	1554600000	1466400000
27.1591	26.9678	27.4565	27.6689	27.8393	28.1452	10	10	10	65.3	65.3	65.3	16.208	0	157.38	1049300000	74	10	9	9	8	9	10	10	9	9	8	9	10	10	9	9	8	9	10	150	1	129	65.3	65.3	65.3	65.3	65.3	65.3	180710000	128510000	154500000	179840000	168180000	237520000
27.6172	27.854	27.7674	28.5196	28.4772	28.7891	8	8	8	47.3	47.3	47.3	20.802	0	70.593	1629300000	99	8	8	8	8	8	8	8	8	8	8	8	8	8	8	8	8	8	8	186	1	116	47.3	47.3	47.3	47.3	47.3	47.3	214090000	196510000	196740000	341170000	289380000	391400000
24.0713	24.1069	24.0937	24.4578	24.2312	24.0558	3	3	3	21.3	21.3	21.3	31.558	0	26.591	96561000	3	3	3	3	2	3	3	3	3	3	2	3	3	3	3	3	2	3	3	282	1	27	21.3	21.3	21.3	17.7	21.3	21.3	18700000	17027000	14715000	12952000	16095000	17074000
22.9212	22.8118	22.6502	23.6806	23.6494	23.8862	4	4	4	4.5	4.5	4.5	127.39	0	13.7	54680000	21	4	4	2	3	4	3	4	4	2	3	4	3	4	4	2	3	4	3	1117	1	36	4.5	4.5	2.1	3.3	4.5	3.3	11342000	8482200	2643100	9416100	10202000	12595000
30.4468	29.9467	29.838	29.7339	30.2775	29.6807	17	17	17	66.8	66.8	66.8	25.249	0	323.31	5715800000	311	17	17	16	17	17	16	17	17	16	17	17	16	17	17	16	17	17	16	235	1	316	66.8	66.8	66.8	66.8	66.8	65.5	1450700000	964620000	756780000	908380000	787730000	847580000
24.3676	24.3401	24.5163	25.0266	25.0075	24.7989	5	5	5	11.5	11.5	11.5	51.156	0	24.251	143750000	12	4	4	3	4	3	5	4	4	3	4	3	5	4	4	3	4	3	5	469	1	43	8.7	8.7	5.8	8.7	5.8	11.5	26470000	17149000	18278000	29927000	17130000	34796000
29.1116	29.0365	29.035	28.8414	29.0394	29.0662	16	16	16	35.3	35.3	35.3	56.745	0	144.93	2837000000	163	14	14	14	14	12	13	14	14	14	14	12	13	14	14	14	14	12	13	519	1	203	35.3	35.3	35.3	34.7	35.3	34.7	579690000	492550000	473390000	432780000	367600000	491020000
26.803	26.0199	26.811	25.7828	25.8658	26.2726	10	10	10	24.8	24.8	24.8	56.751	0	25.898	440490000	57	10	10	10	8	8	9	10	10	10	8	8	9	10	10	10	8	8	9	499	1	101	24.8	24.8	24.8	18.6	20	24.8	107540000	65533000	83379000	57887000	49840000	76315000
30.5054	30.3185	30.2744	29.887	30.5294	30.0311	11	11	11	52	52	52	20.779	0	143.58	6755800000	229	11	11	11	11	11	11	11	11	11	11	11	11	11	11	11	11	11	11	179	1	218	52	52	52	52	52	52	1661100000	1191900000	1083700000	869830000	1007100000	942270000
25.2049	25.2717	25.141	NaN	24.5588	24.5207	3	3	3	12.2	12.2	12.2	45.126	0	3.1585	156350000	8	3	3	3	2	2	3	3	3	3	2	2	3	3	3	3	2	2	3	402	1	34	12.2	12.2	12.2	6.7	6.7	12.2	45283000	24938000	39216000	12192000	12490000	22230000
22.1579	21.8345	22.0679	21.7078	22.1142	23.6541	2	2	2	6.8	6.8	6.8	31.18	0	9.7541	29300000	8	2	2	2	2	2	2	2	2	2	2	2	2	2	2	2	2	2	2	280	1	22	6.8	6.8	6.8	6.8	6.8	6.8	5417900	3115300	4694000	2442700	3143900	10487000
27.8021	27.3303	27.3027	26.9792	27.4595	27.541	20	20	20	30.3	30.3	30.3	102.25	0	195.91	935420000	161	18	15	20	13	17	15	18	15	20	13	17	15	18	15	20	13	17	15	934	1	195	27.1	25.2	30.3	21.1	26.8	24.1	238620000	151830000	148350000	90231000	140100000	166300000
24.8091	24.5087	25.0461	25.0217	23.3372	24.9707	7	7	7	6.3	6.3	6.3	200.66	0	7.2779	150430000	24	6	4	5	5	3	6	6	4	5	5	3	6	6	4	5	5	3	6	1890	1	56	5.7	3.9	4.4	4.2	3.1	5	44652000	13259000	29395000	32861000	6997700	23260000
29.6193	29.6894	29.8771	29.3326	29.5915	29.3046	27	27	27	66	66	66	59.3	0	305.8	4225400000	305	26	26	25	23	24	23	26	26	25	23	24	23	26	26	25	23	24	23	538	1	344	66	64.9	63	61.5	60	61.5	795120000	689420000	738710000	722860000	424540000	854780000
26.6341	26.8909	26.9226	27.6363	26.8739	27.1779	10	10	10	30	30	30	67.946	0	110.01	731760000	71	8	8	7	9	8	8	8	8	7	9	8	8	8	8	7	9	8	8	601	1	107	25.6	25.6	22.1	27.5	25.3	24.3	96436000	115140000	111240000	183020000	87746000	138180000
24.6614	25.7543	24.251	NaN	23.6546	NaN	3	3	3	10.2	10.2	10.2	43.054	0	10.69	116000000	15	2	3	3	1	3	1	2	3	3	1	3	1	2	3	3	1	3	1	381	1	23	4.5	10.2	10.2	4.5	10.2	5.8	17834000	40304000	29514000	13969000	10146000	4231400
24.2978	25.2048	25.1618	25.6306	24.6137	25.1369	4	4	4	18.2	18.2	18.2	31.11	0	9.9593	183660000	23	3	3	2	4	3	4	3	3	2	4	3	4	3	3	2	4	3	4	274	1	30	15	13.5	9.5	18.2	13.5	18.2	21197000	28863000	26638000	45875000	19332000	41754000
NaN	NaN	NaN	22.4508	23.2538	22.2922	2	2	2	2.5	2.5	2.5	88.068	0	5.9119	21714000	5	1	0	1	2	2	2	1	0	1	2	2	2	1	0	1	2	2	2	797	1	12	1	0	1	2.5	2.5	2.5	3531900	0	1300900	4416600	5640800	6824100
24.4962	23.9437	24.0418	24.7459	25.6841	25.2043	2	2	2	9.4	9.4	9.4	42.982	0	7.896	149770000	13	2	2	2	2	2	2	2	2	2	2	2	2	2	2	2	2	2	2	404	1	22	9.4	9.4	9.4	9.4	9.4	9.4	22617000	10798000	10921000	30926000	40126000	34376000
24.0089	24.4208	24.1043	27.2695	26.2484	27.1112	10	10	10	26.6	26.6	26.6	53.531	0	87.34	388580000	52	6	4	5	9	9	9	6	4	5	9	9	9	6	4	5	9	9	9	478	1	84	16.9	13	12.8	24.1	24.3	24.3	16248000	19532000	15049000	148390000	55247000	134110000
23.9828	23.752	23.8641	23.9185	23.902	23.7319	2	2	2	12.6	12.6	12.6	21.934	0	13.703	78939000	24	2	2	2	2	2	2	2	2	2	2	2	2	2	2	2	2	2	2	199	1	21	12.6	12.6	12.6	12.6	12.6	12.6	18469000	10134000	14287000	12257000	12839000	10951000
NaN	NaN	23.5349	22.7224	NaN	22.6964	2	2	2	1.5	1.5	1.5	167.42	0	2.9792	47114000	4	2	2	2	2	2	2	2	2	2	2	2	2	2	2	2	2	2	2	1542	1	21	1.5	1.5	1.5	1.5	1.5	1.5	9404700	10509000	10178000	7070300	4399200	5553100
26.693	26.8425	26.6039	26.5161	26.4616	26.4708	12	12	12	22.1	22.1	22.1	78.201	0	114.51	536670000	89	11	12	10	11	11	11	11	12	10	11	11	11	11	12	10	11	11	11	719	1	151	19.7	22.1	18.1	19.7	19.7	19.7	116240000	114500000	79605000	78185000	58103000	90027000
26.4418	26.5562	26.2932	26.9156	26.2546	26.7892	9	9	9	32.3	32.3	32.3	46.542	0	23.438	528330000	42	8	9	8	8	8	8	8	9	8	8	8	8	8	9	8	8	8	8	421	1	85	29.5	32.3	32.3	29.5	32.3	32.1	91741000	81908000	60802000	129160000	43188000	121530000
NaN	23.5203	NaN	23.5453	NaN	23.3374	2	2	2	6.4	6.4	6.4	61.655	0	13.149	46861000	4	2	2	1	2	1	2	2	2	1	2	1	2	2	2	1	2	1	2	563	1	18	6.4	6.4	2.8	6.4	2.8	6.4	7271300	10494000	5759200	12842000	2355800	8138800
25.5616	25.5783	25.6701	26.0871	26.033	26.5303	6	6	6	27.2	27.2	27.2	34.99	0	78.752	340790000	40	6	6	6	6	6	5	6	6	6	6	6	5	6	6	6	6	6	5	323	1	79	27.2	27.2	27.2	27.2	27.2	22	58297000	51847000	55378000	63078000	40312000	71881000
NaN	24.0261	24.0962	NaN	24.4599	24.0874	3	3	3	9.8	9.8	9.8	54.117	0	3.8588	94177000	5	2	3	3	2	3	3	2	3	3	2	3	3	2	3	3	2	3	3	502	1	28	7.2	9.8	9.8	7.2	9.8	9.8	3359600	7696200	8280400	28995000	15932000	29913000
29.9126	29.9292	30.1684	31.2094	30.5022	30.5788	10	10	10	66.7	66.7	66.7	21.722	0	203.15	7645400000	210	8	8	8	9	10	10	8	8	8	9	10	10	8	8	8	9	10	10	195	1	193	47.7	47.7	47.7	60	66.7	66.7	1196700000	950060000	983310000	1817800000	1257400000	1440200000
23.5751	23.4606	23.4357	23.9228	23.7968	25.1005	3	3	3	15.7	15.7	15.7	24.32	0	4.3344	88821000	3	3	3	3	2	3	3	3	3	3	2	3	3	3	3	3	2	3	3	216	1	29	15.7	15.7	15.7	9.7	15.7	15.7	16037000	8018400	8405000	18940000	11583000	25838000
23.9674	23.9178	24.3938	NaN	23.7143	23.5511	8	6	6	17.5	14.3	14.3	64.322	0	18.569	79310000	5	8	8	6	4	5	5	6	6	4	3	3	3	6	6	4	3	3	3	594	1	42	17.5	17.5	12.6	9.1	11.3	10.4	22570000	26006000	12184000	8523000	4666100	5360200
26.6317	26.7115	26.9036	26.5528	26.4166	27.1128	8	8	8	13.2	13.2	13.2	82.109	0	47.102	592450000	56	8	8	7	7	8	7	8	8	7	7	8	7	8	8	7	7	8	7	734	1	98	13.2	13.2	11.7	11.6	13.2	12.3	119470000	110970000	100310000	97106000	63372000	101220000
25.8547	25.4752	25.5874	26.1019	26.1195	26.1882	8	8	8	39.6	39.6	39.6	35.367	0	112.68	327900000	59	6	7	7	5	7	8	6	7	7	5	7	8	6	7	7	5	7	8	323	1	87	32.8	35.9	35.9	29.1	35.9	39.6	53606000	39021000	40984000	56271000	46621000	91392000
25.1367	25.3954	25.2281	25.4458	25.5603	25.1992	3	3	3	25.8	25.8	25.8	32.685	0	46.867	218630000	25	3	3	3	3	3	3	3	3	3	3	3	3	3	3	3	3	3	3	295	1	45	25.8	25.8	25.8	25.8	25.8	25.8	38956000	40253000	36011000	29921000	34886000	38601000
22.7265	23.5426	22.6635	NaN	23.0759	23.0337	3	3	3	18	18	18	23.196	0	6.9256	41989000	6	3	3	2	1	2	3	3	3	2	1	2	3	3	3	2	1	2	3	211	1	24	18	18	11.4	5.7	11.4	18	7273800	8509400	3270200	5116300	6427600	11392000
27.4566	27.6807	27.7332	27.1453	27.3377	26.4982	13	13	13	20	20	20	117.52	0	87.74	898940000	93	11	12	13	12	10	9	11	12	13	12	10	9	11	12	13	12	10	9	1082	1	152	18.3	20	20	19.9	15.2	13.2	201920000	208620000	198680000	121820000	91708000	76189000
26.576	26.9926	26.4625	26.9032	26.5939	26.1891	7	7	7	35.6	35.6	35.6	26.197	0	53.852	547820000	71	7	7	7	5	7	6	7	7	7	5	7	6	7	7	7	5	7	6	233	1	100	35.6	35.6	35.6	29.2	35.6	34.8	113630000	111100000	96409000	90366000	65503000	70813000
23.1822	23.5271	NaN	NaN	NaN	NaN	2	2	2	2.7	2.7	2.7	110.39	0.00049334	2.4747	32946000	4	2	2	1	1	0	1	2	2	1	1	0	1	2	2	1	1	0	1	1016	1	11	2.7	2.7	1.6	1.6	0	1.6	10346000	9418400	6071400	5289500	0	1820500
24.7743	25.2516	25.1432	NaN	NaN	24.4046	3	3	3	8.3	8.3	8.3	172.04	0	20.196	157110000	21	1	1	1	2	2	1	1	1	1	2	2	1	1	1	1	2	2	1	1541	1	24	7	7	7	7.7	7.6	7	28742000	34504000	32025000	32024000	12179000	17638000
25.159	25.1717	24.6871	24.4362	24.5672	24.1919	3	3	3	13	13	13	37.321	0	15.729	147960000	27	3	2	2	2	2	3	3	2	2	2	2	3	3	2	2	2	2	3	338	1	25	13	10.1	9.8	9.8	9.8	13	31274000	28654000	22209000	22275000	15409000	28133000
19.4896	19.7632	19.9607	NaN	19.4841	21.1332	2	2	2	3.9	3.9	3.9	75.144	0	3.1387	5200700	7	2	2	2	1	2	2	2	2	2	1	2	2	2	2	2	1	2	2	673	1	18	3.9	3.9	3.9	1.9	3.9	3.9	755320	861170	501640	330430	730180	2022000
21.6821	21.8021	21.9792	NaN	NaN	NaN	1	1	1	3.3	3.3	3.3	44.512	0	17.692	9917800	8	1	1	1	0	1	0	1	1	1	0	1	0	1	1	1	0	1	0	399	1	13	3.3	3.3	3.3	0	3.3	0	2435100	3367900	4036600	0	78151	0
24.1522	25.3927	24.747	26.1393	25.6077	25.1155	5	5	5	16.7	16.7	16.7	41.745	0	7.4056	218550000	12	5	5	2	4	3	4	5	5	2	4	3	4	5	5	2	4	3	4	384	1	40	16.7	16.7	7.8	14.6	10.7	14.6	20457000	30169000	14034000	70558000	40400000	42934000
30.3839	30.1193	29.919	29.4528	29.7339	29.0548	12	12	12	65.7	65.7	65.7	15.43	0	103.13	5043300000	122	10	10	11	8	11	8	10	10	11	8	11	8	10	10	11	8	11	8	134	1	112	53.7	53.7	60.4	48.5	59	47.8	1304600000	914460000	745570000	916580000	665050000	497030000
NaN	NaN	NaN	23.3408	NaN	23.5176	3	3	3	2.8	2.8	2.8	165.52	0	3.1805	43048000	3	1	2	2	2	3	3	1	2	2	2	3	3	1	2	2	2	3	3	1524	1	19	0.7	1.8	1.6	2.1	2.8	2.8	2586500	2426000	4860400	11738000	12107000	9329700
28.5315	28.5853	28.4048	28.716	28.529	28.3139	7	7	7	23.8	23.8	23.8	46.299	0	18.277	1974800000	36	6	6	7	4	7	7	6	6	7	4	7	7	6	6	7	4	7	7	408	1	72	19.1	23.8	23.8	16.9	23.8	23.8	452340000	460490000	278270000	117810000	252210000	413690000
24.7014	24.478	24.3685	25.5492	25.1924	25.4336	9	9	9	19.3	19.3	19.3	70.535	0	38.388	175300000	27	3	3	7	7	6	7	3	3	7	7	6	7	3	3	7	7	6	7	618	1	57	7.6	8.6	15.7	16.3	15.4	16.3	20009000	17145000	21010000	35392000	28433000	53309000
30.8666	30.595	30.6695	30.9468	30.4786	30.7949	15	15	15	86.1	86.1	86.1	16.674	0	181.04	9641300000	389	15	15	15	14	14	14	15	15	15	14	14	14	15	15	15	14	14	14	151	1	324	86.1	86.1	86.1	86.1	86.1	86.1	2024500000	1550900000	1490400000	2031400000	977580000	1566500000
29.7332	29.8203	29.9493	29.7556	29.9146	29.8124	28	28	28	46	46	46	96.957	0	323.31	4950300000	353	26	27	26	20	26	26	26	27	26	20	26	26	26	27	26	20	26	26	880	1	378	46	45	44.5	42	44	44	948020000	851130000	833160000	741150000	718670000	858170000
27.4761	27.5226	27.6223	27.8257	27.525	27.7479	13	13	13	64.3	64.3	64.3	34.995	0	50.161	1079100000	54	12	12	11	12	11	12	12	12	11	12	11	12	12	12	11	12	11	12	308	1	127	58.4	58.4	54.2	58.4	56.8	58.8	202440000	165800000	149030000	231600000	157700000	172480000
23.2578	NaN	22.4579	NaN	NaN	NaN	2	2	2	3.6	3.6	3.6	77.511	0	8.0346	25508000	2	2	2	2	1	2	0	2	2	2	1	2	0	2	2	2	1	2	0	704	1	16	3.6	3.6	3.6	1.7	3.6	0	9492400	6725200	5057000	1882900	2350400	0
32.2564	32.5061	31.8095	31.6897	31.85	31.2712	27	27	27	59.2	59.2	59.2	47.543	0	323.31	21828000000	609	27	27	26	23	24	22	27	27	26	23	24	22	27	27	26	23	24	22	419	1	492	59.2	59.2	58.5	49.9	53.5	54.2	5527200000	4759600000	3208700000	3413000000	2584200000	2335100000
25.4216	25.6384	25.3991	26.3576	26.2331	26.3293	11	11	11	15.6	15.6	15.6	263.34	0	124.28	338300000	43	8	9	8	9	8	9	8	9	8	9	8	9	8	9	8	9	8	9	2377	1	114	7.7	13.9	7.9	13.7	13.3	14.5	43751000	56560000	33828000	77396000	46910000	79854000
NaN	NaN	NaN	NaN	22.8245	22.7245	2	2	2	2.7	2.7	2.7	87.849	0	13.314	36654000	3	2	2	2	2	2	2	2	2	2	2	2	2	2	2	2	2	2	2	815	1	19	2.7	2.7	2.7	2.7	2.7	2.7	8297100	3920900	5317300	7862800	5879400	5376300
22.5218	22.6835	22.9423	NaN	21.2934	22.2726	1	1	1	7.9	7.9	7.9	18.719	0	2.7944	24868000	21	1	1	1	0	1	1	1	1	1	0	1	1	1	1	1	0	1	1	165	1	20	7.9	7.9	7.9	0	7.9	7.9	6434100	5570900	6648000	0	1698900	4516400
25.3235	25.1749	25.4108	25.986	25.7567	26.2894	6	6	6	34.4	34.4	34.4	24.306	0	80.622	283030000	30	4	3	6	4	5	5	4	3	6	4	5	5	4	3	6	4	5	5	218	1	57	21.1	15.1	34.4	22.9	29.4	29.4	38747000	15389000	38865000	63364000	52736000	73925000
23.7001	23.7142	23.7514	23.8572	24.2333	24.1098	2	2	2	12.5	12.5	12.5	47.131	0	7.8416	81973000	12	2	2	2	2	2	2	2	2	2	2	2	2	2	2	2	2	2	2	425	1	21	12.5	12.5	12.5	12.5	12.5	12.5	14604000	13213000	11929000	10354000	14698000	17176000
27.9964	28.3594	27.7019	28.1852	28.5193	28.3698	10	10	10	57.7	57.7	57.7	31.512	0	87.698	1603100000	81	10	10	10	9	10	8	10	10	10	9	10	8	10	10	10	9	10	8	279	1	156	57.7	57.7	57.7	47	57.7	42.7	328820000	311330000	205520000	248450000	276690000	232310000
29.9136	29.8052	29.8215	29.5699	29.7676	29.2913	29	29	29	70.3	70.3	70.3	59.189	0	323.31	4561800000	367	28	27	29	25	26	24	28	27	29	25	26	24	28	27	29	25	26	24	546	1	426	65.4	63.9	70.3	61.7	63.9	60.3	1039500000	828750000	857080000	680790000	608070000	547520000
25.9591	25.2992	25.3552	25.3474	26.3755	25.6632	6	6	6	18	18	18	44.634	0	12.903	275940000	19	5	5	5	3	6	4	5	5	5	3	6	4	5	5	5	3	6	4	400	1	59	16.5	16.5	15.2	10.2	18	13	58322000	27085000	38355000	29429000	82983000	39765000
28.9472	28.9955	28.7778	29.153	28.9913	29.5076	28	28	28	67.4	67.4	67.4	50.487	0	250.29	2972500000	240	25	26	26	24	23	25	25	26	26	24	23	25	25	26	26	24	23	25	476	1	330	64.5	64.5	63.7	58.4	61.1	60.3	557150000	481230000	358790000	527260000	388540000	659580000
27.1585	28.1398	27.1677	28.0612	26.9606	27.2919	5	5	5	40.1	40.1	40.1	16.823	0	105.41	1061200000	54	5	5	4	4	5	4	5	5	4	4	5	4	5	5	4	4	5	4	147	1	85	40.1	40.1	33.3	33.3	40.1	33.3	145720000	252920000	117780000	299310000	96912000	148520000
NaN	NaN	22.7381	25.0947	25.138	24.1334	2	2	2	17.4	17.4	17.4	14.934	0	12.499	79584000	15	0	0	2	2	2	2	0	0	2	2	2	2	0	0	2	2	2	2	132	1	16	0	0	17.4	17.4	17.4	17.4	0	0	6458000	21288000	25291000	26547000
24.0939	23.569	23.406	22.9242	23.3667	NaN	3	3	3	13.4	13.4	13.4	23.664	0	3.1439	54111000	4	3	3	3	3	3	2	3	3	3	3	3	2	3	3	3	3	3	2	224	1	31	13.4	13.4	13.4	13.4	13.4	13.4	13145000	12203000	9837200	8042900	8501900	2380800
26.6231	26.8353	26.5925	28.7302	27.7317	28.5078	19	19	19	22.9	22.9	22.9	119.01	0	284.21	1204200000	111	12	13	13	18	16	18	12	13	13	18	16	18	12	13	13	18	16	18	1050	1	172	17.4	18.4	18.2	22.1	19.6	21.8	91732000	95133000	76861000	416980000	149900000	373580000
31.9337	31.8436	31.8159	30.8439	31.471	30.7017	17	17	17	61.5	61.5	61.5	28.272	0	256.96	16071000000	399	17	17	17	14	15	15	17	17	17	14	15	15	17	17	17	14	15	15	260	1	338	61.5	61.5	61.5	55.8	58.5	52.7	4321500000	3245300000	3130700000	1760400000	2007700000	1605700000
NaN	21.6853	NaN	NaN	22.0917	21.1441	3	3	3	0.9	0.9	0.9	453.87	0	3.4185	10807000	3	0	2	0	2	2	2	0	2	0	2	2	2	0	2	0	2	2	2	4087	1	11	0	0.6	0	0.7	0.6	0.6	0	4044900	0	2974500	2563800	1224200
23.8969	24.1843	24.4329	23.881	23.9202	23.7042	2	2	2	4.1	4.1	4.1	92.513	0	5.7258	88550000	17	2	2	2	2	2	2	2	2	2	2	2	2	2	2	2	2	2	2	822	1	23	4.1	4.1	4.1	4.1	4.1	4.1	10657000	18733000	22682000	16215000	7232100	13031000
23.5502	23.6233	23.6914	25.2258	23.9366	24.6695	3	3	3	10.2	10.2	10.2	39.139	0	13.058	105710000	10	2	2	2	3	3	3	2	2	2	3	3	3	2	2	2	3	3	3	352	1	28	7.1	7.1	7.1	10.2	10.2	10.2	5546700	7353500	7837700	36201000	14937000	33836000
22.0091	22.4882	NaN	23.409	22.4861	22.5748	3	3	3	4.9	4.9	4.9	100.13	0	4.171	29348000	4	2	2	0	3	2	2	2	2	0	3	2	2	2	2	0	3	2	2	920	1	18	3.5	3.5	0	4.9	3.5	3.5	2741500	5327400	0	11479000	5382300	4418100
26.2972	26.2661	26.3492	27.4313	26.9889	27.507	12	12	12	40.8	40.8	40.8	45.329	0	47.599	650370000	72	10	9	10	11	11	11	10	9	10	11	11	11	10	9	10	11	11	11	409	1	129	34.5	34.5	34.5	36.2	37.7	37.7	75029000	64896000	63649000	166620000	109690000	170490000
24.8282	24.744	24.5344	23.4668	23.9943	23.9667	3	3	3	9	9	9	74.736	0	31.321	110520000	14	3	3	3	3	3	2	3	3	3	3	3	2	3	3	3	3	3	2	668	1	28	9	9	9	9	9	3.6	32582000	23196000	24626000	7371400	11017000	11726000
32.9098	32.9003	32.9735	32.8254	32.9395	33.1021	52	52	52	64.8	64.8	64.8	80.572	0	323.31	43559000000	1370	49	50	51	48	47	48	49	50	51	48	47	48	49	50	51	48	47	48	701	1	1038	64.6	60.5	60.5	64.6	57.3	57.3	8264000000	7024400000	7262900000	6601800000	5791800000	8613600000
NaN	NaN	NaN	25.7529	25.1752	26.7677	4	4	4	16.6	16.6	16.6	37.32	0	30.205	187700000	16	1	0	0	4	3	4	1	0	0	4	3	4	1	0	0	4	3	4	349	1	23	7.2	0	0	16.6	14	16.6	2860100	0	0	65666000	21399000	97777000
28.9705	28.818	28.9688	28.9657	28.7976	29.0347	6	6	6	57.6	57.6	57.6	14.22	0	117.44	2648000000	144	6	6	6	5	6	6	6	6	6	5	6	6	6	6	6	5	6	6	125	1	92	57.6	57.6	57.6	53.6	57.6	57.6	449690000	370310000	439030000	489790000	355480000	543710000
25.6659	25.7	25.4716	26.1189	25.5955	25.5661	8	8	8	13.6	13.6	13.6	78.76	0	15.286	285710000	19	7	8	7	6	6	7	7	8	7	6	6	7	7	8	7	6	6	7	730	1	74	12.1	13.6	12.1	10.4	10.5	12.1	57192000	54106000	42786000	56845000	34512000	40270000
26.5366	27.8483	26.6794	27.7802	26.6435	26.2903	9	9	8	59.7	59.7	54.7	27.782	0	58.815	750860000	48	9	9	9	8	7	8	9	9	9	8	7	8	8	8	8	7	6	7	243	1	104	59.7	59.7	59.7	56.8	49.8	52.7	82291000	211640000	102530000	198730000	86946000	68722000
NaN	NaN	NaN	23.7064	NaN	24.9531	3	3	3	17.7	17.7	17.7	22.972	0	9.8287	60224000	9	1	1	0	2	2	2	1	1	0	2	2	2	1	1	0	2	2	2	203	1	14	4.9	4.9	0	9.4	13.3	9.4	7214300	5090800	0	14431000	6323600	27164000
27.366	27.3349	27.4254	27.4291	27.51	27.2857	13	13	13	24.8	24.8	24.8	92.224	0	100.19	915660000	93	12	12	11	10	12	12	12	12	11	10	12	12	12	12	11	10	12	12	842	1	138	20.8	20.8	18.1	20.9	23.6	20.8	197320000	186910000	124710000	114450000	131680000	160590000
26.7242	26.6205	26.9257	26.3001	26.3739	25.9881	9	9	9	30.7	30.7	30.7	46.123	0	53.278	502410000	50	8	6	8	8	8	8	8	6	8	8	8	8	8	6	8	8	8	8	414	1	101	28.5	24.9	30.7	30.7	28.5	28.5	110110000	89669000	89262000	72381000	61919000	79070000
25.516	25.2782	25.9224	25.8273	25.5748	25.7719	6	6	6	20.8	20.8	20.8	46.674	0	32.812	274950000	22	5	6	6	6	6	6	5	6	6	6	6	6	5	6	6	6	6	6	408	1	66	20.8	20.8	20.8	20.8	20.8	20.8	45268000	38744000	46109000	51305000	40220000	53307000
26.2282	26.1089	26.3898	26.0424	26.384	26.0279	7	6	6	28.6	25.4	25.4	51.682	0	38.559	401260000	48	5	6	4	7	6	6	5	5	4	6	5	5	5	5	4	6	5	5	472	1	58	23.7	26.9	17.4	28.6	26.9	25.2	73962000	60432000	55792000	79332000	63735000	68008000
25.6624	25.2314	25.3689	24.8886	24.8023	25.3201	5	5	5	31.8	31.8	31.8	28.224	0	28.115	209850000	30	5	5	5	4	5	5	5	5	5	4	5	5	5	5	5	4	5	5	255	1	54	31.8	31.8	31.8	27.1	31.8	31.8	59087000	30964000	34047000	28266000	19249000	38235000
26.4093	26.2079	26.0426	24.1057	25.4776	24.3653	9	9	9	16.6	16.6	16.6	74.376	0	13.761	280960000	28	7	8	9	4	4	6	7	8	9	4	4	6	7	8	9	4	4	6	652	1	62	13.5	14.6	16.6	9.2	8.7	12.6	84426000	67376000	67743000	17359000	24805000	19252000
26.2688	25.8838	26.3247	24.877	24.914	25.1009	4	4	4	16.9	16.9	16.9	39.044	0	37.543	285850000	23	3	3	4	3	3	3	3	3	4	3	3	3	3	3	4	3	3	3	356	1	34	11.5	11.5	16.9	11.5	11.5	14.3	83176000	48196000	75985000	25711000	21683000	31102000
28.1063	28.1507	28.3418	28.183	28.7782	27.9105	3	3	3	35.5	35.5	35.5	9.1286	0	11.265	1660700000	42	3	3	3	3	3	2	3	3	3	3	3	2	3	3	3	3	3	2	76	1	43	35.5	35.5	35.5	35.5	35.5	25	304560000	261720000	283260000	278660000	300590000	231910000
25.6725	26.6384	26.0318	26.2523	26.7393	26.0338	2	2	2	37.9	37.9	37.9	13.005	0	39.034	413930000	37	2	2	2	2	2	2	2	2	2	2	2	2	2	2	2	2	2	2	116	1	24	37.9	37.9	37.9	37.9	37.9	37.9	52343000	87644000	58398000	76073000	78121000	61357000
23.5489	23.3739	23.2428	23.8663	23.6064	23.99	3	3	3	6.8	6.8	6.8	92.221	0	10.024	68979000	9	3	2	3	3	3	3	3	2	3	3	3	3	3	2	3	3	3	3	873	1	29	6.8	5.7	6.8	6.8	6.8	6.8	14420000	8539700	7083600	14806000	8542700	15587000
23.2508	23.4764	NaN	23.7828	24.9243	23.6693	2	2	2	11.3	11.3	11.3	35.423	0	53.184	76032000	14	1	1	1	1	1	2	1	1	1	1	1	2	1	1	1	1	1	2	311	1	22	8.7	8.7	8.7	8.7	8.7	11.3	8492400	6719400	7072900	19466000	19014000	15268000
22.6842	22.7347	22.7913	23.5243	22.6248	23.117	3	3	3	3.3	3.3	3.3	154.36	0	9.2187	42433000	12	3	3	2	3	3	3	3	3	2	3	3	3	3	3	2	3	3	3	1433	1	32	3.3	3.3	2.1	3.3	3.3	3.3	7043100	5558700	5574600	10161000	5953300	8143000
28.2364	28.2544	28.5226	27.5791	28.5751	28.3598	3	3	3	32.7	32.7	32.7	83.318	0	66.97	1681400000	68	3	3	2	3	3	3	3	3	2	3	3	3	3	3	2	3	3	3	811	1	43	32.7	32.7	31.3	32.7	32.7	32.7	312380000	284820000	321290000	181610000	268090000	313250000
NaN	NaN	NaN	24.1966	NaN	23.8492	4	4	4	5.4	5.4	5.4	109.55	0	6.861	53469000	2	1	2	2	3	3	4	1	2	2	3	3	4	1	2	2	3	3	4	1025	1	22	1.8	3	3	4.1	4.1	5.4	1916300	3374900	2953900	19520000	12799000	12905000
27.7812	27.5966	27.6941	26.6389	27.1355	26.4484	8	8	8	32	32	32	43.486	0	42.011	862040000	94	7	7	8	6	6	7	7	7	8	6	6	7	7	7	8	6	6	7	391	1	123	31.7	31.7	32	28.6	28.6	31.7	233110000	168390000	181840000	91549000	107110000	80039000
29.2982	29.1889	29.5446	29.4832	29.4903	29.5802	25	25	25	59.3	59.3	59.3	52.533	0	244.37	3806400000	281	25	25	24	23	23	24	25	25	24	23	23	24	25	25	24	23	23	24	489	1	357	59.3	59.3	59.3	59.1	59.3	59.3	719060000	541780000	614740000	707010000	465310000	758550000
28.2718	28.1101	28.3839	27.3692	27.4572	27.0846	16	16	16	34.5	34.5	34.5	72.111	0	121.34	1281100000	116	15	15	15	12	13	11	15	15	15	12	13	11	15	15	15	12	13	11	634	1	156	32.6	33.3	33.3	26.7	29.2	24.6	329840000	265080000	294470000	150650000	119840000	121210000
27.7189	28.1223	28.3213	28.9957	29.5222	28.9728	15	15	15	40.6	40.6	40.6	56.275	0	134.02	2265300000	104	14	13	14	12	12	12	14	13	14	12	12	12	14	13	14	12	12	12	502	1	200	39	35.9	37.5	39	36.7	35.3	225340000	267110000	316880000	506830000	484680000	464450000
24.9018	25.3044	25.2565	25.2315	25.1689	25.6685	6	6	6	9.3	9.3	9.3	114.48	0	51.57	211170000	32	5	5	5	5	6	5	5	5	5	5	6	5	5	5	5	5	6	5	1052	1	56	7.9	7.9	7.9	6.6	9.3	7.9	30187000	32525000	31240000	40765000	27968000	48486000
25.9015	25.9775	26.2255	26.2432	26.2601	26.3482	7	7	7	31.3	31.3	31.3	35.751	0	35.076	394550000	37	6	6	6	6	7	6	6	6	6	6	7	6	6	6	6	6	7	6	319	1	88	27.6	27.6	27.6	27.6	31.3	28.5	73234000	47075000	56339000	73623000	53860000	90419000
27.6284	27.5365	27.568	27.2859	27.6154	27.6939	14	14	14	35.7	35.7	35.7	56.957	0	42.619	1030700000	98	11	12	14	13	12	11	11	12	14	13	12	11	11	12	14	13	12	11	499	1	181	30.3	30.3	35.7	33.7	33.7	27.7	213500000	163150000	173720000	166440000	142940000	170920000
26.8602	26.7217	26.8499	26.9566	26.7545	27.0442	7	7	7	16.5	16.5	16.5	46.498	0	38.351	637560000	37	6	6	7	6	6	7	6	6	7	6	6	7	6	6	7	6	6	7	425	1	74	16.5	16.5	16.5	16.5	16.5	16.5	122900000	97663000	102370000	122740000	86105000	105780000
25.5036	25.2003	25.6035	25.9565	25.4772	25.8291	5	5	5	18.4	18.4	18.4	55.902	0	43.732	267450000	48	5	5	5	4	4	5	5	5	5	4	4	5	5	5	5	4	4	5	527	1	67	18.4	18.4	18.4	15.6	15.6	18.4	44005000	32301000	45150000	57473000	36183000	52341000
24.7857	24.9693	24.7006	NaN	24.6958	NaN	3	3	3	3.9	3.9	3.9	102.38	0	3.8351	155290000	4	3	3	2	2	3	1	3	3	2	2	3	1	3	3	2	2	3	1	934	1	23	3.9	3.9	2.6	2.6	3.9	1.1	47621000	19818000	24651000	21215000	20352000	21636000
30.8703	30.5394	30.7482	30.2821	30.7484	30.8895	3	3	3	9.5	9.5	9.5	53.211	0	45.617	9321200000	101	3	3	3	3	3	3	3	3	3	3	3	3	3	3	3	3	3	3	483	1	84	9.5	9.5	9.5	9.5	9.5	9.5	1184400000	926460000	644750000	2298900000	1311900000	2954800000
22.6511	NaN	NaN	21.1289	22.7612	NaN	2	2	2	2.4	2.4	2.4	110.08	0	25.775	24211000	18	2	2	1	2	2	2	2	2	1	2	2	2	2	2	1	2	2	2	1040	1	17	2.4	2.4	1.3	2.4	2.4	2.4	5634400	3521600	7575000	3085000	4394800	0
25.9217	25.9961	25.9146	25.8276	25.4604	25.4726	6	6	6	11.9	11.9	11.9	92.828	0	20.106	303830000	40	6	5	5	5	5	5	6	5	5	5	5	5	6	5	5	5	5	5	818	1	70	11.9	10.5	10.5	10.5	10.5	10.5	75902000	55424000	51969000	54095000	28404000	38039000
26.7027	27.4435	26.8724	28.098	27.7987	27.2503	6	6	6	48.7	48.7	48.7	17.371	0	51.016	947360000	43	6	6	6	6	6	6	6	6	6	6	6	6	6	6	6	6	6	6	152	1	78	48.7	48.7	48.7	48.7	48.7	48.7	116300000	160010000	115100000	252260000	161500000	142190000
23.9114	24.0364	24.3535	24.0725	23.5761	24.6722	5	5	5	14.1	14.1	14.1	50.836	0	8.8371	97768000	7	4	3	3	4	3	3	4	3	3	4	3	3	4	3	3	4	3	3	476	1	34	10.5	7.8	7.8	11.3	7.8	7.8	13319000	15591000	14746000	17979000	8270400	27863000
23.926	24.4852	NaN	24.1174	NaN	NaN	3	3	3	10.9	10.9	10.9	53.172	0	40.766	68865000	11	2	2	1	2	1	2	2	2	1	2	1	2	2	2	1	2	1	2	486	1	20	9.3	9.3	3.5	9.3	3.5	5.1	14590000	21996000	5174300	16474000	4024800	6606000
NaN	NaN	NaN	24.3472	23.6263	23.9971	6	6	6	4.6	4.6	4.6	204.1	0	9.881	43986000	8	1	1	0	5	6	4	1	1	0	5	6	4	1	1	0	5	6	4	1929	1	33	0.7	0.7	0	4	4.6	3.3	165940	85044	0	20958000	10218000	12559000
23.0435	22.9381	NaN	28.0853	25.4058	27.7387	18	18	18	21.4	21.4	21.4	143.15	0	81.103	503380000	31	3	3	1	15	13	18	3	3	1	15	13	18	3	3	1	15	13	18	1362	1	108	3.3	2.9	1	18.6	16.9	21.4	4979700	4354900	712100	218880000	69737000	204710000
NaN	NaN	NaN	24.1355	22.9562	23.3152	3	3	3	7.4	7.4	7.4	68.435	0	9.6703	32513000	7	0	0	0	3	2	3	0	0	0	3	2	3	0	0	0	3	2	3	651	1	13	0	0	0	7.4	5.2	7.4	0	0	0	15123000	3743200	13647000
NaN	25.0441	NaN	25.7838	25.5833	25.96	6	6	6	8.5	8.5	8.5	126.76	0	22.243	186370000	16	1	2	2	5	6	5	1	2	2	5	6	5	1	2	2	5	6	5	1207	1	34	2.1	2.3	3.1	7.1	8.5	7.4	1203100	11472000	4161400	73484000	29287000	66765000
NaN	22.149	NaN	23.2254	22.5354	24.0201	3	3	3	3.8	3.8	3.8	113.59	0	3.5324	33298000	5	1	2	1	2	3	3	1	2	1	2	3	3	1	2	1	2	3	3	1041	1	20	1.4	2.6	1.4	2.4	3.8	3.8	493560	1645100	128750	10949000	5272000	14810000
24.8883	24.6109	24.5024	25.9552	25.8071	25.6711	4	4	4	33	33	33	11.779	0	33.403	221630000	26	4	4	4	4	4	4	4	4	4	4	4	4	4	4	4	4	4	4	103	1	58	33	33	33	33	33	33	35146000	24915000	22687000	52432000	39694000	46756000
26.6898	26.8671	26.7757	26.9056	26.7314	27.1512	12	12	12	18.6	18.6	18.6	97.866	0	101.64	635140000	93	11	11	9	12	11	10	11	11	9	12	11	10	11	11	9	12	11	10	884	1	119	16.4	16.4	13	18.6	16.4	15.3	100100000	99536000	87581000	125830000	82375000	139720000
26.3843	27.1471	26.161	26.9401	25.9986	26.2053	10	10	10	43.8	43.8	43.8	33.496	0	24.618	516530000	34	7	10	7	8	6	3	7	10	7	8	6	3	7	10	7	8	6	3	306	1	82	31.4	43.8	31.4	35.3	27.8	12.1	79866000	152670000	54963000	143280000	49035000	36705000
26.6002	27.2958	27.0129	28.1099	27.6051	28.0638	6	6	6	29	29	29	33.62	0	35.329	1024500000	67	6	6	6	6	6	6	6	6	6	6	6	6	6	6	6	6	6	6	303	1	93	29	29	29	29	29	29	106750000	146590000	112640000	250870000	142140000	265480000
26.1979	26.1348	26.7505	26.9869	26.2615	26.5735	6	6	6	35.3	35.3	35.3	24.529	0	60.919	502390000	70	5	5	5	5	5	6	5	5	5	5	5	6	5	5	5	5	5	6	218	1	70	30.3	30.3	30.3	30.3	30.3	35.3	75607000	67030000	87329000	115650000	54402000	102370000
28.3512	27.9767	28.5521	29.1312	29.6808	29.3163	8	8	6	36.4	36.4	29.7	33.738	0	97.874	2659900000	122	8	8	8	8	8	8	8	8	8	8	8	8	6	6	6	6	6	6	316	1	142	36.4	36.4	36.4	36.4	36.4	36.4	381700000	202060000	395110000	583790000	560610000	536660000
24.2896	23.9106	23.9208	NaN	24.5609	23.4459	2	2	2	8.8	8.8	8.8	35.971	0	6.173	74432000	9	2	2	2	0	2	2	2	2	2	0	2	2	2	2	2	0	2	2	331	1	16	8.8	8.8	8.8	0	8.8	8.8	20788000	14008000	16508000	0	16379000	6749800
26.4268	25.7674	25.9349	25.8892	25.8878	26.2107	7	5	5	34.2	27.7	27.7	34.065	0	40.472	357290000	31	7	7	7	7	7	7	5	5	5	5	5	5	5	5	5	5	5	5	325	1	68	34.2	34.2	34.2	34.2	34.2	34.2	67916000	45466000	51347000	50656000	52909000	88992000
25.8001	25.6636	25.3755	27.9166	27.2184	27.8772	12	12	12	40.3	40.3	40.3	55.984	0	132.45	716730000	55	5	8	7	12	10	12	5	8	7	12	10	12	5	8	7	12	10	12	491	1	100	13.6	28.5	24.6	40.3	32	40.3	39108000	44461000	29647000	261500000	91252000	250760000
26.7189	26.5286	26.704	27.2964	27.4418	27.7668	16	16	16	30	30	30	81.94	0	109.63	764580000	80	11	11	12	13	15	14	11	11	12	13	15	14	11	11	12	13	15	14	719	1	172	19.7	19.7	23.1	24.8	28.2	26.4	97064000	68066000	74174000	139500000	147230000	238540000
22.0064	21.6724	NaN	NaN	NaN	NaN	2	2	2	4.9	4.9	4.9	80.996	0	47.813	8740400	12	2	2	1	0	0	1	2	2	1	0	0	1	2	2	1	0	0	1	760	1	10	4.9	4.9	2	0	0	2	4100500	3099900	704530	0	0	835400
27.8082	27.7468	27.7432	26.8317	27.4539	27.062	11	11	11	47.9	47.9	47.9	43.026	0	35.098	987180000	64	11	11	11	9	10	9	11	11	11	9	10	9	11	11	11	9	10	9	378	1	135	47.9	47.9	47.9	34.9	39.2	34.9	236920000	203350000	186580000	121420000	101330000	137570000
25.2722	24.8725	23.8636	22.8735	23.6404	NaN	3	3	3	13	13	13	49.707	0	44.199	101300000	9	3	3	3	2	3	2	3	3	3	2	3	2	3	3	3	2	3	2	462	1	25	13	13	13	10.2	13	6.5	41135000	21745000	21978000	3504100	6162300	6772000
25.4367	25.4142	24.4663	23.4482	24.2473	24.4294	3	3	3	24.5	24.5	24.5	22.697	0	13.454	147360000	15	3	3	3	2	2	2	3	3	3	2	2	2	3	3	3	2	2	2	204	1	28	24.5	24.5	24.5	17.6	18.6	12.7	46638000	38816000	29649000	8702300	9667100	13884000
26.8844	26.8201	26.7204	26.2308	26.0911	26.5905	9	9	9	19.5	19.5	19.5	47.288	0	92.711	528600000	27	9	9	9	8	9	8	9	9	9	8	9	8	9	9	9	8	9	8	420	1	94	19.5	19.5	19.5	19.3	19.5	19.3	122140000	102630000	98663000	79646000	59100000	66422000
29.2347	29.3547	29.1842	28.6805	29.167	29.561	6	6	6	48.3	48.3	48.3	13.048	0	112.84	3240200000	70	6	6	6	6	6	6	6	6	6	6	6	6	6	6	6	6	6	6	120	1	90	48.3	48.3	48.3	48.3	48.3	48.3	691220000	572950000	517990000	389320000	499650000	569100000
25.3018	25.9789	25.1625	26.8656	26.4928	25.7395	7	7	7	4.2	4.2	4.2	290.28	0	11.864	380330000	26	5	5	3	6	5	6	5	5	3	6	5	6	5	5	3	6	5	6	2547	1	50	2.9	2.9	1.4	3.1	2.8	3.1	203650000	77746000	6501300	49034000	23281000	20114000
25.3863	25.9434	25.5018	26.2927	25.7851	25.9033	5	5	5	10.3	10.3	10.3	95.687	0	34.735	305190000	38	4	4	4	4	4	5	4	4	4	4	4	5	4	4	4	4	4	5	870	1	46	7.4	7.4	7.4	8.6	7.4	10.3	47684000	58988000	42901000	49385000	45413000	60823000
23.2299	23.2197	22.7392	NaN	22.8715	23.8028	2	2	2	7.2	7.2	7.2	42.085	0	3.7097	51829000	21	2	2	2	1	2	2	2	2	2	1	2	2	2	2	2	1	2	2	389	1	21	7.2	7.2	7.2	3.6	7.2	7.2	11780000	10262000	6359300	8686700	2795300	11946000
24.8011	24.9108	24.5701	25.7045	24.9934	25.6074	5	5	5	16.3	16.3	16.3	66.677	0	42.139	195790000	14	2	2	3	2	2	5	2	2	3	2	2	5	2	2	3	2	2	5	627	1	28	8.3	8.3	10.4	8.3	8.3	16.3	19830000	17987000	21477000	28199000	13136000	95162000
27.258	27.5165	27.465	28.6079	27.7952	27.4019	8	8	8	5.9	5.9	5.9	199.67	0	11.96	1140500000	8	5	7	5	5	4	4	5	7	5	5	4	4	5	7	5	5	4	4	1877	1	52	3.6	5	3.6	3.8	3	2.8	165180000	253680000	111560000	181240000	287410000	141440000
27.937	27.6879	27.2933	27.7464	28.2071	27.5932	9	9	9	46.6	46.6	46.6	34.739	0	41.018	1191200000	74	7	8	9	6	9	8	7	8	9	6	9	8	7	8	9	6	9	8	309	1	101	40.1	43.4	46.6	35.6	46.6	43.4	296460000	160380000	123360000	207780000	210130000	193120000
24.2666	24.3234	24.4196	24.4352	24.0685	25.4888	6	5	5	19.9	18.7	18.7	122.03	0	63.552	133090000	6	4	4	4	5	3	5	4	4	4	4	3	4	4	4	4	4	3	4	1124	1	41	16	16	16	17.6	13.7	17.6	14492000	17809000	15464000	32552000	12561000	40210000
25.7799	26.3355	26.6172	25.7504	26.569	26.4702	8	8	7	36.1	36.1	35.4	223.81	0	35.68	425580000	59	5	6	6	7	6	7	5	6	6	7	6	7	5	6	6	6	6	6	2005	1	87	34.4	34.9	34.9	35.2	34.9	35.6	41487000	42206000	84034000	72834000	58722000	126300000
30.1417	29.0474	29.8244	29.1452	29.9202	29.8573	14	14	10	54.9	54.9	43.9	26.076	0	122.32	4550800000	209	13	13	13	13	13	12	13	13	13	13	13	12	9	9	9	9	9	8	244	1	252	54.9	54.9	54.9	54.5	54.9	51.6	1244700000	532800000	824550000	476370000	744740000	727600000
NaN	NaN	NaN	22.7563	22.4704	NaN	2	2	2	6.5	6.5	6.5	60.42	0	3.3386	20967000	3	1	1	1	2	2	1	1	1	1	2	2	1	1	1	1	2	2	1	567	1	15	3.9	3.9	3.9	6.5	6.5	3.9	2572400	1689900	1494500	6613500	4152300	4443900
25.0696	24.9099	25.0547	23.9632	24.1473	NaN	5	5	5	7.1	7.1	7.1	146.85	0	13.587	121630000	11	5	5	4	2	3	1	5	5	4	2	3	1	5	5	4	2	3	1	1341	1	41	7.1	7.1	6.1	2.5	4.8	1.3	45725000	35736000	26971000	3320000	8571400	1312100
24.5385	24.6248	24.6546	23.9193	24.8228	24.7645	4	4	4	29.5	29.5	29.5	26.455	0	161.82	128710000	24	2	3	3	3	4	4	2	3	3	3	4	4	2	3	3	3	4	4	254	1	44	15.7	24	21.3	21.3	29.5	29.5	22152000	15670000	24295000	15485000	21616000	29491000
23.2646	23.3302	23.3346	24.3635	23.5106	23.1992	3	3	3	2.7	2.7	2.7	121.77	0	2.9799	63774000	5	2	3	2	3	3	2	2	3	2	3	3	2	2	3	2	3	3	2	1114	1	27	2.7	2.7	2.7	2.7	2.7	2.6	8832400	8156200	8394100	17207000	12176000	9008500
22.6935	22.74	22.8589	23.5034	23.5006	23.9305	2	2	2	9.7	9.7	9.7	61.705	0	7.5228	51724000	8	2	2	2	2	2	2	2	2	2	2	2	2	2	2	2	2	2	2	579	1	20	9.7	9.7	9.7	9.7	9.7	9.7	5519000	5077400	5791000	10575000	9904600	14857000
24.8597	24.6177	24.6573	25.5813	25.9674	25.0888	5	5	5	23	23	23	36.543	0	16.984	198310000	24	3	3	3	2	4	4	3	3	3	2	4	4	3	3	3	2	4	4	335	1	43	15.5	15.5	15.5	11.3	23	19.7	36730000	21704000	17303000	39172000	50600000	32798000
27.502	27.1105	26.8994	27.2491	27.2376	26.5958	7	7	7	34.1	34.1	34.1	37.705	0	80.227	766470000	64	7	6	7	6	7	6	7	6	7	6	7	6	7	6	7	6	7	6	352	1	95	34.1	21.9	34.1	21.9	34.1	21.9	221710000	115500000	124250000	116270000	106650000	82093000
27.0743	26.9503	27.5109	28.6041	28.4806	29.0275	8	8	8	47.7	47.7	47.7	14.324	0	128.76	1554000000	78	7	8	7	8	8	8	7	8	7	8	8	8	7	8	7	8	8	8	132	1	113	47.7	47.7	47.7	47.7	47.7	47.7	129470000	95627000	131660000	437970000	249860000	509360000
23.1019	23.073	23.2078	23.3778	23.3523	24.4408	2	2	2	10.8	10.8	10.8	30.724	0	4.0078	62559000	2	2	2	2	2	2	2	2	2	2	2	2	2	2	2	2	2	2	2	277	1	21	10.8	10.8	10.8	10.8	10.8	10.8	10178000	7467000	9480700	11580000	7665600	16188000
23.5315	23.6421	23.5985	23.6601	23.422	23.2152	3	3	3	7	7	7	68.505	0	6.3932	63370000	23	3	3	3	3	3	2	3	3	3	3	3	2	3	3	3	3	3	2	629	1	29	7	7	7	7	7	4.9	14104000	11700000	10220000	13600000	7017300	6729000
22.6063	22.9147	NaN	NaN	NaN	22.4526	2	2	2	2.3	2.3	2.3	130.09	0	7.4964	39495000	13	2	2	2	1	1	2	2	2	2	1	1	2	2	2	2	1	1	2	1172	1	17	2.3	2.3	2.3	1	1	2.3	6780500	3318700	2504600	11895000	6561900	8434100
27.2657	26.7837	26.3185	25.6734	26.7257	27.4098	5	5	5	14.1	14.1	14.1	47.414	0	8.3381	596780000	16	4	4	4	4	4	5	4	4	4	4	4	5	4	4	4	4	4	5	433	1	46	11.5	11.5	11.5	11.5	11.5	14.1	148370000	68422000	92553000	28325000	121810000	137300000
24.2432	24.3798	24.2348	24.5662	24.8527	25.2588	5	5	5	28.7	28.7	28.7	35.772	0	8.5142	134900000	10	5	5	5	4	4	3	5	5	5	4	4	3	5	5	5	4	4	3	331	1	44	28.7	28.7	28.7	16.9	16.9	13.9	22773000	22573000	21379000	24384000	18044000	25749000
26.5246	26.7313	26.76	25.8775	25.7511	25.6765	11	11	11	21.6	21.6	21.6	98.674	0	34.216	429570000	33	10	10	11	6	8	7	10	10	11	6	8	7	10	10	11	6	8	7	884	1	95	20.1	20.1	21.6	12.4	14.3	16.2	109470000	95011000	102760000	42622000	39305000	40404000
24.775	24.751	25.0871	24.879	25.1392	25.2789	3	3	3	25.4	25.4	25.4	20.784	0	10.088	173590000	23	3	3	3	3	3	2	3	3	3	3	3	2	3	3	3	3	3	2	181	1	33	25.4	25.4	25.4	25.4	25.4	18.8	30433000	27709000	33586000	32734000	23927000	25206000
24.1529	24.7064	23.8261	24.8217	24.06	24.3485	3	3	3	9.1	9.1	9.1	60.614	0	7.4711	111500000	13	3	3	3	3	3	3	3	3	3	3	3	3	3	3	3	3	3	3	550	1	33	9.1	9.1	9.1	9.1	9.1	9.1	16487000	24927000	13310000	23346000	12534000	20893000
24.0012	23.9121	24.0073	NaN	23.8166	24.3491	3	3	3	2	2	2	200.37	0	5.2068	81159000	12	2	2	3	2	3	2	2	2	3	2	3	2	2	2	3	2	3	2	1871	1	27	1.4	1.4	2	1.1	2	1.4	12817000	5709600	14318000	8311400	12143000	27860000
24.4291	24.8276	NaN	25.8829	25.0733	25.3941	4	4	4	5	5	5	251.28	0	3.9462	175290000	8	2	2	3	2	2	2	2	2	3	2	2	2	2	2	3	2	2	2	2269	1	21	4.2	4.2	4.4	4.2	4.2	4.2	13789000	21499000	7634400	52334000	34225000	45806000
26.6234	27.1188	26.9441	27.4775	26.5277	27.1669	14	14	14	19.8	19.8	19.8	100.14	0	85.631	733590000	85	13	14	14	14	12	13	13	14	14	14	12	13	13	14	14	14	12	13	869	1	187	18.3	19.8	19.8	19.8	17.1	18.3	109140000	122500000	136700000	171570000	53221000	140470000
24.3446	24.198	24.595	24.5136	25.4004	25.6631	7	7	7	19.2	19.2	19.2	63.664	0	17.726	159480000	18	5	5	5	5	6	7	5	5	5	5	6	7	5	5	5	5	6	7	557	1	60	13.8	13.8	13.8	13.8	16.7	19.2	18890000	9205700	19109000	23881000	31691000	56704000
30.4991	30.3295	30.6189	30.0201	30.483	29.7486	20	20	20	66.3	66.3	66.3	22.572	0	310.76	6916700000	414	19	19	20	20	20	19	19	19	20	20	20	19	19	19	20	20	20	19	205	1	367	66.3	66.3	66.3	66.3	66.3	54.6	1591300000	1253200000	1349000000	825270000	936690000	961200000
27.4871	27.5024	27.4229	27.6312	27.8129	27.9245	16	16	16	38.5	38.5	38.5	53.717	0	147.56	1091100000	127	13	12	13	14	13	14	13	12	13	14	13	14	13	12	13	14	13	14	483	1	166	33.7	31.5	33.7	34.2	33.7	33.7	196880000	142940000	148740000	190620000	167640000	244260000
24.6213	NaN	24.3425	NaN	23.6952	24.4037	3	3	3	20.8	20.8	20.8	28.848	0	9.6035	86626000	16	2	2	2	1	3	3	2	2	2	1	3	3	2	2	2	1	3	3	255	1	22	10.2	10.2	10.2	5.1	20.8	20.8	25274000	5724700	12770000	8989200	11728000	22141000
23.6085	23.6393	23.7191	NaN	23.4983	NaN	3	3	3	6.3	6.3	6.3	66.945	0	4.2259	57585000	4	3	3	3	2	3	1	3	3	3	2	3	1	3	3	3	2	3	1	600	1	23	6.3	6.3	6.3	4.3	6.3	2	12894000	13699000	10799000	8378500	6591500	5223200
28.045	28.2554	28.2379	28.8506	29.0722	28.8947	17	17	17	33.3	33.3	33.3	71.735	0	169.5	2123900000	118	16	16	16	15	17	17	16	16	16	15	17	17	16	16	16	15	17	17	646	1	268	33.3	33.3	33.3	30.3	33.3	33.3	310950000	273710000	278750000	428620000	378210000	453700000
24.953	24.8902	24.9653	25.6979	25.1895	25.3558	5	5	5	26.8	26.8	26.8	47.175	0	58.986	208730000	19	4	3	4	4	3	4	4	3	4	4	3	4	4	3	4	4	3	4	422	1	35	22.7	16.8	20.9	20.9	16.6	20.9	87473000	25265000	27067000	28657000	12850000	27417000
25.0414	24.6823	24.6487	24.9387	24.647	25.0586	6	6	6	24.2	24.2	24.2	37.137	0	18.029	157180000	23	5	5	5	5	5	6	5	5	5	5	5	6	5	5	5	5	5	6	343	1	52	21.6	21.6	20.4	21.6	21.6	24.2	27513000	26099000	15027000	32546000	25740000	30254000
25.4093	25.4135	25.6153	25.3131	25.4161	24.6316	2	2	2	17.4	17.4	17.4	19.89	0	32.418	217740000	25	2	2	2	2	2	2	2	2	2	2	2	2	2	2	2	2	2	2	178	1	34	17.4	17.4	17.4	17.4	17.4	17.4	48792000	42822000	43355000	27533000	29567000	25669000
24.4507	25.0219	24.0311	25.0949	24.7192	24.098	5	5	5	18.6	18.6	18.6	42.798	0	42.524	134570000	30	4	4	4	5	4	3	4	4	4	5	4	3	4	4	4	5	4	3	397	1	43	16.1	16.1	16.1	18.6	16.1	11.1	21941000	31318000	14865000	36118000	19098000	11225000
23.3243	NaN	NaN	NaN	23.7484	24.3176	2	2	2	8.4	8.4	8.4	27.802	0	3.8626	61565000	7	2	1	1	2	2	2	2	1	1	2	2	2	2	1	1	2	2	2	249	1	16	8.4	4.4	4.4	8.4	8.4	8.4	9533400	5778600	4802200	11745000	7480500	22225000
24.2163	25.1094	24.1727	25.3457	24.126	23.9901	4	4	4	12.7	12.7	12.7	55.533	0	30.442	132860000	19	3	4	4	3	3	4	3	4	4	3	3	4	3	4	4	3	3	4	510	1	39	9.6	12.7	12.7	9.8	9.8	12.7	11787000	33363000	20354000	37513000	14204000	15635000
25.4731	25.4227	25.291	25.7401	25.633	25.685	4	4	4	23.6	23.6	23.6	33.001	0	16.392	255610000	16	4	4	4	4	4	4	4	4	4	4	4	4	4	4	4	4	4	4	301	1	48	23.6	23.6	23.6	23.6	23.6	23.6	48795000	46443000	36951000	44408000	28955000	50056000
24.5357	24.6197	24.5534	24.4261	24.2296	24.3814	4	4	4	9.3	9.3	9.3	84.074	0	15.021	120810000	8	4	4	4	4	4	4	4	4	4	4	4	4	4	4	4	4	4	4	756	1	44	9.3	9.3	9.3	9.3	9.3	9.3	20682000	20576000	21127000	21987000	13149000	23286000
26.0796	25.8609	25.8954	25.5183	25.6721	25.9149	6	6	6	15.1	15.1	15.1	73.875	0	35.17	310210000	40	5	5	5	5	6	5	5	5	5	5	6	5	5	5	5	5	6	5	637	1	75	12.4	12.4	12.4	12.4	15.1	12.4	72795000	47406000	44793000	39075000	50305000	55839000
24.9668	25.1153	25.0879	25.1276	24.8065	24.4249	3	3	3	23.5	23.5	23.5	39.441	0	9.9264	167590000	17	3	3	3	2	3	3	3	3	3	2	3	3	3	3	3	2	3	3	358	1	34	23.5	23.5	23.5	14.5	23.5	23.5	36803000	32487000	30256000	26488000	20994000	20559000
26.7653	26.7608	26.8309	27.073	27.2485	27.1364	11	11	11	38.6	38.6	38.6	50.325	0	86.49	677900000	49	10	9	9	9	10	9	10	9	9	9	10	9	10	9	9	9	10	9	459	1	136	36.2	31.8	31.8	33.1	34.2	34.4	108290000	102370000	100630000	113240000	121150000	132220000
NaN	NaN	NaN	23.7311	NaN	23.5011	2	2	2	8.5	8.5	8.5	36.931	0	18.931	71548000	8	1	1	2	2	1	2	1	1	2	2	1	2	1	1	2	2	1	2	340	1	13	4.4	4.4	8.5	8.5	4.4	8.5	17483000	13377000	13180000	15979000	3260500	8269100
NaN	NaN	23.1911	NaN	23.5652	23.5368	3	3	3	13.4	13.4	13.4	41.756	0	4.8994	51771000	4	3	2	3	3	3	3	3	2	3	3	3	3	3	2	3	3	3	3	388	1	28	13.4	7.7	13.4	13.4	13.4	13.4	6831000	6142700	7653600	10882000	7846200	12415000
25.6652	26.4066	25.7787	27.1291	26.0901	26.3559	7	7	7	10.8	10.8	10.8	70.719	0	21.72	439940000	52	5	6	6	5	3	4	5	6	6	5	3	4	5	6	6	5	3	4	637	1	57	8.9	10.7	10.7	7.2	5	7.1	52449000	106060000	52906000	116940000	43444000	68153000
28.6455	28.5298	28.6043	28.7142	28.4638	28.5519	21	21	21	48.2	48.2	48.2	67.812	0	257.42	2124300000	237	20	20	20	18	19	19	20	20	20	18	19	19	20	20	20	18	19	19	610	1	285	43.6	48.2	43.6	41.6	43.6	43.6	391310000	351270000	335500000	418650000	272650000	354930000
27.3896	27.7696	27.2265	27.5648	27.1985	26.6226	11	11	11	32	32	32	53.924	0	201.61	884790000	108	10	11	10	9	10	9	10	11	10	9	10	9	10	11	10	9	10	9	488	1	138	27	32	27	27	27	25.4	166760000	229500000	126600000	174590000	99041000	88309000
26.8571	24.9006	26.5141	26.2765	27.0491	26.8269	4	4	4	38.1	38.1	38.1	12.247	0	51.75	532690000	23	4	4	4	4	4	4	4	4	4	4	4	4	4	4	4	4	4	4	113	1	42	38.1	38.1	38.1	38.1	38.1	38.1	278640000	20836000	80156000	38740000	54187000	60127000
25.4923	26.1849	25.6496	26.3329	25.6797	25.373	13	12	12	4.5	4.3	4.3	528.3	0	85.963	316400000	40	9	9	9	13	8	9	8	8	8	12	7	8	8	8	8	12	7	8	4644	1	93	3.2	3.2	3.4	4.5	2.5	2.9	37374000	58169000	38638000	112580000	29081000	40552000
24.4533	24.722	24.3865	26.0158	25.3766	25.785	5	5	5	17.7	17.7	17.7	34.448	0	17.326	212260000	13	5	5	5	5	5	5	5	5	5	5	5	5	5	5	5	5	5	5	305	1	60	17.7	17.7	17.7	17.7	17.7	17.7	25661000	34717000	23896000	65831000	23529000	38625000
23.8969	23.8038	24.0683	NaN	24.0515	NaN	2	2	2	5.8	5.8	5.8	91.286	0	5.2307	69329000	7	2	2	2	2	2	1	2	2	2	2	2	1	2	2	2	2	2	1	831	1	18	5.8	5.8	5.8	5.8	5.8	2.9	14131000	12970000	15549000	5884700	11881000	8912800
23.6962	23.4516	23.5429	NaN	23.7221	25.1183	3	3	3	37.2	37.2	37.2	16.689	0	5.6143	91804000	9	2	3	3	2	3	3	2	3	3	2	3	3	2	3	3	2	3	3	148	1	27	19.6	37.2	37.2	31.1	37.2	37.2	13664000	9635300	13161000	16859000	11386000	27097000
23.963	23.6236	23.225	23.7857	23.0377	23.5791	3	3	3	6	6	6	102.49	0	16.308	67049000	7	3	3	3	2	3	3	3	3	3	2	3	3	3	3	3	2	3	3	906	1	27	6	6	6	4.1	6	6	16132000	11786000	6195400	16034000	4934400	11968000
23.2853	23.4099	NaN	23.5185	NaN	23.8994	2	2	2	4.5	4.5	4.5	79.392	0	7.0901	54722000	11	2	2	1	2	2	2	2	2	1	2	2	2	2	2	1	2	2	2	689	1	18	4.5	4.5	2.6	4.5	4.5	4.5	9030100	8806500	3618100	14468000	5162700	13637000
24.9741	24.8876	25.2826	25.3433	26.1655	25.404	4	4	4	21.8	21.8	21.8	35.09	0	47.737	225520000	27	4	4	4	4	4	4	4	4	4	4	4	4	4	4	4	4	4	4	308	1	47	21.8	21.8	21.8	21.8	21.8	21.8	30817000	27449000	31884000	45002000	51891000	38482000
24.6529	24.1331	24.9869	23.7101	24.2458	23.962	4	4	4	27.7	27.7	27.7	29.767	0	20.701	111080000	29	3	3	3	2	2	3	3	3	3	2	2	3	3	3	3	2	2	3	274	1	27	23.4	23.4	23.4	22.6	22.6	27	25877000	17681000	29646000	10130000	10626000	17119000
24.9658	25.8496	25.0522	26.27	25.3496	25.3808	6	6	6	12.8	12.8	12.8	87.119	0	38.862	256180000	27	5	5	5	3	6	4	5	5	5	3	6	4	5	5	5	3	6	4	815	1	52	10.4	10.4	10.4	5	12.8	6.1	40804000	79229000	38997000	42950000	27199000	26996000
26.2077	26.3621	25.2229	26.8761	26.0486	25.8966	5	5	5	2.1	2.1	2.1	478.52	0	30.169	400710000	16	4	4	4	4	4	5	4	4	4	4	4	5	4	4	4	4	4	5	4241	1	47	1.7	1.7	1.7	1.7	1.7	2.1	80477000	104860000	22379000	82437000	48597000	61952000
25.2523	25.8682	25.4727	25.5894	25.74	25.7206	6	6	6	40.3	40.3	40.3	24.204	0	48.377	262930000	64	4	5	5	4	5	4	4	5	5	4	5	4	4	5	5	4	5	4	221	1	67	28.1	40.3	40.3	19.5	40.3	28.1	38809000	37285000	43393000	40914000	46454000	56078000
26.4366	27.0534	26.5378	27.019	26.7598	26.6531	11	11	11	12.9	12.9	12.9	132.79	0	148.5	595630000	56	11	11	11	10	10	11	11	11	11	10	10	11	11	11	11	10	10	11	1196	1	152	12.9	12.9	12.9	12	12.2	12.9	94236000	115680000	84185000	117740000	71573000	112220000
25.7921	25.4379	26.1267	26.1371	26.7936	27.0794	9	9	9	52.3	52.3	52.3	24.648	0	92.564	445190000	31	6	6	7	6	7	9	6	6	7	6	7	9	6	6	7	6	7	9	220	1	90	40.5	41.4	44.1	44.1	44.1	52.3	63861000	28898000	48929000	80485000	51088000	171930000
26.1757	26.2574	26.6041	26.5608	26.9576	27.1336	11	4	4	43.9	11.4	11.4	28.791	0	34.326	547690000	49	10	11	11	10	10	11	3	4	4	3	3	4	3	4	4	3	3	4	264	1	61	43.9	43.9	43.9	43.9	43.9	43.9	77048000	74986000	88176000	93031000	80221000	134220000
28.5829	28.6165	28.984	29.0145	28.7774	29.1801	20	20	13	58	58	40.8	54.02	0	218.55	2562600000	211	20	19	19	19	20	19	20	19	19	19	20	19	13	12	12	12	13	12	498	1	256	58	58	56.2	56.2	58	58	448550000	380140000	466520000	484200000	334440000	448790000
27.6736	27.3669	27.4477	26.6599	27.3257	26.6272	10	10	10	32.2	32.2	32.2	39.935	0	73.651	821040000	67	10	10	9	8	8	9	10	10	9	8	8	9	10	10	9	8	8	9	366	1	114	32.2	32.2	29.2	26.5	26.5	29	225560000	153740000	139660000	88579000	122050000	91444000
27.5995	27.5611	27.1868	28.1025	27.3747	27.5889	16	16	16	48.3	48.3	48.3	32.327	0	79.739	1061400000	122	16	16	15	14	16	15	16	16	15	14	16	15	16	16	15	14	16	15	292	1	193	48.3	48.3	44.9	45.2	48.3	42.5	189860000	177880000	158870000	242740000	137780000	154230000
28.7809	28.9264	28.5466	28.7701	28.4862	28.7102	10	10	10	47	47	47	24.239	0	68.206	2299600000	121	10	10	10	10	10	8	10	10	10	10	10	8	10	10	10	10	10	8	202	1	190	47	47	47	47	47	47	455410000	427340000	341240000	449840000	263810000	361990000
27.2114	27.8948	27.2244	28.4033	26.8069	27.1111	6	6	6	39.5	39.5	39.5	14.446	0	45.688	1047400000	88	6	6	6	4	5	5	6	6	6	4	5	5	6	6	6	4	5	5	119	1	84	39.5	39.5	39.5	30.3	38.7	39.5	157580000	225030000	115140000	325650000	75641000	148360000
26.8249	26.7788	27.0147	26.9022	27.3382	27.2028	6	6	6	44.6	44.6	44.6	27.198	0	41.526	707450000	73	6	6	6	5	6	6	6	6	6	5	6	6	6	6	6	5	6	6	240	1	88	44.6	44.6	44.6	35.4	44.6	44.6	129270000	103210000	113720000	122870000	105590000	132780000
29.9989	29.6121	29.8759	29.2626	29.8414	28.9964	10	10	10	74	74	74	11.382	0	209.94	4346700000	254	10	10	10	9	10	9	10	10	10	9	10	9	10	10	10	9	10	9	104	1	195	74	74	74	74	74	74	1105000000	730190000	865000000	466880000	628540000	551090000
23.5419	24.0509	23.3913	23.8933	24.1469	23.4282	4	4	4	9.3	9.3	9.3	58.428	0	7.6055	73670000	6	3	4	2	4	3	3	3	4	2	4	3	3	3	4	2	4	3	3	526	1	41	7.6	9.3	5.3	9.3	7	7	13844000	19151000	5752700	15905000	12505000	6512400
NaN	23.7785	23.0395	24.1729	23.3174	NaN	2	2	2	6.2	6.2	6.2	35.84	0	10.83	51997000	32	2	2	2	2	2	2	2	2	2	2	2	2	2	2	2	2	2	2	338	1	25	6.2	6.2	6.2	6.2	6.2	6.2	4715400	10619000	4642800	24592000	6273600	1153900
21.7965	22.3077	22.2761	22.3893	21.778	22.0615	2	2	2	6.1	6.1	6.1	76.196	0	4.242	23928000	7	2	2	2	2	2	2	2	2	2	2	2	2	2	2	2	2	2	2	703	1	30	6.1	6.1	6.1	6.1	6.1	6.1	5525000	4508800	3741000	4928700	2504200	2720100
23.3149	NaN	23.4805	NaN	23.6121	23.1024	2	2	2	16.2	16.2	16.2	30.971	0	6.1082	46905000	9	2	1	2	1	2	2	2	1	2	1	2	2	2	1	2	1	2	2	297	1	16	16.2	8.8	16.2	7.4	16.2	16.2	13284000	3330100	9133300	6086300	8006900	7064000
30.1774	30.1448	30.2873	30.4156	30.575	30.4264	24	24	24	69.1	69.1	69.1	46.365	0	187.09	7145400000	302	22	22	23	22	23	19	22	22	23	22	23	19	22	22	23	22	23	19	405	1	345	62.7	64.4	66.7	61.5	66.7	51.1	1198800000	1087400000	1115400000	1381500000	1064800000	1297400000
22.784	23.1644	23.1134	22.2571	22.8074	NaN	2	2	2	1.1	1.1	1.1	224.8	0.0004948	2.4971	33026000	6	2	2	2	2	2	1	2	2	2	2	2	1	2	2	2	2	2	1	2108	1	20	1.1	1.1	1.1	1.1	1.1	0.6	6567300	7877200	5914900	8004300	4411700	250140
23.1014	22.999	22.6297	22.5877	22.7774	23.2835	2	2	2	1.1	1.1	1.1	266.74	0.0084332	1.5659	42012000	5	2	2	2	2	2	2	2	2	2	2	2	2	2	2	2	2	2	2	2505	1	19	1.1	1.1	1.1	1.1	1.1	1.1	9813100	7969400	5505000	3686400	4250000	10789000
25.5942	25.2792	25.4739	25.1378	25.7629	24.8953	5	5	5	32.2	32.2	32.2	30.592	0	13.799	226940000	34	4	4	5	5	5	3	4	4	5	5	5	3	4	4	5	5	5	3	276	1	48	19.6	19.6	32.2	32.2	32.2	23.2	55441000	38043000	44078000	32683000	37403000	19289000
27.0706	26.413	26.7996	27.3624	27.6684	27.8306	7	7	7	36.5	36.5	36.5	24.9	0	105.37	838280000	52	6	7	7	7	7	7	6	7	7	7	7	7	6	7	7	7	7	7	230	1	97	33	36.5	36.5	36.5	36.5	36.5	130430000	73776000	78011000	169020000	145850000	241190000
24.3234	24.3277	24.1382	NaN	24.0661	NaN	2	2	2	8.7	8.7	8.7	52.138	0	36.54	89472000	15	2	2	2	1	2	1	2	2	2	1	2	1	2	2	2	1	2	1	481	1	20	8.7	8.7	8.7	5.2	8.7	5.2	20768000	19438000	15684000	11734000	10667000	11181000
26.772	26.4446	26.6652	26.2901	26.6327	26.6171	9	9	9	35.2	35.2	35.2	46.194	0	22.363	521440000	53	7	8	9	8	7	6	7	8	9	8	7	6	7	8	9	8	7	6	412	1	82	35	35.2	35.2	33.3	35	28.6	114890000	89891000	82737000	78738000	70652000	84533000
26.1559	25.7707	25.9224	25.4636	26.3461	25.5825	6	6	6	20.8	20.8	20.8	45.574	0	11.913	331500000	35	6	5	6	5	6	5	6	5	6	5	6	5	6	5	6	5	6	5	414	1	68	20.8	18.4	20.8	18.6	20.8	18.4	84251000	55295000	59346000	32534000	58692000	41383000
NaN	NaN	NaN	24.0253	23.6323	24.0257	6	2	2	29.9	12.7	12.7	41.386	0	5.6288	46088000	3	5	5	4	6	6	6	1	1	0	2	2	2	1	1	0	2	2	2	371	1	12	26.7	26.7	17.3	29.9	29.9	29.9	2208400	2221300	0	18232000	5215100	18211000
28.8601	28.5769	28.5432	28.5234	29.0537	28.4209	11	11	7	43.2	43.2	26.3	41.926	0	103.4	2223000000	138	11	10	10	10	11	10	11	10	10	10	11	10	7	6	6	6	7	6	377	1	138	43.2	41.4	41.4	41.4	43.2	41.4	519670000	352520000	316730000	336190000	394710000	303200000
25.6219	25.7713	25.737	25.714	25.9581	25.845	6	6	6	13.9	13.9	13.9	90.517	0	178.02	294280000	36	6	6	6	6	6	5	6	6	6	6	6	5	6	6	6	6	6	5	859	1	85	13.9	13.9	13.9	13.9	13.9	9.5	57885000	54379000	55373000	34844000	52418000	39378000
27.5298	27.8551	27.7601	28.4883	27.769	28.5072	10	10	10	28.5	28.5	28.5	39.933	0	60.124	1445700000	64	7	8	8	9	7	9	7	8	8	9	7	9	7	8	8	9	7	9	354	1	114	25.4	25.4	25.4	28.2	25.4	28.5	189390000	184700000	181670000	382370000	166930000	340640000
24.5396	23.8416	24.3563	24.0559	24.1518	24.5439	2	2	2	22.1	22.1	22.1	24.354	0	3.5664	106620000	6	2	2	2	2	2	2	2	2	2	2	2	2	2	2	2	2	2	2	217	1	22	22.1	22.1	22.1	22.1	22.1	22.1	25667000	18012000	18070000	10720000	13655000	20492000
24.9416	24.5109	24.6086	NaN	24.3158	NaN	2	2	2	8.5	8.5	8.5	35.379	0	14.545	93504000	8	2	2	2	1	2	1	2	2	2	1	2	1	2	2	2	1	2	1	331	1	16	8.5	8.5	8.5	5.1	8.5	5.1	34345000	24047000	18537000	1236600	11809000	3529800
27.4317	27.9794	27.2954	28.0987	27.1941	27.1014	14	14	2	19.6	19.6	3.5	93.732	0	79.422	1054500000	107	13	13	13	14	12	13	13	13	13	14	12	13	2	2	2	2	2	2	852	1	165	19.6	18.5	18.5	19.6	18.5	17.5	183180000	237410000	135490000	280840000	91212000	126400000
29.9279	30.0506	29.5679	30.477	30.6761	30.3127	40	40	37	45	45	42.4	123.03	0	323.31	6417000000	460	36	35	35	31	38	35	36	35	35	31	38	35	33	32	32	29	35	32	1147	1	480	38.8	39.7	39.8	37.6	42.3	39.5	1092600000	974910000	643830000	1382300000	1186300000	1137100000
26.4188	26.5682	26.5819	26.3078	26.4276	26.4502	4	3	3	8.3	6.7	6.7	52.094	0	8.0222	476500000	8	4	4	4	3	4	4	3	3	3	3	3	3	3	3	3	3	3	3	495	1	33	8.3	8.3	8.3	6.7	8.3	8.3	99355000	78812000	93422000	60791000	75014000	69105000
27.6305	27.4525	27.6409	27.2611	27.5078	27.2558	10	10	10	61.8	61.8	61.8	24.777	0	162.89	960980000	85	8	10	9	9	10	9	8	10	9	9	10	9	8	10	9	9	10	9	233	1	128	51.5	61.8	61.8	57.5	61.8	57.9	197810000	171750000	167560000	153460000	142050000	128340000
29.8395	29.4724	29.5043	28.4219	29.4438	28.5895	16	16	16	81.5	81.5	81.5	28.076	0	272.58	3407100000	290	16	16	15	16	16	15	16	16	15	16	16	15	16	16	15	16	16	15	254	1	245	81.5	81.5	81.1	81.5	81.5	73.6	996620000	627300000	650090000	307680000	563580000	261810000
25.4921	25.3851	25.6404	25.4668	25.9397	26.2608	5	5	5	31.1	31.1	31.1	25.41	0	17.517	286620000	34	5	4	5	4	5	3	5	4	5	4	5	3	5	4	5	4	5	3	228	1	51	31.1	27.6	31.1	19.7	31.1	16.2	62055000	41235000	48809000	39596000	49953000	44968000
NaN	23.5737	23.1161	NaN	NaN	NaN	3	2	2	10	6.6	6.6	39.864	0.0096618	1.5112	49877000	2	3	3	3	2	3	3	2	2	2	1	2	2	2	2	2	1	2	2	361	1	19	10	10	10	7.2	10	10	16392000	8812400	9185900	4171600	8840500	2475200
26.6407	26.3357	26.3295	26.715	26.3106	26.5659	4	4	4	73.6	73.6	73.6	16.679	0	34.673	497610000	64	4	4	4	4	4	4	4	4	4	4	4	4	4	4	4	4	4	4	148	1	48	73.6	73.6	73.6	73.6	73.6	73.6	101330000	72118000	69798000	106170000	52027000	96156000
25.8726	26.1668	25.6323	25.5938	25.4669	25.2057	5	5	5	15.1	15.1	15.1	63.47	0	80.198	284190000	26	5	5	4	5	4	4	5	5	4	5	4	4	5	5	4	5	4	4	563	1	52	15.1	15.1	12.4	15.1	11.5	12.4	64445000	63963000	42000000	52361000	29275000	32149000
32.4237	32.4627	31.7902	32.3406	32.5561	31.8671	42	42	42	79.2	79.2	79.2	54.641	0	323.31	27154000000	1005	40	39	39	39	41	40	40	39	39	39	41	40	40	39	39	39	41	40	490	1	738	79.2	74.1	74.1	74.1	79.2	79.2	5787200000	5071500000	3161700000	5197300000	4233800000	3702900000
29.0983	29.0464	29.1115	28.8397	28.758	28.873	31	31	31	55.8	55.8	55.8	89.729	0	239.69	2736800000	285	30	31	31	28	29	26	30	31	31	28	29	26	30	31	31	28	29	26	787	1	399	54.8	55.8	55.8	52.5	54.6	48.4	588570000	501140000	478160000	426100000	313660000	429140000
26.1604	27.0064	25.9606	26.4976	25.9355	25.2215	7	7	7	27.1	27.1	27.1	35.732	0	33.069	412290000	54	7	7	7	6	7	5	7	7	7	6	7	5	7	7	7	6	7	5	329	1	76	27.1	27.1	27.1	24	27.1	18.8	72586000	133590000	57716000	82015000	42525000	23864000
31.1125	30.8038	30.9707	29.931	30.59	29.5468	18	18	18	62.3	62.3	62.3	36.081	0	158.83	8583000000	382	18	18	18	17	17	15	18	18	18	17	17	15	18	18	18	17	17	15	329	1	295	62.3	62.3	62.3	59	62.3	59	2432600000	1769400000	1816600000	892870000	978970000	692510000
30.1269	30.2821	29.5271	30.1759	30.0697	29.6536	20	20	20	75.1	75.1	75.1	33.724	0	240.76	5608500000	263	20	19	19	16	19	20	20	19	19	16	19	20	20	19	19	16	19	20	297	1	284	75.1	68.7	74.1	65	68.7	75.1	1193100000	1171200000	670010000	990810000	787010000	796380000
25.636	25.4674	25.6824	25.6714	25.8758	25.9478	3	3	3	30.7	30.7	30.7	16.897	0	9.4029	287340000	15	3	3	3	3	3	3	3	3	3	3	3	3	3	3	3	3	3	3	150	1	36	30.7	30.7	30.7	30.7	30.7	30.7	55430000	40821000	34805000	54158000	44119000	58011000
NaN	24.2672	NaN	25.3242	24.2158	24.2247	2	2	2	3.7	3.7	3.7	81.852	0	6.7607	110800000	13	1	2	1	2	2	2	1	2	1	2	2	2	1	2	1	2	2	2	739	1	17	1.9	3.7	1.9	3.7	3.7	3.7	9702400	20156000	12337000	33933000	12942000	21729000
25.6592	26.5356	26.0181	26.682	25.738	25.7743	4	4	4	24.5	24.5	24.5	24.562	0	88.556	383750000	54	4	4	3	4	4	4	4	4	3	4	4	4	4	4	3	4	4	4	216	1	45	24.5	24.5	20.4	24.5	24.5	24.5	51354000	85910000	48993000	100020000	43651000	53821000
30.3733	30.0861	30.0985	29.3206	29.7605	29.5555	12	12	12	39.7	39.7	39.7	34.029	0	60.074	5303300000	156	11	12	12	10	11	11	11	12	12	10	11	11	11	12	12	10	11	11	305	1	185	39.3	39.7	39.7	36.1	39.7	36.1	1353400000	913850000	933400000	745430000	619800000	737350000
28.3956	29.2632	28.4619	29.2523	28.8488	28.4432	21	21	21	24.4	24.4	24.4	133.84	0	228.32	2540900000	245	19	21	19	19	18	19	19	21	19	19	18	19	19	21	19	19	18	19	1225	1	303	24.4	24.4	24.4	23.5	22.9	23.9	379470000	590850000	271620000	668560000	324040000	306380000
25.6951	25.2386	25.8249	25.4689	25.5494	26.2995	6	6	6	17.8	17.8	17.8	76.026	0	20.144	285450000	32	6	6	6	5	6	5	6	6	6	5	6	5	6	6	6	5	6	5	691	1	67	17.8	17.8	17.8	16.2	17.8	14	61284000	43543000	51152000	33557000	43221000	52695000
23.0529	23.3131	23.4182	24.4612	23.7544	23.8059	3	3	3	9.3	9.3	9.3	52.612	0	8.6908	71132000	10	1	1	1	2	1	3	1	1	1	2	1	3	1	1	1	2	1	3	482	1	27	4.1	4.1	4.1	6.4	4.1	9.3	3185800	5112200	7576600	20979000	9882300	24395000
26.668	27.5875	26.8591	28.1824	26.9094	27.3016	12	12	12	36.6	36.6	36.6	48.175	0	148.5	923210000	99	9	9	8	12	8	11	9	9	8	12	8	11	9	9	8	12	8	11	440	1	135	34.3	34.3	34.1	36.6	31.8	36.4	105300000	178880000	84919000	316800000	79485000	157830000
24.581	25.1395	25.6997	23.8519	23.5933	24.0446	6	6	6	20.9	20.9	20.9	41.189	0	6.7882	142260000	27	6	6	6	2	3	2	6	6	6	2	3	2	6	6	6	2	3	2	364	1	43	20.9	20.9	20.9	7.1	6.3	6	40513000	41994000	39159000	6370100	4065100	10159000
28.549	28.135	28.4721	28.0453	28.2331	28.282	17	17	17	66.8	66.8	66.8	30.286	0	323.31	1717000000	209	17	17	17	15	17	16	17	17	17	15	17	16	17	17	17	15	17	16	274	1	242	66.8	66.8	66.8	62.8	66.8	66.4	380290000	236820000	313640000	276990000	230680000	278590000
30.2312	29.8274	30.4684	30.5422	30.7441	31.1322	12	12	12	64.1	64.1	64.1	11.22	0	90.597	8145800000	207	12	9	12	10	11	12	12	9	12	10	11	12	12	9	12	10	11	12	92	1	171	64.1	52.2	64.1	56.5	56.5	64.1	1231200000	824990000	1243700000	1625200000	1215500000	2005200000
25.0993	26.0259	24.7157	24.2584	NaN	24.1953	3	3	3	4.5	4.5	4.5	99.512	0	31.682	151010000	6	2	2	3	1	1	1	2	2	3	1	1	1	2	2	3	1	1	1	919	1	17	3.3	3.3	4.5	2.4	2.4	2.4	37434000	81596000	13281000	8167400	0	10530000
25.7824	25.9777	26.0198	26.7221	26.4654	26.8394	7	7	7	19.6	19.6	19.6	53.78	0	51.975	446330000	37	7	7	7	6	7	7	7	7	7	6	7	7	7	7	7	6	7	7	484	1	78	19.6	19.6	19.6	17.4	19.6	19.6	65241000	66351000	54593000	81752000	62993000	115400000
24.9633	25.5942	25.184	25.9661	25.1381	25.8	12	12	12	10.8	10.8	10.8	193.43	0	31.17	248700000	22	8	10	10	10	9	8	8	10	10	10	9	8	8	10	10	10	9	8	1789	1	92	6.5	9.5	7.7	9.2	8.2	7.5	31021000	47434000	33776000	66517000	27241000	42709000
24.4492	24.757	24.5601	NaN	25.3309	24.6085	3	3	3	31.9	31.9	31.9	20.486	0	22.474	142930000	4	2	2	2	2	2	3	2	2	2	2	2	3	2	2	2	2	2	3	191	1	32	18.3	18.3	18.3	18.3	18.3	31.9	20694000	23526000	21097000	23237000	27029000	27346000
26.7897	26.8971	26.7519	26.9031	26.8554	27.0808	9	9	9	27.3	27.3	27.3	44.582	0	110.87	645540000	54	8	9	7	9	7	9	8	9	7	9	7	9	8	9	7	9	7	9	411	1	99	25.3	27.3	21.2	27.3	20.2	27.3	114650000	101990000	88379000	106600000	83925000	149980000
27.6044	27.5718	27.2646	26.9753	27.2787	26.9158	9	9	9	24.8	24.8	24.8	53.301	0	62.813	857450000	76	8	8	7	9	8	7	8	8	7	9	8	7	8	8	7	9	8	7	476	1	116	22.9	22.9	19.3	24.8	24.2	19.3	200750000	158960000	123400000	135850000	115410000	123090000
23.8895	23.4227	23.8589	23.9501	24.0875	24.2224	2	2	2	22	22	22	14.393	0	67.743	82127000	10	2	2	2	2	2	2	2	2	2	2	2	2	2	2	2	2	2	2	123	1	23	22	22	22	22	22	22	12790000	8876500	11650000	14577000	13560000	20673000
26.9167	26.4346	26.8289	26.045	26.8121	26.4005	9	9	9	33	33	33	51.033	0	52.899	529080000	41	9	9	8	7	8	8	9	9	8	7	8	8	9	9	8	7	8	8	479	1	105	33	33	29.9	25.1	29.9	29.9	144520000	89371000	84472000	55935000	81442000	73339000
24.849	25.2794	24.3265	25.365	25.2341	25.0083	7	7	7	21.9	21.9	21.9	49.777	0	29.251	180750000	22	6	7	5	6	6	4	6	7	5	6	6	4	6	7	5	6	6	4	453	1	61	17.7	21.9	13	17.7	17.2	10.6	32565000	32506000	18652000	51318000	27430000	18275000
26.7538	27.0581	27.227	27.1511	26.7699	27.4544	17	17	17	24.4	24.4	24.4	126.69	0	135.87	747660000	71	16	17	15	17	15	16	16	17	15	17	15	16	16	17	15	17	15	16	1154	1	167	23.2	24.4	20.5	24.4	19.8	21.4	116950000	112320000	118060000	150120000	87867000	162340000
23.0496	22.9388	23.1393	24.2084	23.0565	23.149	1	1	1	1.8	1.8	1.8	92.132	0	2.6867	55427000	12	1	1	1	1	1	1	1	1	1	1	1	1	1	1	1	1	1	1	822	1	23	1.8	1.8	1.8	1.8	1.8	1.8	9076200	6582600	8448800	16320000	6117500	8881600
30.4762	30.543	30.454	29.6571	30.046	29.7929	38	38	38	44	44	44	100.88	0	323.31	6441900000	444	36	35	38	29	34	34	36	35	38	29	34	34	36	35	38	29	34	34	926	1	537	40.7	39.8	44	36.5	40.3	40.7	1370400000	1083700000	1255500000	979240000	835820000	917290000
23.66	23.4717	23.5499	22.8143	22.7727	22.3228	2	2	2	7.5	7.5	7.5	65.548	0	7.99	50670000	9	2	2	2	2	2	2	2	2	2	2	2	2	2	2	2	2	2	2	602	1	20	7.5	7.5	7.5	7.5	7.5	7.5	12929000	14700000	8959200	7512800	3130400	3438500
23.4924	23.6452	23.6426	22.838	23.5924	23.1826	2	2	2	17.5	17.5	17.5	20.393	0	15.978	58037000	18	2	2	2	2	2	2	2	2	2	2	2	2	2	2	2	2	2	2	183	1	24	17.5	17.5	17.5	17.5	17.5	17.5	11193000	11159000	10489000	4513700	10279000	10403000
23.9579	23.8026	24.0293	NaN	24.6964	NaN	2	2	2	32.1	32.1	32.1	17.47	0	50.966	82772000	20	2	2	2	1	2	1	2	2	2	1	2	1	2	2	2	1	2	1	168	1	18	32.1	32.1	32.1	18.5	32.1	18.5	17873000	12677000	13201000	9227000	18150000	11645000
30.6734	30.4142	30.8403	30.0045	30.5395	30.162	16	16	16	56.6	56.6	56.6	44.446	0	323.31	7678400000	320	16	16	16	16	16	16	16	16	16	16	16	16	16	16	16	16	16	16	410	1	282	56.6	56.6	56.6	56.6	56.6	56.6	1766000000	1181300000	1605200000	845510000	1098700000	1181600000
29.9083	29.3892	29.1226	28.4623	29.5272	28.3644	10	10	10	33	33	33	21.409	0	124.29	3277800000	197	10	10	10	8	10	9	10	10	10	8	10	9	10	10	10	8	10	9	188	1	180	33	33	33	32.4	33	31.9	917190000	533450000	423870000	535150000	583480000	284620000
27.6342	27.7204	27.6859	28.0894	28.134	28.2407	16	16	16	61.1	61.1	61.1	32.828	0	161.45	1343800000	124	13	13	15	13	14	13	13	13	15	13	14	13	13	13	15	13	14	13	303	1	191	56.1	52.5	57.1	54.5	56.1	55.4	228070000	197430000	212990000	254600000	188720000	261990000
28.7667	28.8917	28.9411	29.4544	28.6594	29.1976	16	16	16	38	38	38	52.168	0	273.39	2883600000	192	15	16	15	14	13	14	15	16	15	14	13	14	15	16	15	14	13	14	479	1	234	36.3	38	37.4	35.7	33.6	35.7	441600000	443090000	377870000	702790000	289000000	629270000
25.5288	25.734	25.5393	25.4757	25.1843	25.2916	3	3	3	5.4	5.4	5.4	117.02	0	26.401	244210000	35	3	3	3	3	3	3	3	3	3	3	3	3	3	3	3	3	3	3	1084	1	34	5.4	5.4	5.4	5.4	5.4	5.4	46832000	47168000	45285000	44641000	22829000	37458000
24.6114	24.3304	24.0162	24.0302	24.9886	23.5181	3	3	3	10.8	10.8	10.8	49.694	0	21.788	107950000	13	3	2	2	2	3	3	3	2	2	2	3	3	3	2	2	2	3	3	426	1	39	10.8	6.6	6.6	6.6	10.8	10.8	27695000	18172000	14949000	14054000	19597000	13482000
22.8878	23.0498	22.9723	22.7096	22.4766	NaN	3	3	3	22.6	22.6	22.6	24.445	0	9.0637	33331000	9	3	3	3	2	3	1	3	3	3	2	3	1	3	3	3	2	3	1	221	1	28	22.6	22.6	22.6	12.7	22.6	8.1	8622400	8265100	7099300	4565100	3804300	975190
27.6413	28.7138	28.165	28.8773	27.9374	28.3147	4	4	4	19.1	19.1	19.1	24.88	0	90.077	1775800000	73	4	4	4	4	4	4	4	4	4	4	4	4	4	4	4	4	4	4	225	1	47	19.1	19.1	19.1	19.1	19.1	19.1	209420000	402200000	259390000	471980000	177700000	255080000
28.4521	28.0237	27.9768	28.0048	29.1198	28.4202	12	12	12	40	40	40	50.684	0	204.55	1812100000	133	11	10	10	12	11	12	11	10	10	12	11	12	11	10	10	12	11	12	440	1	156	35.7	33.9	33.9	40	35.7	40	349720000	199570000	195880000	325270000	346880000	394720000
28.8846	29.2283	29.4177	29.3142	29.9342	29.3949	8	8	8	54.5	54.5	54.5	16.07	0	82.854	3613300000	127	7	7	8	7	7	7	7	7	8	7	7	7	7	7	8	7	7	7	145	1	115	49	49	54.5	49	49	49	522560000	537020000	495870000	676850000	740460000	640530000
31.049	30.7313	30.7896	29.8918	30.5752	30.2033	13	13	13	77.7	77.7	77.7	14.956	0	189.49	8418300000	271	13	13	13	12	12	13	13	13	13	12	12	13	13	13	13	12	12	13	139	1	245	77.7	77.7	77.7	77.7	77.7	77.7	2229800000	1538400000	1454300000	766800000	1210500000	1218400000
25.7098	25.1856	25.7084	25.8046	26.1291	26.714	7	7	7	20.9	20.9	20.9	27.548	0	71.046	337130000	40	6	5	4	5	6	7	6	5	4	5	6	7	6	5	4	5	6	7	254	1	72	16.9	16.9	16.5	16.9	16.9	20.9	54942000	27204000	41503000	42407000	55512000	115560000
24.7674	24.6653	24.7068	24.5776	24.8452	24.4555	2	2	2	7.7	7.7	7.7	36.002	0	6.1869	139170000	21	2	2	2	2	2	2	2	2	2	2	2	2	2	2	2	2	2	2	312	1	31	7.7	7.7	7.7	7.7	7.7	7.7	27460000	25965000	26138000	20137000	19790000	19679000
30.1733	30.1538	30.5248	29.7749	30.2976	29.9715	35	35	35	77.7	77.7	77.7	61.731	0	323.31	6195200000	425	33	32	34	30	33	29	33	32	34	30	33	29	33	32	34	30	33	29	570	1	468	71.2	76.5	77.7	76.3	70	68.8	1357900000	1118600000	1175100000	717740000	1034600000	791300000
24.7762	24.1843	24.4285	25.2488	24.486	24.7001	3	3	3	15.7	15.7	15.7	37.054	0	28.008	144280000	16	2	2	3	2	2	2	2	2	3	2	2	2	2	2	3	2	2	2	337	1	24	11	12.8	15.7	12.8	12.8	12.8	47956000	13516000	30378000	20901000	12680000	18846000
23.6499	23.7605	24.3402	25.0059	23.685	24.9911	2	2	2	22.3	22.3	22.3	15.693	0	12.048	113830000	14	2	2	2	2	2	2	2	2	2	2	2	2	2	2	2	2	2	2	139	1	29	22.3	22.3	22.3	22.3	22.3	22.3	21902000	21964000	11474000	25695000	10120000	22675000
24.2568	24.4765	23.6993	23.8948	23.8018	NaN	3	3	3	9.1	9.1	9.1	40.012	0.0032972	2.0237	83524000	7	2	2	2	3	2	1	2	2	2	3	2	1	2	2	2	3	2	1	341	1	21	6.5	6.5	6.5	9.1	6.5	4.1	20401000	19857000	10270000	20034000	6993900	5968600
25.0282	25.4029	25.0376	25.295	25.1356	25.1272	3	3	3	7.3	7.3	7.3	42.094	0	6.4494	197020000	20	3	3	3	2	3	3	3	3	3	2	3	3	3	3	3	2	3	3	371	1	38	7.3	7.3	7.3	4.6	7.3	7.3	31220000	33520000	28666000	40796000	28389000	34425000
26.9498	26.1094	26.3299	26.4099	27.0127	27.0389	9	9	9	41.6	41.6	41.6	31.756	0	94.715	558100000	43	9	8	9	9	9	9	9	8	9	9	9	9	9	8	9	9	9	9	279	1	98	41.6	35.8	41.6	41.6	41.6	41.6	114700000	37580000	82173000	117400000	112290000	93955000
24.331	24.4845	NaN	24.7221	24.7557	24.7173	2	2	2	18	18	18	23.185	0	3.588	123390000	19	1	2	2	2	2	2	1	2	2	2	2	2	1	2	2	2	2	2	206	1	27	6.8	18	18	18	18	18	15543000	18792000	12587000	31464000	22502000	22499000
29.8194	29.8485	30.1638	29.6784	29.9513	30.3133	27	27	27	40.9	40.9	40.9	65.219	0	228.29	5488400000	381	23	25	24	24	24	25	23	25	24	24	24	25	23	25	24	24	24	25	594	1	390	40.9	40.9	40.9	39.2	40.9	40.9	979420000	864950000	1010200000	738430000	739230000	1156200000
24.3879	25.3649	24.2079	24.4581	24.6003	24.2822	2	2	2	13	13	13	19.284	0	3.3166	131520000	14	2	2	2	2	2	2	2	2	2	2	2	2	2	2	2	2	2	2	169	1	22	13	13	13	13	13	13	22220000	35513000	13196000	21232000	23299000	16061000
24.6273	25.1366	24.2575	24.2891	24.232	23.9448	4	4	4	15.3	15.3	15.3	28.688	0	60.391	120090000	8	4	4	3	4	3	2	4	4	3	4	3	2	4	4	3	4	3	2	249	1	35	15.3	15.3	14.5	15.3	14.5	10	23661000	36330000	17898000	16860000	16474000	8871000
24.3561	24.5063	25.1085	NaN	23.7364	NaN	2	2	2	4.5	4.5	4.5	58.182	0	19.364	86088000	17	2	2	2	1	2	1	2	2	2	1	2	1	2	2	2	1	2	1	553	1	17	4.5	4.5	4.5	2	4.5	2.5	19910000	21986000	35217000	835550	4779700	3359300
22.7837	22.8634	23.0669	22.7217	22.6975	22.6779	3	3	3	12.9	12.9	12.9	45.7	0	5.6772	38376000	6	2	2	3	3	2	3	2	2	3	3	2	3	2	2	3	3	2	3	412	1	26	7.8	7.8	12.9	12.9	7.8	12.9	7081400	7395700	8206500	5852800	3536000	6303600
28.7462	30.0514	28.7071	29.4563	29.0746	28.1243	10	10	10	33.1	33.1	33.1	34.712	0	93.309	3145700000	136	10	10	9	8	9	7	10	10	9	8	9	7	10	10	9	8	9	7	317	1	157	33.1	33.1	33.1	32.2	32.8	32.2	526580000	1006100000	435530000	591610000	369360000	216570000
NaN	NaN	NaN	23.8237	24.7414	23.6411	2	2	2	46.1	46.1	46.1	8.5057	0	5.1741	53821000	5	1	1	1	2	2	2	1	1	1	2	2	2	1	1	1	2	2	2	76	1	14	23.7	23.7	23.7	46.1	46.1	46.1	2199400	2103300	3925400	15385000	19586000	10621000
27.9569	27.288	27.5546	26.9392	27.7545	26.7647	10	10	10	32.7	32.7	32.7	21.837	0	37.896	984070000	92	10	9	10	7	9	8	10	9	10	7	9	8	10	9	10	7	9	8	202	1	111	32.7	32.7	32.7	32.2	32.7	32.7	261010000	113730000	186410000	117360000	161530000	144040000
24.1409	24.9721	24.2492	24.1314	24.3944	23.7508	3	3	3	21.6	21.6	21.6	25.658	0	8.602	107320000	8	3	3	3	3	3	3	3	3	3	3	3	3	3	3	3	3	3	3	231	1	34	21.6	21.6	21.6	21.6	21.6	21.6	16405000	20306000	17669000	21652000	17048000	14236000
26.3158	26.4301	26.0199	26.669	26.2164	25.96	8	8	8	24.2	24.2	24.2	56.041	0	115.82	431120000	50	8	6	7	8	7	7	8	6	7	8	7	7	8	6	7	8	7	7	492	1	97	24.2	18.5	20.9	24.2	20.9	21.7	86693000	75994000	56379000	119150000	53262000	39635000
22.8786	23.0627	23.2884	NaN	21.7391	23.5091	4	4	4	18.8	18.8	18.8	34.687	0	15.454	41929000	14	3	2	2	1	3	3	3	2	2	1	3	3	3	2	2	1	3	3	314	1	26	13.1	8.3	8.3	4.1	14	13.1	8501700	5869800	8908300	5041200	2234100	11374000
24.5392	24.4056	24.5669	24.3337	24.1344	24.5629	4	4	4	7.5	7.5	7.5	78.899	0	10.5	117640000	11	4	3	3	3	3	4	4	3	3	3	3	4	4	3	3	3	3	4	723	1	34	7.5	6.4	4.4	4.4	6.4	7.5	27283000	19868000	18903000	14295000	15277000	22018000
25.5447	25.6567	25.8094	26.6928	25.511	26.6339	3	3	3	18.7	18.7	18.7	11.58	0	35.208	373460000	28	3	3	3	3	3	2	3	3	3	3	3	2	3	3	3	3	3	2	107	1	40	18.7	18.7	18.7	18.7	18.7	18.7	76260000	69748000	47036000	82066000	57640000	40705000
25.4011	25.518	24.8789	26.1544	25.614	25.9122	3	3	3	18.3	18.3	18.3	36.281	0	24.394	278010000	19	3	2	3	3	2	2	3	2	3	3	2	2	3	2	3	3	2	2	349	1	26	18.3	10.6	18.3	18.3	10.6	10.6	82984000	31018000	26044000	70869000	25807000	41291000
28.4623	28.5895	28.7004	28.0859	28.6651	28.5786	9	9	9	35.6	35.6	35.6	38.516	0	67.178	1998100000	96	8	8	8	7	9	9	8	8	8	7	9	9	8	8	8	7	9	9	354	1	104	26.8	26.8	26.8	34.5	35.6	35.6	350300000	321660000	319980000	315860000	323680000	366570000
24.9441	25.2627	NaN	25.4769	25.1489	25.4214	2	2	2	5.9	5.9	5.9	24.755	0	22.038	199670000	13	2	2	1	2	2	2	2	2	1	2	2	2	2	2	1	2	2	2	220	1	19	5.9	5.9	5.9	5.9	5.9	5.9	27061000	44361000	23578000	50628000	26719000	27319000
23.9297	24.6137	23.4404	24.4753	23.7218	23.6608	2	2	2	15.5	15.5	15.5	36.344	0	42.996	91881000	9	2	2	2	2	1	2	2	2	2	2	1	2	2	2	2	2	1	2	335	1	28	15.5	15.5	15.5	15.5	6.6	15.5	22241000	25933000	8882200	18850000	5419500	10555000
28.4581	27.9528	28.3208	28.6202	28.9386	29.2563	14	14	14	68.4	68.4	68.4	27.265	0	146.3	2184500000	150	14	11	13	13	14	13	14	11	13	13	14	13	14	11	13	13	14	13	250	1	178	68.4	66.4	62	68.4	68.4	66.4	397340000	230710000	310470000	350830000	365330000	529820000
26.8458	27.0657	26.4961	26.5522	26.874	25.9872	11	11	11	33	33	33	38.608	0	43.033	559680000	67	10	9	9	7	8	8	10	9	9	7	8	8	10	9	9	7	8	8	349	1	102	33	29.2	32.7	26.1	26.1	24.6	117050000	135170000	86727000	90596000	73599000	56541000
25.7531	26.0181	25.737	26.5874	25.8334	24.8795	5	5	5	13.6	13.6	13.6	42.553	0	19.749	323580000	29	3	4	4	5	4	5	3	4	4	5	4	5	3	4	4	5	4	5	382	1	51	11	13.6	13.6	13.6	13.6	13.6	48082000	68503000	48396000	91063000	40843000	26692000
NaN	NaN	NaN	NaN	25.1116	24.2512	2	2	2	13.9	13.9	13.9	23.715	0	42.284	48157000	12	0	1	1	1	2	2	0	1	1	1	2	2	0	1	1	1	2	2	209	1	13	0	6.2	6.2	6.2	13.9	13.9	0	732340	1286000	2050900	21445000	22643000
27.3379	27.4481	27.4218	27.1977	27.0649	26.6835	15	15	15	37.8	37.8	37.8	62.989	0	60.212	836100000	85	15	12	14	10	10	8	15	12	14	10	10	8	15	12	14	10	10	8	564	1	147	37.8	28.2	33.9	25.7	26.8	17.6	317610000	126820000	172080000	102200000	60073000	57315000
24.6839	24.375	24.7068	24.7592	24.4725	24.914	3	3	3	28.7	28.7	28.7	19.496	0	44.206	139410000	15	3	3	3	3	2	3	3	3	3	3	2	3	3	3	3	3	2	3	171	1	37	28.7	28.7	28.7	28.7	17	28.7	21375000	11001000	17163000	31500000	19505000	38862000
26.2266	25.6154	25.8953	25.439	26.157	26.3981	3	3	3	62.4	62.4	62.4	9.7397	0	127.61	349490000	36	3	3	3	3	3	3	3	3	3	3	3	3	3	3	3	3	3	3	85	1	53	62.4	62.4	62.4	62.4	62.4	62.4	91354000	39008000	53693000	38858000	52064000	74515000
23.5243	23.615	23.6819	NaN	23.9299	24.3496	2	2	2	9.6	9.6	9.6	39.767	0	8.7792	75643000	4	2	2	2	1	2	2	2	2	2	1	2	2	2	2	2	1	2	2	356	1	18	9.6	9.6	9.6	4.8	9.6	9.6	9597800	9813500	10502000	11996000	13090000	20644000
24.0678	NaN	24.0012	23.4024	24.7968	23.0788	3	3	3	19.2	19.2	19.2	28.947	0	5.6854	80406000	14	2	2	3	2	3	3	2	2	3	2	3	3	2	2	3	2	3	3	255	1	27	15.7	15.7	19.2	8.6	19.2	19.2	19639000	10325000	17236000	5198600	20128000	7879500
26.7048	27.2302	26.6341	26.401	27.0593	26.2071	8	8	8	25.3	25.3	25.3	39.433	0	9.6955	576860000	61	8	8	8	6	8	7	8	8	8	6	8	7	8	8	8	6	8	7	356	1	95	25.3	25.3	25.3	16	25.3	20.2	114910000	129780000	87249000	74846000	103300000	66768000
28.3073	28.2766	28.6238	28.2908	28.2869	28.6908	14	14	14	46.2	46.2	46.2	38.891	0	104.99	1873700000	146	14	12	14	12	13	12	14	12	14	12	13	12	14	12	14	12	13	12	346	1	178	46.2	40.2	46.2	43.9	41.6	43.4	364560000	286550000	342930000	292300000	225160000	362160000
[truncated: 28 more columns]
