# Supplementary material for: Proteome and morphological analysis show unexpected differences between promastigotes of Leishmania amazonensis PH8 and LV79 strains
Source: PLoS One. 2022 Aug 23;17(8):e0271492. doi: 10.1371/journal.pone.0271492 (PMC9398010; doi:10.1371/journal.pone.0271492)
Supplement: S2 Table — Uniprot identification (protein ID), protein names and iBAQ (sum of the intensities of the peptides normalized by the number of peptides theoretically formed) of proteins exclusively detected in PH8. (XLSX) [file pone.0271492.s005.xlsx]

## Sheet: SuppTable2
Supplementary table 2. List of proteins exclusively detected in PH8 samples. Uniprot identification (protein ID), protein names, LFQ Intensity mean value and iBAQ mean value (sum of the intensities of the peptides normalized by the number of peptides theoretically formed) of proteins exclusively detected in PH8.
Protein ID	Protein names	LFQ Intensity	iBAQ	Biological process
E9B3N0	Putative d-xylulose reductase (EC 1.1.1.19)	6.95645e+07	7.70173e+06	Carbohydrate metabolism
E9AWK4	Glycosomal membrane like protein	8.08503e+07	6159900
E9AX25	Uncharacterized protein	2.7291e+07	5.53807e+06
E9AYH8	Uncharacterized protein	5.2697e+07	4782500
E9AUR7	DUF1935 domain-containing protein	7.03919e+07	4369200
E9AKB1	Dynein light chain	2.7798e+07	4280100	Cytoskeleton
E9AP58	DUF4200 domain-containing protein	6.65951e+07	3.56973e+06
E9B6X5	Putative sm-f snRNP core complex protein	1.8659e+07	3039500	mRNA processing
E9AUT3	Uncharacterized protein	1.78257e+07	2.90043e+06
E9AKF5	Uncharacterized protein	3.2718e+07	2853900
E9AXQ7	DUF1935 domain-containing protein	2.4493e+07	2.69167e+06
E9AJ87	Uncharacterized protein	4.15104e+07	2.62582e+06
E9AR03	Uncharacterized protein	2.58293e+07	2.48427e+06
E9AQ88	Putative ABC transporter	8.67293e+07	2.47057e+06
E9AR59	Uncharacterized protein	1.18682e+07	2.41387e+06
E9AN15	Dehydrogenase-like protein	5.69437e+07	2.41007e+06
E9AN31	Uncharacterized protein	2.8294e+07	2.06927e+06
E9ASR0	ARL2_Bind_BART domain-containing protein	2.66207e+07	2013300
E9B1B6	WD_REPEATS_REGION domain-containing protein	5.71506e+07	1804500	Cytoskeleton
E9B3U3	Putative guanylate kinase (EC 2.7.4.8)	2.3085e+07	1774740	Nucleotide metabolism
E9B721	Uncharacterized protein	2.81106e+07	1708860
E9AYK7	Uncharacterized protein	2.6271e+07	1689500
E9AK04	Uncharacterized protein	3.02437e+07	1.66249e+06
E9AKR2	Oligopeptidase B-like protein (Serine peptidase, clan sc, family s9a-like protein)	8.56009e+07	1661400	Proteolysis
E9ALD5	Putative transmembrane amino acid transporter	2.35579e+07	1.60144e+06
E9AQU9	Putative ADP-ribosylation factor-like (Putative small gtpase)	1.63757e+07	1.45461e+06
E9AZR4	Uncharacterized protein	2.2233e+07	1.26201e+06
E9APN1	Uncharacterized protein	2.3704e+07	1.20154e+06
E9AZ53	Uncharacterized protein	2.7586e+07	1102320
E9AVF6	Rad60-SLD_2 domain-containing protein	1.28563e+07	1091760
E9AYG6	Uncharacterized protein	2.1068e+07	1.01265e+06
E9B2C7	Putative syntaxin 5	1.5408e+07	917127	Membrane/ vesicle trafficking
E9AVE4	Uncharacterized protein	1.57937e+07	893960
E9AXE8	Uncharacterized protein	1.9824e+07	879780
E9AY06	Uncharacterized protein	9.32902e+06	829343	Translation
E9B5X7	Putative aldose 1-epimerase (EC 5.1.3.3)	1.57187e+07	771443	Carbohydrate metabolism
E9AP14	N-ethylmaleimide reductase-like protein	3.68117e+07	698743
E9AV75	tRNA_edit domain-containing protein	1.3207e+07	671390	Translation
E9ALT5	Putative RNA binding protein	3.34296e+07	620253
E9AZ49	Uncharacterized protein	1.05163e+07	614347	Membrane/ vesicle trafficking
E9APF6	Uncharacterized protein	1.6668e+07	579727
E9AWB5	Hydrophilic acylated surface protein a	2.50005e+06	538480
E9B0G1	Mitogen-activated protein kinase (EC 2.7.11.24)	1.54845e+07	504213
E9AQQ9	Uncharacterized protein	1.83163e+07	446063
E9B5E5	ANK_REP_REGION domain-containing protein	1.2898e+07	382070
E9B4D6	Uncharacterized protein	1.23346e+07	349600
E9B467	MYND-type domain-containing protein	1.7169e+07	342607
E9AKI2	Kinesin-like protein	2.42196e+07	285110	Cytoskeleton
E9B0Y2	Putative alcohol dehydrogenase (EC 1.1.1.1)	5.96519e+06	278420	Carbohydrate metabolism; Amino acid metabolism; Lipid metabolism
E9AXL3	Uncharacterized protein	1.4508e+07	254847	Membrane/ vesicle trafficking
E9AWX9	Uncharacterized protein	6.32555e+06	175310
E9B4Q8	Uncharacterized protein	6.44784e+06	168997
E9B399	Uncharacterized protein	7.17895e+06	167707
E9B4D3	Uncharacterized protein	1.70114e+07	150293
E9B354	SEC7 domain-containing protein	1.13165e+07	147447	Membrane/ vesicle trafficking
E9B2P7	Uncharacterized protein	6.95687e+06	144287
E9AU95	Uncharacterized protein	6.3271e+06	142938	Cytoskeleton
E9AZZ7	DNA topoisomerase (EC 5.99.1.2)	8.16179e+06	136216	DNA replication or repair
E9AXI6	Uncharacterized protein	6.83604e+06	121788
E9AST6	Putative universal minicircle sequence binding protein (UMSBP)	3.0501e+06	120437
E9AT37	Cyclin-e binding protein 1-like protein	4.1668e+06	114765
E9B211	Uncharacterized protein	1.33792e+06	64305.7
E9AJR6	Uncharacterized protein	6.10225e+06	63803
E9AQP9	Uncharacterized protein	6.64521e+06	63292.7
E9AVU3	Putative dynein heavy chain, cytosolic	2.1429e+06	6112.8	Cytoskeleton
