# Supplementary material for: Proteome and morphological analysis show unexpected differences between promastigotes of Leishmania amazonensis PH8 and LV79 strains
Source: PLoS One. 2022 Aug 23;17(8):e0271492. doi: 10.1371/journal.pone.0271492 (PMC9398010; doi:10.1371/journal.pone.0271492)
Supplement: S3 Table — Uniprot identification (protein ID), protein names and iBAQ (sum of the intensities of the peptides normalized by the number of peptides theoretically formed) of proteins exclusively detected in LV79. (XLSX) [file pone.0271492.s006.xlsx]

## Sheet: Table2LV79ED
Supplementary table 3. List of proteins exclusively detected in LV79 samples. Uniprot identification (protein ID), protein names, LFQ intensity mean value and iBAQ mean value (sum of the intensities of the peptides normalized by the number of peptides theoretically formed) of proteins exclusively detected in LV79.
Protein ID	Protein Name	LFQ Intensity	iBAQ	Biological process
E9APZ4	Mitochondrial pyruvate carrier	2.29001e+07	3.97157e+06
E9B162	Uncharacterized protein	1.02142e+08	3492400
E9AR33	ACB domain-containing protein	2.1091e+07	3.11367e+06
E9AUA3	Cytochrome b5 heme-binding domain-containing protein	2.25447e+07	2864600
E9AYW8	Putative amino acid permease	2.76656e+07	1.63343e+06
E9AVE3	Uncharacterized protein	2.1306e+07	1.26936e+06
E9ATA8	Uncharacterized protein	1.8398e+07	1.17596e+06
E9AWL4	Putative ATP-dependent RNA helicase	5.28799e+07	1.14579e+06
E9AV58	Hypoxanthine phosphoribosyltransferase (EC 2.4.2.8)	1.21386e+07	1078300	Nucleotide metabolism
E9AVN1	Uncharacterized protein	2.25613e+07	1.00092e+06
E9AMB1	Putative mitochondrial associated ribonuclease	8.39538e+06	890343
E9AVR9	Uncharacterized protein	1.40215e+07	843053	Translation
E9B0I1	Uncharacterized protein	1.69747e+07	804983
E9ANM9	Uncharacterized protein	2.01163e+07	787263
E9AKY6	Putative deoxyribose-phosphate aldolase (EC 4.1.2.4)	1.2425e+07	676560	Nucleotide metabolism; Carbohydrate metabolism
E9AK81	Uncharacterized protein	1.20735e+07	675193
E9AM53	Fe2OG dioxygenase domain-containing protein	1.18583e+07	653620
E9AT96	Receptor-type adenylate cyclase a-like protein	3.30813e+07	544617
E9B1P8	Uncharacterized protein	2.06553e+07	544330
E9ANF5	Uncharacterized protein	1.63405e+07	533027
E9B605	AAA domain-containing protein	1.07883e+07	521063
E9B1A3	Putative serine/threonine phosphatase	8.25485e+06	469263
E9B0H0	Eukaryotic translation initiation factor 4e,putative	8.50937e+06	407923	Translation
E9B0F7	Rhodanese domain-containing protein	1.9732e+07	368537	Membrane/ vesicle trafficking
E9AVZ3	Uncharacterized protein	1.4994e+07	358780
E9ARV1	Putative gamma-glutamylcysteine synthetase (EC 6.3.2.2)	1.53565e+07	241880	Amino acid metabolism
E9B392	Putative ABC transporter	7.89545e+06	228760
E9AXV4	Uncharacterized protein	5.29425e+06	212147
E9B343	Putative cystathionine beta-lyase (EC 4.4.1.8)	3.71854e+06	204990	Amino acid metabolism
E9B301	Small nuclear ribonucleoprotein component-like protein	1.08028e+07	165613
E9AZ50	CBF domain-containing protein	6.8105e+06	141850	Translation
E9AS17	Uncharacterized protein	8.76595e+06	98881.7	Translation
E9AVT1	Uncharacterized protein	4.721e+06	71737
E9B4J8	Uncharacterized protein	3.77761e+06	71217.3	Translation
E9AXA3	Uncharacterized protein	3.91245e+06	52963.7
E9ANN5	Putative ATPase	3.20454e+06	40689.3
E9AY52	Uncharacterized protein	336569	2896.37
