# Supplementary material for: Proteome and morphological analysis show unexpected differences between promastigotes of Leishmania amazonensis PH8 and LV79 strains
Source: PLoS One. 2022 Aug 23;17(8):e0271492. doi: 10.1371/journal.pone.0271492 (PMC9398010; doi:10.1371/journal.pone.0271492)
Supplement: S4 Table — Protein names, Uniprot identification (protein ID), fold change PH8/LV79, q-value (corrected p-value) and biological process of differentially abundant proteins. (XLSX) [file pone.0271492.s007.xlsx]

## Sheet: SuppTable4
Supplementary table 4. Differentially abundant proteins identified after T test with Benjamini-Hochberg correction and FDR = 0.05. Protein names, Uniprot identification (protein ID), iBAQ mean value (sum of the intensities of the peptides normalized by the number of peptides theoretically formed), LFQ Intensity mean value, fold change PH8/LV79 (based on LFQ Intensity values), q-value (corrected p…
Protein ID	Protein names	iBAQ (PH8)	iBAQ (LV79)	LFQ Intensity (PH8)	LFQ Intensity (LV79)	Fold change (PH8/LV79)	q-value	Biological process
E9AKN6	Putative ATP-binding cassette protein subfamily G, member 1	5.64957e+06	290507	1.9783e+08	8.39252e+06	23.57	.028
E9B0B3	Glutamate dehydrogenase	24186000	2208970	9.04367e+08	4.94384e+07	18.29	.026	Amino acid metabolism
E9AQQ1	Putative flagellar calcium-binding protein	6331700	505140	7.97962e+07	5.82003e+06	13.71	.039
E9AK01	Surface antigen-like protein	1.34175e+07	1.40729e+06	3.40569e+08	3.28844e+07	10.36	.045
E9AKM8	Surface antigen-like protein	4.30543e+07	5.99973e+06	3.47613e+08	3.96923e+07	8.76	.048
E9B2Q1	CRAL-TRIO domain-containing protein	4.69097e+06	705950	1.28826e+08	1.9125e+07	6.74	.038
E9B233	Putative 3,2-trans-enoyl-CoA isomerase, mitochondrial	9.47977e+06	779010	2.06387e+08	3.5823e+07	5.76	.048	Lipid metabolism
E9AYH9	Uncharacterized protein	2.44093e+06	121283	2.75394e+07	4.78272e+06	5.76	.048
E9AX32	Uncharacterized protein	137904	49130.7	1.2241e+07	2.76067e+06	4.43	.035
E9B4I7	Uncharacterized protein	11176200	2096600	2.1868e+08	5.17017e+07	4.23	.039
E9AUV8	Putative aminoacylase (EC 3.5.1.14)	43514000	6.19143e+06	7.57208e+08	1.80487e+08	4.20	.036	Amino acid metabolism
E9AMH7	Putative cathepsin L-like protease	5.85563e+06	1.50403e+06	1.06964e+08	2.8241e+07	3.79	.025	Proteolysis
E9ANP4	Pyruvate, phosphate dikinase (EC 2.7.9.1)	2.83177e+07	7834900	1.73894e+09	5.25229e+08	3.31	.033	Carbohydrate metabolism
E9ARJ6	Putative RNA binding protein	1.84171e+06	656037	1.78493e+07	5.5049e+06	3.24	.048
E9AS23	Glycosomal malate dehydrogenase (EC 1.1.1.37)	4.49193e+07	1.26923e+07	6.56893e+08	2.08973e+08	3.14	.045	Carbohydrate metabolism
E9AVH9	Proteasome subunit alpha type (EC 3.4.25.1)	2.30337e+07	8.49503e+06	4.53913e+08	1.45103e+08	3.13	.036	Proteolysis
E9AUS1	Putative calpain-like cysteine peptidase	235400000	70866000	1.59217e+09	5.15926e+08	3.09	.025	Proteolysis
E9ARQ0	Putative ras-related protein rab-5	4114100	1.56423e+06	7.66609e+07	2.66057e+07	2.88	.049	Membrane/ vesicle trafficking
E9B4X7	Uncharacterized protein	4.43403e+07	1.32133e+07	4.43261e+08	1.54077e+08	2.88	.047
E9AWK5	Uncharacterized protein	1.38376e+06	468753	2.8399e+07	1.00621e+07	2.82	.036
E9AQN5	Transaldolase (EC 2.2.1.2)	4.85067e+07	1.81043e+07	7.35129e+08	2.74337e+08	2.68	.036	Carbohydrate metabolism
E9AKM9	Histone H4	5.98357e+07	3.36613e+07	4.56766e+08	1.7764e+08	2.57	.039	Transcription
E9B1P3	Sodium stibogluconate resistance protein,putative	4.31817e+06	1.66704e+06	1.8353e+08	7.17925e+07	2.56	.040
E9ARV5	Histone H2B	6.86553e+08	294520000	6.48747e+09	2.54503e+09	2.55	.035	Transcription
E9AVR4	Uncharacterized protein	1.59713e+06	803997	2.17626e+07	8.78928e+06	2.48	.034
E9AJZ7	Uncharacterized protein	4.59153e+06	2.56563e+06	4.76092e+07	1.99403e+07	2.39	.050
E9ALG7	Putative serine/threonine-protein kinase (EC 2.7.11.1)	1.08095e+07	4031100	2.94533e+08	1.26197e+08	2.33	.041
E9AXC7	RNA-binding protein, putative, UPB2	2.28193e+08	1.51423e+08	1.5292e+09	6.58675e+08	2.32	.048
E9ARN8	Dynein light chain roadblock	10670000	4.73623e+06	8.84207e+07	3.829e+07	2.31	.048	Cytoskeleton
E9B296	Putative serine/threonine-protein kinase (EC 2.7.11.1)	5.74597e+06	1.76883e+06	1.38397e+08	6.16358e+07	2.25	.047
E9B1Q2	Uncharacterized protein	6.26413e+06	2.63407e+06	1.21867e+08	5.50377e+07	2.21	.033
E9B4F8	Small nuclear ribonucleoprotein Sm D2 (Sm-D2) (snRNP core protein D2)	6613400	3940400	5.9064e+07	2.68141e+07	2.20	.038	mRNA processing
E9AWU0	Putative replication factor C, subunit 1	177249	137410	9.74622e+06	4.4587e+06	2.19	.048	DNA replication or repair
E9AW11	Mannose-1-phosphate guanyltransferase (EC 2.7.7.13)	14966000	7487900	4.44778e+08	2.03907e+08	2.18	.046	Carbohydrate metabolism
E9AVX3	Putative centrin (Ca2+-binding ef-hand protein)	4.15807e+07	1.51027e+07	4.66063e+08	2.1454e+08	2.17	.038	Cytoskeleton
E9AYD4	Trifunctional enzyme alpha subunit, mitochondrial-like protein (EC 1.1.1.35) (EC 4.2.1.17)	1.32595e+07	7324200	6.32286e+08	2.93537e+08	2.15	.038	Lipid metabolism
E9AWS6	Triosephosphate isomerase (EC 5.3.1.1)	1.24847e+08	74284000	2.35073e+09	1.10845e+09	2.12	.039	Carbohydrate metabolism
E9ASB9	Histone H4	911560000	5.14367e+08	5.57579e+09	2.64623e+09	2.11	.048	Transcription
E9B1W4	Thiolase protein-like protein (EC 2.3.1.16)	4.57997e+07	21562000	1.11507e+09	5.32564e+08	2.09	.031	Lipid metabolism
E9ARM6	Putative rab7 GTP binding protein	1.25953e+07	6.68947e+06	1.6496e+08	7.90031e+07	2.09	.041	Membrane/ vesicle trafficking
E9AV41	Uncharacterized protein	7118700	4.68073e+06	4.85333e+07	2.36603e+07	2.05	.038
E9AQQ4	Sucrose-phosphate synthase-like protein (EC 2.4.1.14)	11940000	7.44337e+06	3.3257e+08	1.6262e+08	2.05	.035	Carbohydrate metabolism
E9AX52	Transketolase (EC 2.2.1.1)	3.47613e+07	1.94193e+07	1.16335e+09	5.80463e+08	2.00	.048	Carbohydrate metabolism
E9APW3	Enolase (EC 4.2.1.11)	1.82037e+08	9.31013e+07	5.0183e+09	2.5363e+09	1.98	.047	Carbohydrate metabolism
E9ANE2	Uncharacterized protein	7848000	4.00973e+06	1.6454e+08	8.32243e+07	1.98	.011
E9B2J1	Putative OSM3-like kinesin	188377	131387	1.4036e+07	7.29586e+06	1.92	.034	Cytoskeleton
E9AML1	Uncharacterized protein	2054600	647590	7.74518e+07	4.19573e+07	1.85	.039
E9AWM7	Putative aspartate aminotransferase	7.36433e+06	4.37507e+06	1.94923e+08	1.06111e+08	1.84	.034	Amino acid metabolism
E9B2I6	AMMECR1 domain-containing protein	4.25813e+07	2.53057e+07	4.07453e+08	2.25647e+08	1.81	.046
E9B0L9	Uncharacterized protein	2159300	1.21263e+06	5.77843e+07	3.26207e+07	1.77	.038
E9B398	TPR_REGION domain-containing protein	562423	369527	8.306e+07	4.71407e+07	1.76	.042
E9B573	Regulatory subunit of protein kinase a-like protein	1.16717e+07	7994600	5.15856e+08	3.04637e+08	1.69	.040
E9APB2	Uncharacterized protein	1.34983e+07	8240600	3.7511e+08	2.2544e+08	1.66	.004
E9ARJ5	Putative peroxisomal enoyl-coa hydratase (EC 4.2.1.17)	2.66323e+06	1366200	5.4471e+07	3.40727e+07	1.60	.034	Lipid metabolism; Amino acid metabolism
E9ATL7	Uncharacterized protein	254963	162343	2.64807e+07	1.70437e+07	1.55	.037
E9ATU9	Kinesin motor domain-containing protein	7.46167e+06	4.86183e+06	3.10936e+08	2.02323e+08	1.54	.045	Cytoskeleton
E9AQS9	Coatomer subunit delta	5.70527e+06	3725800	1.28694e+08	8.95071e+07	1.44	.038	Membrane/ vesicle trafficking
E9B6L0	LRRcap domain-containing protein	1.30613e+07	11824000	2.99117e+08	2.1513e+08	1.39	.034
E9B5D9	RuvB-like helicase (EC 3.6.4.12)	4.70013e+06	3990900	1.49387e+08	1.15717e+08	1.29	.048	DNA replication or repair
E9ARG5	Uncharacterized protein	790153	708207	3.2597e+07	2.6003e+07	1.25	.028
E9B0U3	Putative small GTP-binding protein Rab28	539907	360853	9.63659e+06	7.99458e+06	1.21	.032
E9ARW5	Uncharacterized protein	1.27617e+06	1.04291e+06	4.31474e+07	3.6557e+07	1.18	.047
E9B620	Putative threonyl-tRNA synthetase	7.95167e+06	1.06658e+07	4.75334e+08	5.69715e+08	0.83	.047	Translation
E9AW86	Acetyl-coenzyme A synthetase (EC 6.2.1.1)	2.00313e+07	2.90353e+07	7.8682e+08	9.44819e+08	0.83	.048	Carbohydrate metabolism
E9AP30	SET domain-containing protein	229580	811117	1.78396e+07	2.26554e+07	0.79	.034
E9AV49	Putative methionyl-tRNA synthetase (EC 6.1.1.10)	1.58083e+06	2.72677e+06	8.04547e+07	1.13813e+08	0.71	.038	Translation
E9B038	CS domain-containing protein	2675200	4.70387e+06	1.66567e+08	2.38704e+08	0.70	.046
E9ARA1	Putative translation initiation factor	6.24993e+06	8.89487e+06	2.34507e+08	3.5375e+08	0.66	.048	Translation
E9AV89	Putative 60S ribosomal protein L9	7.45163e+07	1.19203e+08	9.65664e+08	1.46353e+09	0.66	.048	Translation
E9B0L7	Putative adenosine kinase (EC 2.7.1.20)	1.07117e+07	2.33597e+07	2.63503e+08	4.04654e+08	0.65	.048	Nucleotide metabolism
E9AT73	Succinate--CoA ligase [ADP-forming] subunit beta, mitochondrial (EC 6.2.1.5) (Succinyl-CoA synthetase beta chain) (SCS-beta)	5.75323e+07	94390000	1.3736e+09	2.12127e+09	0.65	.048	Carbohydrate metabolism
E9AUU6	Putative 40S ribosomal protein S11 (Ribosomal protein S11 homolog)	169670000	2.92853e+08	1.2469e+09	1.9326e+09	0.65	.039	Translation
E9AV90	Putative 40S ribosomal protein S23	7.60393e+07	121810000	6.16361e+08	9.69261e+08	0.64	.037	Translation
E9AVY6	Alanine--tRNA ligase (EC 6.1.1.7) (Alanyl-tRNA synthetase) (AlaRS)	2.46543e+06	4024100	1.68243e+08	2.67237e+08	0.63	.036	Translation
E9APD4	Putative leucyl-tRNA synthetase (EC 6.1.1.4)	2.76803e+06	6140500	1.96703e+08	3.216e+08	0.61	.035	Translation
E9ARK0	Putative 60S ribosomal protein L10a	4.47783e+07	1.34996e+08	6.55789e+08	1.15946e+09	0.57	.039	Translation
E9B533	Putative ribosomal protein l35a	4.39677e+07	1.08288e+08	5.51677e+08	9.92712e+08	0.56	.048	Translation
E9AJQ5	Multifunctional fusion protein [Includes: L-glutamate gamma-semialdehyde dehydrogenase (EC 1.2.1.88) (L-glutamate gamma-semialdehyde dehydrogenase); Delta-1-pyrroline-5-carboxylate dehydrogenase (P5C dehydrogenase)]	3.26527e+06	5.74147e+06	1.27517e+08	2.3067e+08	0.55	.045	Amino acid metabolism
E9AUN5	1,2-dihydroxy-3-keto-5-methylthiopentene dioxygenase (EC 1.13.11.54) (Acireductone dioxygenase (Fe(2+)-requiring)) (ARD) (Fe-ARD)	1.06572e+06	2.95213e+06	2.7627e+07	5.07247e+07	0.54	.038	Amino acid metabolism
E9AYX1	Uncharacterized protein	1432100	2.75277e+06	3.18963e+07	5.95649e+07	0.54	.033
E9B520	Putative asparaginyl-tRNA synthetase (EC 6.1.1.22)	849520	2.13357e+06	5.725e+07	1.072e+08	0.53	.042	Translation
E9B478	Putative heat shock protein	3436000	7.80163e+06	1.6665e+08	3.2136e+08	0.52	.046
E9B0I3	Uncharacterized protein	616803	1.27327e+06	2.07483e+07	4.00897e+07	0.52	.033
E9AZ37	Putative arginyl-tRNA synthetase (EC 6.1.1.19)	2343100	5680600	1.34696e+08	2.78404e+08	0.48	.035	Translation
E9ASZ0	Putative DEAD box RNA helicase	458037	931873	1.92503e+07	4.00764e+07	0.48	.037
E9B1C6	S-adenosylmethionine synthase (EC 2.5.1.6)	23062000	6.15693e+07	6.22069e+08	1.30833e+09	0.48	.034	Amino acid metabolism
E9AVJ6	Putative GMP synthase (Putative glutamine amidotransferase) (EC 6.3.5.2)	394207	978673	1.70973e+07	3.78733e+07	0.45	.045	Nucleotide metabolism
E9AZU7	Putative phenylalanine-4-hydroxylase (EC 1.14.16.1)	524883	2.62777e+06	2.90536e+07	6.62735e+07	0.44	.040	Amino acid metabolism
E9B430	Putative phosphoribosylpyrophosphate synthetase (EC 2.7.6.1)	1.63533e+06	4.31997e+06	3.28033e+07	7.5606e+07	0.43	.039	Nucleotide metabolism; Carbohydrate metabolism
E9AYY3	Glutaredoxin-like protein	1.18775e+07	4.50437e+07	7.73847e+07	1.80824e+08	0.43	.046
E9ATX3	Putative NADH dehydrogenase	3.44237e+06	1.00473e+07	1.03756e+08	2.4917e+08	0.42	.019
E9ASD6	Elongation factor 2	5.30223e+07	1.72827e+08	3.73147e+09	9.22221e+09	0.40	.039	Translation
E9ALB6	Putative nucleolar RNA-binding protein	1.95647e+07	4.70197e+07	8.63606e+07	2.1642e+08	0.40	.035
E9AT13	Putative tyrosine aminotransferase (EC 2.6.1.5)	6454200	2.19017e+07	2.00254e+08	5.14114e+08	0.39	.038	Amino acid metabolism
E9ANI7	Ribosome biogenesis protein BOP1 homolog	277280	503997	9.23626e+06	2.4593e+07	0.38	.033	Translation
E9AKJ8	Putative paraflagellar rod protein	308830	840460	1.8441e+07	4.91279e+07	0.38	.003	Cytoskeleton
E9AQA0	NAD-specific glutamate dehydrogenase (EC 1.4.1.2)	1.01718e+07	38715000	7.99134e+08	2.21816e+09	0.36	.037	Amino acid metabolism
E8NHL4	Brix domain containing-like protein (WGS CADB00000000 data, contig 58)	597883	2503000	2.15983e+07	6.34841e+07	0.34	.048	Translation
E9AVW8	Putative farnesyl pyrophosphate synthase (EC 2.5.1.10)	4.57287e+06	1.77457e+07	9.74398e+07	3.09897e+08	0.31	.011
E9AUK0	CTP synthase (EC 6.3.4.2) (UTP--ammonia ligase)	481890	2.35523e+06	2.1474e+07	6.95233e+07	0.31	.039	Nucleotide metabolism
E9B1K6	Mevalonate kinase (MK) (EC 2.7.1.36)	485090	2.69183e+06	1.48177e+07	5.36696e+07	0.28	.048	Lipid metabolism
E9AN53	GP63, leishmanolysin	1.05653e+07	7.18003e+07	5.22937e+08	1.97813e+09	0.26	.049	Proteolysis
E9AJD5	Beta eliminating lyase,putative	488950	4.20643e+06	1.46227e+07	1.05297e+08	0.14	.003	Amino acid metabolism
