# Supplementary material for: Proteome and morphological analysis show unexpected differences between promastigotes of Leishmania amazonensis PH8 and LV79 strains
Source: PLoS One. 2022 Aug 23;17(8):e0271492. doi: 10.1371/journal.pone.0271492 (PMC9398010; doi:10.1371/journal.pone.0271492)
Supplement: S5 Table — Subcellular localization of the proteins identified in proteomic analysis was established according to Gene ontology annotations (Cellular Component). For those that lack annotation, subcellular location was determined based on a consensus between DeepLoc-1.0, WoLF PSORT and Loc Tree3 predictions. The proteins were classified as secreted or belonging to the “cilium”, cytosol, golgi apparatus, glycosome, cell membrane, mitochondria, nucleus, endoplasmic reticulum (ER) or intracellular vesicles. In addition, the proteins were distinguished between soluble and integral membrane proteins according to DeepLoc-1.0 and TOPCONS predictions. (XLSX) [file pone.0271492.s008.xlsx]

## Sheet: SupplementaryTable5
Supplementary table 5. Protein subcellular localization. Subcellular localization of the proteins identified in proteomic analysis was established according to Gene ontology annotations (Cellular Component). For those that lack annotation, subcellular location was determined based on a consensus between DeepLoc-1.0, WoLF PSORT and Loc Tree3 predictions. The proteins were classified as secreted or…
Protein ID	Protein names	Gene ontology (cellular component)	TOPCONS prediction for transmembrane domains	TOPCONS prediction for signal peptide	DeepLoc	WolfPsort (animal)	WolfPsort (Fungi)	LocTree3	Consensus
E8NHE3	Putative 60S ribosomal protein L28	ribosome [GO:0005840]; cytosol [GO:0005829]	0	no	Cytosol, soluble	Nucleus	Mitochondria	Nucleus	Cytosol, soluble
E8NHG6	Uncharacterized protein LmxM_30_0440_1		0	no	Cell membrane, membrane	Cytosol	Nucleus	Cytosol	Cytosol, soluble
E8NHH1	WGS CADB00000000 data, contig 26 (Fragment)		0	no	Golgi apparatus, soluble	Nucleus	Cytosol/Nucleus	Cytosol	Cytosol, soluble
E8NHI0	40S ribosomal protein S3a	cytosolic small ribosomal subunit [GO:0022627]	0	No	Cytosol, soluble	Nucleus	Nucleus	Cytosol	Cytosol, soluble
E8NHJ5	WGS CADB00000000 data, contig 43		0	no	Cytosol, soluble	Cytosol	Cytosol	Cytosol	Cytosol, soluble
E8NHJ8	60S acidic ribosomal protein P0	ribosome [GO:0005840]	0	no	Cytosol, soluble	Cytosol	Cytosol	Nucleus	Cytosol, soluble
E8NHL4	Brix domain containing-like protein (WGS CADB00000000 data, contig 58)		0	no	Nucleus, soluble	Nucleus	Nucleus	Nucleus	Nucleus, soluble
E8NHN2	Activated protein kinase c receptor (LACK),guanine nucleotide-binding protein beta subunit-like protein	small ribosomal subunit [GO:0015935]	0	no	Nucleus, soluble	Nucleus	Cytosol/Nucleus	Cytosol	Cytosol, soluble
E8NHN7	WGS CADB00000000 data, contig 72 (Fragment)		0	no	Cytosol, soluble	Mitochondria	Mitochondria	Nucleus	X, soluble
E8NHP1	WGS CADB00000000 data, contig 73		0	no	Golgi apparatus, membrane	Nucleus	Mitochondria	Cytosol	X, soluble
E8NHP9	WGS CADB00000000 data, contig 81	integral component of membrane [GO:0016021]	0	yes	Mitochondria, membrane	Mitochondria	Mitochondria	Mitochondria	Mitochondria, membrane
E8NHQ5	WGS CADB00000000 data, contig 84	integral component of membrane [GO:0016021]	13	no	Lysosome/Vacuole/Vesicle, membrane	Cell membrane	Cell membrane	Golgi apparatus	X, membrane
E8NHQ7	Putative ATPase alpha subunit (WGS CADB00000000 data, contig 86)	proton-transporting ATP synthase complex, catalytic core F(1) [GO:0045261]	0	no	Mitochondria, soluble	Mitochondria	Mitochondria	Cytosol	Mitochondria, soluble
E8NHQ8	3-hydroxyisobutyryl-CoA hydrolase, mitochondrial (EC 3.1.2.4) (3-hydroxyisobutyryl-coenzyme A hydrolase)	Mitochondrion [GO:0005739]	0	no	Peroxisome, soluble	Mitochondria	Mitochondria	Mitochondria	Mitochondria, soluble
E9AJ87	Uncharacterized protein	integral component of membrane [GO:0016021]	1	yes	Cell membrane, membrane	Cell membrane	Peroxisome	Secreted	Cell membrane, membrane
E9AJ91	Putative carboxylase (EC 6.4.-.-)		0	no	Cytosol, soluble	Cytosol	Cytosol	Mitochondria	Cytosol, soluble
E9AJ92	Uncharacterized protein		0	yes	Mitochondria, soluble	Extracellular	Mitochondria	Mitochondria	Mitochondria, soluble
E9AJB9	Putative poly(A) export protein		0	no	Extracellular, soluble	Nucleus	Cytosol	Nucleus	Nucleus, soluble
E9AJC0	Uncharacterized protein	integral component of membrane [GO:0016021]	2	no	ER, membrane	Cytosol	Cell membrane	ER, membrane	ER, membrane
E9AJC9	40S ribosomal protein S7	ribosome [GO:0005840]	0	no	Cytosol, soluble	Nucleus	Mitochondria	Cytosol	Cytosol, soluble
E9AJD4	Putative fatty acyl CoA syntetase 1 (EC 6.2.1.3)		0	no	Peroxisome, membrane	Cytosol	Cytosol	Mitochondria	Cytosol, soluble
E9AJD5	Beta eliminating lyase,putative		0	no	Cytosol, soluble	Cytosol	Cytosol	Cytosol	Cytosol, soluble
E9AJD6	Putative long-chain-fatty-acid-CoA ligase (EC 6.2.1.3)		0	no	Peroxisome, membrane	Cytosol	Cytosol	Mitochondria	Cytosol, soluble
E9AJD9	Putative long-chain-fatty-acid-CoA ligase (EC 6.2.1.3)		0	no	Mitochondria, membrane	Cytosol	Cytosol	Mitochondria	Mitochondria, soluble
E9AJE4	Sidoreflexin	integral component of membrane [GO:0016021]; mitochondrial membrane [GO:0031966]	4	no	Mitochondria, membrane	Cytosol	Cell membrane	Mitochondria, membrane	Mitochondria, membrane
E9AJE9	Uncharacterized protein		0	no	Cytosol, soluble	Nucleus	Mitochondria	Cytosol	Cytosol, soluble
E9AJF2	mitochondrial processing peptide beta subunit,putative (EC 3.4.24.64)		0	no	Mitochondria, soluble	Mitochondria	Mitochondria	Mitochondria	Mitochondria, soluble
E9AJG4	Uncharacterized protein		0	no	Extracellular, soluble	Nucleus	Nucleus	Cytosol	X, soluble
E9AJH6	Uncharacterized protein		0	no	Nucleus, soluble	Mitochondria	Mitochondria	Nucleus	Nucleus, soluble
E9AJH9	Phosphatidylinositol 3-kinase-like protein		10	no	Cytosol, soluble	Cell membrane	Cell membrane	Nucleus	X, soluble
E9AJI2	Uncharacterized protein	Golgi transport complex [GO:0017119]	0	no	Peroxisome, soluble	Nucleus	Cell membrane	Cytosol	Golgi apparatus, soluble
E9AJI7	Uncharacterized protein	integral component of membrane [GO:0016021]	2	no	Mitochondria, membrane	Cell membrane	Mitochondria	Cytosol	Mitochondria, membrane
E9AJJ4	Uncharacterized protein		0	no	Cytosol, soluble	Nucleus	Cytosol/Nucleus	Cytosol	Cytosol, soluble
E9AJJ9	Putative casein kinase II, alpha chain (EC 2.7.11.1)		0	no	Cytosol, soluble	Cytosol	Cytosol	Cytosol	Cytosol, soluble
E9AJK0	Proteasome regulatory non-ATPase subunit 6,putative	proteasome complex [GO:0000502]	0	no	Nucleus, soluble	Cytosol/Nucleus	Cytosol/Nucleus	Nucleus	Nucleus, soluble
E9AJK7	Uncharacterized protein	mitochondrial outer membrane [GO:0005741]	0	no	Peroxisome, soluble	Cytosol	Cytosol	Secreted	Mitochondria, soluble
E9AJK8	Uncharacterized protein	mitochondrial outer membrane [GO:0005741]	0	no	Mitochondria, membrane	Extracellular	Cytosol	Secreted	Mitochondria, soluble
E9AJL7	Uncharacterized protein		0	no	Cytosol, soluble	Mitochondria	Mitochondria	Secreted	X, soluble
E9AJM7	Uncharacterized protein		0	no	Nucleus, soluble	Nucleus	Nucleus	Nucleus	Nucleus, soluble
E9AJM9	Putative mitochondrial carrier protein	integral component of membrane [GO:0016021]	0	no	Mitochondria, membrane	Cytosol	Mitochondria	Mitochondria, membrane	Mitochondria, membrane
E9AJN3	Putative ATP-dependent Clp protease subunit, heat shock protein 78 (HSP78)		0	yes	Mitochondria, soluble	Mitochondria	Mitochondria	Mitochondria	Mitochondria, soluble
E9AJN6	Putative peptidyl dipeptidase		0	no	Cytosol, soluble	Cytosol	Cytosol	Cytosol	Cytosol, soluble
E9AJN9	D-3-phosphoglycerate dehydrogenase (EC 1.1.1.399) (EC 1.1.1.95)		0	no	Cytosol, soluble	Cytosol	Cytosol	Mitochondria	Cytosol, soluble
E9AJQ0	Uncharacterized protein		0	no	Mitochondria, membrane	Mitochondria	Mitochondria	Mitochondria	Mitochondria, soluble
E9AJQ1	Putative ABC transporter protein		0	no	Cytosol, soluble	Cytosol	Nucleus	Cytosol	Cytosol, soluble
E9AJQ5	Multifunctional fusion protein [Includes: L-glutamate gamma-semialdehyde dehydrogenase (EC 1.2.1.88) (L-glutamate gamma-semialdehyde dehydrogenase); Delta-1-pyrroline-5-carboxylate dehydrogenase (P5C dehydrogenase)]		0	no	Cytosol, soluble	Cytosol	Cytosol	Mitochondria	Cytosol, soluble
E9AJQ7	Uncharacterized protein		0	no	Mitochondria, soluble	Mitochondria	Mitochondria	Mitochondria	Mitochondria, soluble
E9AJQ8	Putative long chain fatty Acyl CoA synthetase (EC 6.2.1.3)		0	no	Peroxisome, membrane	Cytosol	Cytosol	Mitochondria	Cytosol, soluble
E9AJR0	Putative ribosomal protein L38	ribosome [GO:0005840]	0	no	Cytosol, soluble	Extracellular	Mitochondria	Cytosol	Cytosol, soluble
E9AJR6	Uncharacterized protein		0	no	Cytosol, soluble	Nucleus	Nucleus	Nucleus	Nucleus, soluble
E9AJS7	Putative 60S acidic ribosomal protein P2	ribosome [GO:0005840]	0	yes	Cytosol, soluble	Extracellular	Cytosol	Cytosol	Cytosol, soluble
E9AJT7	Putative 26S protease regulatory subunit (EC 3.6.4.8)	Cytoplasm [GO:0005737]	0	no	Cytosol, soluble	Cytosol	Cytosol/Nucleus	Cytosol	Cytosol, soluble
E9AJU3	Putative arginine N-methyltransferase (EC 2.1.1.-)		0	no	Nucleus, soluble	Mitochondria	Mitochondria	Cytosol	X, soluble
E9AJV2	Uncharacterized protein		0	no	Cytosol, soluble	Cytosol	Cytosol	Cytosol	Cytosol, soluble
E9AJV7	Putative cytochrome c oxidase copper chaperone	mitochondrial intermembrane space [GO:0005758]	0	no	Mitochondria, soluble	Extracellular	Nucleus	Mitochondria	Mitochondria, soluble
E9AJV9	Uncharacterized protein		0	yes	Mitochondria, soluble	Extracellular	Mitochondria	Secreted	Mitochondria, soluble
E9AJW0	Ubiquitin-like domain-containing protein		0	no	Cytosol, soluble	Nucleus	Cytosol	Cytosol	Cytosol, soluble
E9AJX7	Amidohydro_3 domain-containing protein		0	no	Cytosol, soluble	Mitochondria	Mitochondria	Cytosol	Cytosol, soluble
E9AJY0	Uncharacterized protein		0	no	Extracellular, soluble	Mitochondria	Mitochondria	Secreted	Secreted, soluble
E9AJY1	Uncharacterized protein		0	no	Cytosol, soluble	Cytosol	Cytosol	Cytosol	Cytosol, soluble
E9AJY2	Elongation initiation factor 2 alpha subunit,putative		0	no	Cytosol, soluble	Cytosol	Nucleus	Cytosol	Cytosol, soluble
E9AJY3	Calcium-transporting ATPase (EC 7.2.2.10)	integral component of membrane [GO:0016021]	10	no	ER, membrane	Cell membrane	Cell membrane	ER, membrane	ER, membrane
E9AJY9	Uncharacterized protein		0	no	Cytosol, soluble	Nucleus	Nucleus	Nucleus	Nucleus, soluble
E9AJZ7	Uncharacterized protein		0	no	Nucleus, soluble	Nucleus	Nucleus	Cytosol	Nucleus, soluble
E9AJZ9	Uncharacterized protein	membrane [GO:0016020]	2	no	Cell membrane, membrane	Cell membrane	Mitochondria	Secreted	Cell membrane, membrane
E9AK01	Surface antigen-like protein		1	yes	Cell membrane, membrane	Cell membrane	Extracellular	Secreted	Cell membrane, membrane
E9AK02	Surface antigen-like protein		1	yes	Extracellular, soluble	Extracellular	Extracellular	Secreted	Secreted, membrane
E9AK03	Surface antigen-like protein	integral component of membrane [GO:0016021]	2	no	Extracellular, soluble	Cell membrane	Cell membrane	Cytosol	Cell membrane, membrane
E9AK04	Uncharacterized protein	integral component of membrane [GO:0016021]	1	yes	Cell membrane, membrane	Cell membrane	Cell membrane	Secreted	Cell membrane, membrane
E9AK06	GRAM domain-containing protein		0	no	Cytosol, soluble	Cytosol	Mitochondria	Nucleus	Cytosol, soluble
E9AK23	Uncharacterized protein		0	no	Mitochondria, membrane	Cytosol	Mitochondria	Cytosol	Cytosol, soluble
E9AK26	Putative calpain-like cysteine peptidase (EC 3.4.22.-)		0	no	Cytosol, soluble	Cytosol	Cytosol	Cytosol	Cytosol, soluble
E9AK27	Adenylosuccinate lyase (ASL) (EC 4.3.2.2) (Adenylosuccinase)		0	no	Plastid, soluble	Cytosol	Cytosol	Cytosol	Cytosol, soluble
E9AK29	60S ribosomal protein L11 (L5, L16)	ribosome [GO:0005840]	0	no	Cytosol, soluble	Cytosol	Mitochondria	Cytosol	Cytosol, soluble
E9AK34	Putative huntingtin interacting protein (HIP)	integral component of membrane [GO:0016021]	6	no	Cell membrane, membrane	Cell membrane	Cell membrane	Cell membrane	Cell membrane, membrane
E9AK37	Uncharacterized protein		0	no	Cytosol, soluble	Mitochondria	Mitochondria	Cytosol	Cytosol, soluble
E9AK40	Putative spermidine synthase (EC 2.5.1.16)		0	no	Cytosol, soluble	Cytosol	Cytosol	Cytosol	Cytosol, soluble
E9AK49	Uncharacterized protein		0	no	Mitochondria, soluble	Extracellular	Mitochondria	Mitochondria	Mitochondria, soluble
E9AK51	Putative ubiquitin-conjugating enzyme e2 (EC 6.3.2.19)		0	no	Nucleus, soluble	Cytosol	Nucleus	Cytosol	X, soluble
E9AK52	Uncharacterized protein		0	no	Cytosol, soluble	Mitochondria	Mitochondria	Nucleus	X, soluble
E9AK58	Putative 60S ribosomal protein L10	ribosome [GO:0005840]	0	no	Cytosol, soluble	Cytosol	Nucleus	Cytosol	Cytosol, soluble
E9AK60	NAC-A/B domain-containing protein	nascent polypeptide-associated complex [GO:0005854]	0	no	Cytosol, soluble	Cytosol	Cytosol/Nucleus	Nucleus	Cytosol, soluble
E9AK61	Putative heat shock protein	integral component of membrane [GO:0016021]	8	no	Cell membrane, membrane	Cell membrane	Cell membrane	Cell membrane	Cell membrane, membrane
E9AK68	Rhomboid-like protein	integral component of membrane [GO:0016021]	6	yes	Plastid, membrane	Cell membrane	Cell membrane	Golgi apparatus, membrane	X, membrane
E9AK75	Uncharacterized protein		0	no	Plastid, membrane	Mitochondria	Mitochondria	Mitochondria	Mitochondria, soluble
E9AK77	Putative adenylate kinase (EC 2.7.4.3)		0	no	Cytosol, soluble	Cytosol	Cytosol	Cytosol	Cytosol, soluble
E9AK81	Uncharacterized protein		0	no	Nucleus, soluble	Nucleus	Nucleus	Mitochondria	Nucleus, soluble
E9AK90	Uncharacterized protein		0	no	Cytosol, soluble	Nucleus	Nucleus	Cytosol	Cytosol, soluble
E9AK97	Putative fructose-1,6-bisphosphatase, cytosolic (EC 3.1.3.11)		0	no	Mitochondria, soluble	Mitochondria	Peroxisome	Mitochondria	Cytosol, soluble
E9AK98	Putative RNA-binding protein		0	no	Nucleus, soluble	Cytosol/Nucleus	Cytosol/Nucleus	Nucleus	Nucleus, soluble
E9AKA4	Actin	Cytoplasm [GO:0005737]; Cytoskeleton [GO:0005856]	0	no	Cytosol, soluble	Cytosol	Cytosol	Cytosol	Cytosol, soluble
E9AKA7	Putative small GTP-binding protein	endoplasmic reticulum [GO:0005783]; Golgi apparatus [GO:0005794]	0	No	Golgi apparatus, membrane	Mitochondria	Cytosol	Cytosol	ER/Golgi, soluble
E9AKA8	Putative paraflagellar rod component par4	motile cilium [GO:0031514]	0	no	Cytosol, soluble	Cytosol	Nucleus	Cytosol	Cilium, soluble
E9AKB0	Putative major vault protein	nucleus [GO:0005634 ]; cytoplasm [GO:0005737 ]	0	no	Cytosol, soluble	Mitochondria	Mitochondria	Cytosol	Cytosol/Nucleus, soluble
E9AKB1	Dynein light chain	Cytoplasm [GO:0005737]; dynein complex [GO:0030286]; microtubule [GO:0005874]	0	no	Cytosol, soluble	Cytosol	Cytosol	Cytosol	Cytosol, soluble
E9AKB4	Serine/threonine-protein phosphatase (EC 3.1.3.16)		0	no	Cytosol, soluble	Cytosol	Nucleus	Nucleus	Cytosol/Nucleus, soluble
E9AKB8	Putative nucleolar RNA helicase II	Nucleus [GO:0005634]	0	no	Nucleus, soluble	Cytosol/Nucleus	Cytosol	Nucleus	Nucleus, soluble
E9AKB9	Uncharacterized protein		0	no	Cytosol, soluble	Nucleus	Nucleus	Cytosol	Cytosol, soluble
E9AKC2	Dihydrolipoamide acetyltransferase component of pyruvate dehydrogenase complex (EC 2.3.1.-)		0	no	Mitochondria, soluble	Mitochondria	Mitochondria	Mitochondria	Mitochondria, soluble
E9AKE1	Trypanothione reductase (EC 1.8.1.12)	cell [GO:0005623]	0	no	Cytosol, soluble	Cytosol	Cytosol	Cytosol	Cytosol, soluble
E9AKE4	Putative microtubule-associated protein (Fragment)		0	no	Cytosol, soluble	Cytosol	Cytosol/Nucleus	Secreted	Cytosol, soluble
E9AKF1	Uncharacterized protein		0	no	Cytosol, soluble	Cytosol	Cytosol	Cytosol	Cytosol, soluble
E9AKF5	Uncharacterized protein	integral component of membrane [GO:0016021]	1	no	Mitochondria, membrane	Mitochondria	Mitochondria	Secreted	Mitochondria, membrane
E9AKH0	Uncharacterized protein		0	no	Cytosol, soluble	Nucleus	Mitochondria	Mitochondria	Mitochondria, soluble
E9AKH1	Uncharacterized protein		0	no	Nucleus, soluble	Nucleus	Mitochondria	Cytosol	Nucleus, soluble
E9AKH4	Sre-2/carboxylate carrier-like protein	integral component of membrane [GO:0016021]	5	no	Mitochondria, membrane	Cell membrane	Mitochondria	Mitochondria, membrane	Mitochondria, membrane
E9AKI2	Kinesin-like protein		0	no	Cytosol, soluble	Nucleus	Nucleus	Cytosol	Cytosol, soluble
E9AKI9	S-methyl-5'-thioadenosine phosphorylase (EC 2.4.2.28) (5'-methylthioadenosine phosphorylase) (MTA phosphorylase) (MTAP) (MTAPase)	Cytoplasm [GO:0005737]; Nucleus [GO:0005634]	0	no	Cytosol, soluble	Cytosol	Cytosol	Cytosol	Cytosol/ Nucleus, soluble
E9AKJ5	CPSF_A domain-containing protein	Nucleus [GO:0005634]	0	no	Cytosol, soluble	Nucleus	Cytosol	Nucleus	Nucleus, soluble
E9AKJ6	Surface antigen-like protein		1	yes	ER, membrane	Extracellular	Extracellular	Cell membrane	Cell membrane, membrane
E9AKJ8	Putative paraflagellar rod protein	motile cilium [GO:0031514]	0	no	Cytosol, soluble	Nucleus	Nucleus	Cytosol	Cilium, soluble
E9AKK2	Dipeptidyl peptidase 3 (EC 3.4.14.4) (Dipeptidyl aminopeptidase III) (Dipeptidyl peptidase III)	Cytoplasm [GO:0005737]	0	no	Cytosol, soluble	Cytosol	Cytosol	Cytosol	Cytosol, soluble
E9AKK9	Uncharacterized protein	integral component of membrane [GO:0016021]	1	yes	Mitochondria, membrane	Mitochondria	Mitochondria	Secreted	Mitochondria, membrane
E9AKL0	Stomatin-like protein	membrane [GO:0016020]	0	no	Mitochondria, soluble	Mitochondria	Mitochondria	Mitochondria	Mitochondria, soluble
E9AKL5	Uncharacterized protein		0	no	Cytosol, soluble	Nucleus	Cytosol	Cytosol	Cytosol, soluble
E9AKL7	Methyltranfer_dom domain-containing protein		0	no	Cytosol, soluble	Nucleus	Nucleus	Cytosol	X, soluble
E9AKM1	V-type proton ATPase subunit	proton-transporting V-type ATPase, V0 domain [GO:0033179]	0	no	Lysosome/Vacuole/Vesicle, membrane	Cytosol/Nucleus	Nucleus	Cytosol	Cytosol, soluble
E9AKM7	Protein phosphatase type 1 regulator-like protein		0	no	Cytosol, soluble	Cytosol	Nucleus	Nucleus	X, soluble
E9AKM8	Surface antigen-like protein	cilium [GO:0005929]	1	yes	Cell membrane, membrane	Cell membrane	Cell membrane	Cell membrane	Cilium, membrane
E9AKM9	Histone H4	nucleosome [GO:0000786]; Nucleus [GO:0005634]	0	no	Nucleus, soluble	Cytosol	Mitochondria	Nucleus	Nucleus, soluble
E9AKN1	WD_REPEATS_REGION domain-containing protein		0	no	Nucleus, soluble	Nucleus	Nucleus	Nucleus	Nucleus, soluble
E9AKN6	Putative ATP-binding cassette protein subfamily G, member 1	integral component of membrane [GO:0016021]	6	no	Lysosome/Vacuole/Vesicle, membrane	Cell membrane	Cell membrane	Cell membrane	Cell membrane, membrane
E9AKP0	Peptidyl-prolyl cis-trans isomerase (PPIase) (EC 5.2.1.8)		0	yes	Extracellular, soluble	Extracellular	Extracellular	Cytosol	Secreted, soluble
E9AKP2	Proteasome subunit beta (EC 3.4.25.1)	Cytoplasm [GO:0005737]; Nucleus [GO:0005634]; proteasome core complex [GO:0005839]	0	no	Cytosol, soluble	Cytosol	Cytosol	Cytosol	Cytosol/ Nucleus, soluble
E9AKQ3	Uncharacterized protein		0	no	Cytosol, soluble	Cytosol	Nucleus	Cytosol	Cytosol, soluble
E9AKQ4	Putative 5'-3' exonuclease (EC 3.1.11.-)		0	no	Cytosol, soluble	Nucleus	Mitochondria	Nucleus	Nucleus, soluble
E9AKQ5	Uncharacterized protein		0	no	Nucleus, soluble	Nucleus	Nucleus	Nucleus	Nucleus, soluble
E9AKR2	Oligopeptidase B-like protein (Serine peptidase, clan sc, family s9a-like protein)		0	no	Plastid, soluble	Mitochondria	Mitochondria	Cytosol	X, soluble
E9AKR3	NAD(P)-dependent steroid dehydrogenase-like protein	integral component of membrane [GO:0016021]	0	no	Mitochondria, membrane	Cytosol	Cytosol	ER, membrane	X, membrane
E9AKR5	Putative glutamine synthetase (EC 6.3.1.2)		0	no	Cytosol, soluble	Cytosol/Nucleus	Mitochondria	Cytosol	Cytosol, soluble
E9AKR8	Putative 60S ribosomal protein L19	cytosolic large ribosomal subunit [GO:0022625]	0	No	Cytosol, soluble	Cytosol	Mitochondria	Cytosol	Cytosol, soluble
E9AKS3	TPR_REGION domain-containing protein		0	no	Cytosol, soluble	Nucleus	Nucleus	Cytosol	X, soluble
E9AKS5	ATP-NAD kinase-like protein (EC 2.7.1.23)		0	no	Mitochondria, soluble	Extracellular	Mitochondria	Mitochondria	Mitochondria, soluble
E9AKT6	Putative 60S ribosomal protein L23a	Cytoplasm [GO:0005737]; ribosome [GO:0005840]	0	no	Cytosol, soluble	Cytosol	Mitochondria	Mitochondria	Cytosol, soluble
E9AKU4	Putative lanosterol synthase (EC 5.4.99.8)	integral component of membrane [GO:0016021]; lipid droplet [GO:0005811]	2	no	ER, membrane	Cell membrane	Cell membrane	Secreted	X, membrane
E9AKV2	Threonine ammonia-lyase (EC 4.3.1.19)		0	no	Peroxisome, soluble	Cytosol	Peroxisome	Mitochondria	Glycosome, soluble
E9AKW4	Bifunctional dihydrofolate reductase-thymidylate synthase		0	no	Cytosol, soluble	Mitochondria	Mitochondria	Nucleus	Cytosol, soluble
E9AKW5	Uncharacterized protein		0	no	Cytosol, soluble	Nucleus	Mitochondria	Cytosol	Cytosol, soluble
E9AKW6	Putative acyl-coenzyme a dehydrogenase (EC 1.3.99.3)		0	no	Mitochondria, soluble	Mitochondria	Mitochondria	Mitochondria	Mitochondria, soluble
E9AKX0	Uncharacterized protein		0	no	Cytosol, soluble	Nucleus	Cytosol	Nucleus	X, soluble
E9AKY4	Protein disulfide isomerase (EC 5.3.4.1)	cell [GO:0005623]	0	yes	ER, soluble	Extracellular	Extracellular	ER	ER, soluble
E9AKY6	Putative deoxyribose-phosphate aldolase (EC 4.1.2.4)	Cytoplasm [GO:0005737]	0	no	Cytosol, soluble	Cytosol/Nucleus	Cytosol	Cytosol	Cytosol, soluble
E9AKY9	Uncharacterized protein	integral component of membrane [GO:0016021]	0	no	Mitochondria, membrane	Mitochondria	Peroxisome	Mitochondria	Mitochondria, membrane
E9AKZ6	nuclear transport factor 2 protein(NFT2),putative		0	no	Cytosol, soluble	Cytosol	Nucleus	Cytosol	Cytosol, soluble
E9AL16	Putative cytochrome c1, heme protein, mitochondrial (EC 1.10.2.2)		1	no	ER, membrane	Cytosol	Nucleus	Mitochondria, membrane	Mitochondria, membrane
E9AL18	Putative Golgi/lysosome glycoprotein	integral component of membrane [GO:0016021]	1	yes	Extracellular, soluble	Cell membrane	Cell membrane	Secreted	Secreted, membrane
E9AL32	Uncharacterized protein		0	no	Mitochondria, soluble	Mitochondria	Mitochondria	Mitochondria	Mitochondria, soluble
E9AL37	Acetylornithine deacetylase-like protein (EC 3.5.1.16)		0	no	Cytosol, soluble	Mitochondria	Cytosol	Cytosol	Cytosol, soluble
E9AL39	Uncharacterized protein	ER membrane protein complex [GO:0072546]	0	no	Cytosol, soluble	Extracellular	Mitochondria	Cytosol	ER, soluble
E9AL40	Uncharacterized protein		0	no	Nucleus, soluble	Nucleus	Cytosol	Nucleus	Nucleus, soluble
E9AL41	Uncharacterized protein	motile cilium [GO:0031514]	0	no	Cytosol, soluble	Nucleus	Nucleus	Cytosol	Cilium, soluble
E9AL45	Putative ATP-dependent DEAD/H RNA helicase		0	no	Cytosol, soluble	Cell membrane	Cytosol	Nucleus	Cytosol, soluble
E9AL57	Acyl-CoA dehydrogenase, mitochondrial,putative (EC 1.3.99.-)		0	no	Mitochondria, soluble	Mitochondria	Mitochondria	Mitochondria	Mitochondria, soluble
E9AL62	Putative 60S ribosomal protein L7a	ribosome [GO:0005840]	0	no	Cytosol, soluble	Nucleus	Mitochondria	Cytosol	Cytosol, soluble
E9AL69	Uncharacterized protein		0	no	Cytosol, soluble	Nucleus	Nucleus	Cytosol	X, soluble
E9AL72	Electron transfer flavoprotein-ubiquinone oxidoreductase (ETF-QO) (EC 1.5.5.1)		0	no	Mitochondria, membrane	Mitochondria	Mitochondria	Mitochondria	Mitochondria, soluble
E9AL77	Uncharacterized protein	eukaryotic translation initiation factor 3 complex [GO:0005852]	0	no	Nucleus, soluble	Cytosol	Nucleus	Nucleus	Cytosol, soluble
E9AL78	Calcium-transporting ATPase (EC 7.2.2.10)	integral component of membrane [GO:0016021]	10	no	Lysosome/Vacuole/Vesicle, membrane	Cell membrane	Cell membrane	Cell membrane	Cell membrane, membrane
E9AL84	Putative centrin (Putative caltractin)		0	no	Nucleus, soluble	Nucleus	Nucleus	Cytosol	Nucleus, soluble
E9AL95	Flavoprotein subunit-like protein		0	no	Peroxisome, soluble	Extracellular	Cytosol	Mitochondria	X, soluble
E9AL97	Phosphoacetylglucosamine mutase (PAGM) (EC 5.4.2.3) (Acetylglucosamine phosphomutase) (N-acetylglucosamine-phosphate mutase)		0	no	Cytosol, soluble	Cytosol/Nucleus	Cytosol	Cytosol	Cytosol, soluble
E9ALA2	Putative ubiquitin-conjugating enzyme e2 (Putative ubiquitin-protein ligase) (Putative ubiquitin carrier protein) (EC 6.3.2.19)		0	no	Nucleus, soluble	Cytosol	Cytosol	Peroxisome	X, soluble
E9ALA4	Splicing factor ptsr1-like protein		0	no	Nucleus, soluble	Nucleus	Mitochondria	Nucleus	Nucleus, soluble
E9ALA7	Putative serine/threonine kinase (Putative protein kinase)		0	no	Cell membrane, membrane	Cytosol	Cytosol	ER	X, soluble
E9ALB0	Uncharacterized protein		0	no	Cytosol, soluble	Extracellular	Cytosol	Secreted	Cytosol, soluble
E9ALB6	Putative nucleolar RNA-binding protein		0	no	Nucleus, soluble	Cytosol	Cytosol	Nucleus	Nucleus, soluble
E9ALB7	RNA binding protein-like protein		0	no	Nucleus, soluble	Nucleus	Nucleus	Nucleus	Nucleus, soluble
E9ALC3	Cation-transporting ATPase (EC 7.2.2.-)	integral component of membrane [GO:0016021]	12	no	ER, membrane	Cell membrane	Cell membrane	ER, membrane	ER, membrane
E9ALC7	Uncharacterized protein		0	no	Cytosol, soluble	Nucleus	Cytosol	Cytosol	Cytosol, soluble
E9ALD1	Proteasome regulatory non-ATP-ase subunit,putative	proteasome regulatory particle, base subcomplex [GO:0008540]	0	no	Cytosol, soluble	Nucleus	Cytosol	Cytosol	Cytosol, soluble
E9ALD5	Putative transmembrane amino acid transporter	integral component of membrane [GO:0016021]	11	no	Lysosome/Vacuole/Vesicle, membrane	Cell membrane	Cell membrane	Lysosome/Vacuole/Vesicle, membrane	Lysosome/Vacuole/Vesicle, membrane
E9ALD7	Uncharacterized protein		0	yes	Mitochondria, soluble	Extracellular	Extracellular	Cytosol	X, soluble
E9ALD8	40S ribosomal protein S19-like protein	ribosome [GO:0005840]	0	no	Cytosol, soluble	Nucleus	Peroxisome	Cytosol	Cytosol, soluble
E9ALE1	RRM domain-containing protein		0	no	Nucleus, soluble	Nucleus	Nucleus	Nucleus	Nucleus, soluble
E9ALE3	Uncharacterized protein		0	no	Nucleus, soluble	Cytosol	Cytosol	Cytosol	Cytosol, soluble
E9ALE4	IU_nuc_hydro domain-containing protein		0	no	Cytosol, soluble	Extracellular	Cytosol	Cytosol	Cytosol, soluble
E9ALF1	START domain-containing protein		0	no	Cytosol, soluble	Cytosol	Cytosol	Cytosol	Cytosol, soluble
E9ALF3	Beta_helix domain-containing protein		0	no	Cytosol, soluble	Cell membrane	Cytosol	Nucleus	Cytosol, soluble
E9ALG1	SAM domain-containing protein	integral component of membrane [GO:0016021]	1	no	Cytosol, soluble	Extracellular	Mitochondria	Cytosol	X, membrane
E9ALG7	Putative serine/threonine-protein kinase (EC 2.7.11.1)		0	no	Cytosol, soluble	Cytosol	Nucleus	Cytosol	Cytosol, soluble
E9ALH3	ATP-dependent 6-phosphofructokinase (ATP-PFK) (Phosphofructokinase) (EC 2.7.1.11) (Phosphohexokinase)	glycosome [GO:0020015]	0	no	Peroxisome, soluble	Mitochondria	Peroxisome	Cytosol	Glycosome, soluble
E9ALH4	Vacuolar protein sorting-associated protein 4		0	no	Nucleus, soluble	Nucleus	Cytosol	Nucleus	Nucleus, soluble
E9ALH7	Putative 60S ribosomal protein L13	ribosome [GO:0005840]	0	no	Cytosol, soluble	Nucleus	Nucleus	Cytosol	Cytosol, soluble
E9ALH9	Putative heat shock protein 20		0	no	Mitochondria, membrane	Extracellular	Nucleus	Cytosol	X, soluble
E9ALI0	Phosphodiesterase (EC 3.1.4.-)	integral component of membrane [GO:0016021]	0	no	Cytosol, soluble	Cytosol	Mitochondria	Cytosol	X, membrane
E9ALI8	Putative aspartyl aminopeptidase (EC 3.4.11.-)		0	no	Cytosol, soluble	Cytosol	Cytosol	Cytosol	Cytosol, soluble
E9ALJ0	Uncharacterized protein	Nucleus [GO:0005634]	0	no	Cytosol, soluble	Cytosol	Cytosol	Nucleus	Nucleus, soluble
E9ALJ3	Enoyl-CoA hydratase/isomerase-like protein		0	no	Peroxisome, soluble	Mitochondria	Mitochondria	Mitochondria	Mitochondria, soluble
E9ALJ4	Ubiquitin carboxyl-terminal hydrolase (EC 3.4.19.12)		0	no	Nucleus, soluble	Nucleus	Cytosol	Nucleus	Nucleus, soluble
E9ALJ9	Aminopeptidase (EC 3.4.11.-)		0	no	Cytosol, soluble	Cytosol	Cytosol	ER, membrane	Cytosol, soluble
E9ALK3	Putative GTP-binding protein		0	no	Cytosol, soluble	Cytosol	Cytosol/Nucleus	Cytosol	Cytosol, soluble
E9ALK4	Uncharacterized protein	integral component of membrane [GO:0016021]	1	yes	Cell membrane, membrane	Cell membrane	Cell membrane	Cell membrane	Cell membrane, membrane
E9ALK7	Rab GDP dissociation inhibitor		0	no	Cytosol, soluble	Cell membrane	Cytosol	Cytosol	Cytosol, soluble
E9ALK9	C-8 sterol isomerase-like protein	integral component of membrane [GO:0016021]	1	yes	ER, membrane	Extracellular	Peroxisome	ER, membrane	ER, membrane
E9ALL3	DUF4139 domain-containing protein		0	no	Cytosol, soluble	Mitochondria	Mitochondria	Cytosol	Cytosol, soluble
E9ALM6	Uncharacterized protein		0	no	Cytosol, soluble	Nucleus	Mitochondria	Cytosol	Cytosol, soluble
E9ALP1	Putative dihydrolipoamide dehydrogenase (EC 1.8.1.4)	cell [GO:0005623]	0	no	Mitochondria, soluble	Mitochondria	Mitochondria	Secreted	Mitochondria, soluble
E9ALP4	Putative 40S ribosomal protein S15A	ribosome [GO:0005840]	0	no	Mitochondria, soluble	Mitochondria	Mitochondria	Cytosol	Mitochondria, soluble
E9ALP8	Putative paraflagellar rod protein 1D	motile cilium [GO:0031514]	0	no	Cytosol, soluble	Cytosol	Nucleus	Golgi apparatus, membrane	Cilium, soluble
E9ALP9	Histone H2A	Nucleosome [GO:0000786]; Nucleus [GO:0005634]	0	no	Nucleus, soluble	Nucleus	Nucleus	Nucleus	Nucleus, soluble
E9ALR2	Transmembrane 9 superfamily member	integral component of membrane [GO:0016021]	9	yes	Lysosome/Vacuole/Vesicle, membrane	Cell membrane	Cell membrane	Golgi apparatus, membrane	X, membrane
E9ALR7	Putative glutamamyl carboxypeptidase (EC 3.4.-.-)		0	no	Cytosol, soluble	Cytosol	Cytosol	Lysosome/Vacuole/Vesicle, membrane	Cytosol, soluble
E9ALS6	ANK_REP_REGION domain-containing protein		0	no	Cytosol, soluble	Nucleus	Cytosol	Cytosol	Cytosol, soluble
E9ALT5	Putative RNA binding protein		0	no	Nucleus, soluble	Nucleus	Nucleus	Mitochondria	Nucleus, soluble
E9ALU2	Putative carnitine/choline acetyltransferase (EC 2.3.1.-)		0	no	Cytosol, soluble	Mitochondria	Mitochondria	Mitochondria, membrane	Mitochondria, soluble
E9ALU3	Uncharacterized protein		0	no	Cytosol, soluble	Nucleus	Cytosol	Cytosol	Cytosol, soluble
E9ALU9	TPR_REGION domain-containing protein		0	no	Cytosol, soluble	Cytosol	Cytosol/Nucleus	Cytosol	Cytosol, soluble
E9ALV6	EF-hand domain-containing protein		0	no	Cytosol, soluble	Nucleus	Peroxisome	Cytosol	Cytosol, soluble
E9ALV7	Tryparedoxin	cell [GO:0005623]	0	no	Cytosol, soluble	Mitochondria	Cytosol	Cytosol	Cytosol, soluble
E9ALV9	Tryparedoxin-like protein	cell [GO:0005623]; integral component of membrane [GO:0016021]	1	no	ER, membrane	Mitochondria	Mitochondria	Cytosol	X, membrane
E9ALW3	ANK_REP_REGION domain-containing protein		0	no	Cytosol, soluble	Nucleus	Cytosol	Cytosol	Cytosol, soluble
E9ALW5	Putative ribosomal protein L1a	ribosome [GO:0005840]	0	no	Cytosol, soluble	ER	Peroxisome	Cytosol	Cytosol, soluble
E9ALX2	Uncharacterized protein		0	no	Cytosol, soluble	Nucleus	Nucleus	Cytosol	Cytosol, soluble
E9ALX8	FGE-sulfatase domain-containing protein		0	no	Cytosol, soluble	Cytosol	Cytosol	ER	Cytosol, soluble
E9ALY1	Letm1 RBD domain-containing protein	integral component of membrane [GO:0016021]; Mitochondrion [GO:0005739]	1	no	ER, membrane	Mitochondria	Mitochondria	Mitochondria, membrane	Mitochondria, membrane
E9ALY6	Putative ADP ribosylation factor 3		0	no	Golgi apparatus, soluble	Mitochondria	Mitochondria	Golgi apparatus	Golgi apparatus, soluble
E9ALY7	Uncharacterized protein		0	yes	Mitochondria, soluble	Mitochondria	Mitochondria	Cytosol	Mitochondria, soluble
E9ALY9	Guanine deaminase (Guanase) (EC 3.5.4.3) (Guanine aminohydrolase)		0	no	Cytosol, soluble	Cell membrane	Cytosol	Cytosol	Cytosol, soluble
E9ALZ2	High mobility group protein homolog tdp-1,putative	Nucleus [GO:0005634]	0	no	Nucleus, soluble	Nucleus	Nucleus	Nucleus	Nucleus, soluble
E9ALZ5	Cysteine peptidase C (CPC) (EC 3.4.22.-)		0	yes	Lysosome/Vacuole/Vesicle, soluble	Extracellular	Extracellular	Lysosome/Vacuole/Vesicle	Lysosome/Vacuole, soluble
E9AM00	Putative U-box domain protein		0	no	Cytosol, soluble	Nucleus	Cytosol	Cytosol	Cytosol, soluble
E9AM02	Putative lipophosphoglycan biosynthetic protein		0	yes	ER, soluble	Extracellular	Extracellular	ER	ER, soluble
E9AM06	Elongation factor Ts, mitochondrial (EF-Ts) (EF-TsMt)	Mitochondrion [GO:0005739]	0	no	Mitochondria, soluble	Mitochondria	Mitochondria	Mitochondria	Mitochondria, soluble
E9AM12	Putative flagellar radial spoke protein-like	motile cilium [GO:0031514]; radial spoke [GO:0001534]	0	no	Cytosol, soluble	Nucleus	Cytosol	Cytosol	Cilium, soluble
E9AM16	Putative ABC transporter	integral component of membrane [GO:0016021]	18	no	Lysosome/Vacuole/Vesicle, membrane	Cell membrane	Cell membrane	Mitochondria	X, membrane
E9AM26	Uncharacterized protein		0	no	Nucleus, soluble	Nucleus	Mitochondria	Nucleus	Nucleus, soluble
E9AM28	Cofilin-like protein	actin cytoskeleton [GO:0015629]	0	no	Cytosol, soluble	Cytosol	Cytosol/Nucleus	Cytosol	Cytosol, soluble
E9AM36	Uncharacterized protein		0	no	Mitochondria, soluble	Nucleus	Mitochondria	Mitochondria	Mitochondria, soluble
E9AM37	C3H1-type domain-containing protein		0	no	Cytosol, soluble	Mitochondria	Mitochondria	Secreted	X, soluble
E9AM44	Uncharacterized protein		0	no	Cytosol, soluble	Nucleus	Mitochondria	Cytosol	Cytosol, soluble
E9AM47	TPR_REGION domain-containing protein		0	yes	Nucleus, soluble	Nucleus	Cytosol	Cytosol	X, soluble
E9AM50	FAD-binding PCMH-type domain-containing protein		0	no	Cytosol, soluble	Cytosol	Peroxisome	Mitochondria	Cytosol, soluble
E9AM53	Fe2OG dioxygenase domain-containing protein		0	no	Cytosol, soluble	Cytosol	Cytosol	Cytosol	Cytosol, soluble
E9AM57	Uncharacterized protein	COPII vesicle coat [GO:0030127]	0	no	Nucleus, soluble	Cell membrane	Mitochondria	Nucleus	Lysosome/Vacuole/Vesicle, soluble
E9AM64	Uncharacterized protein	cilium [GO:0005929]	0	yes	Cytosol, soluble	Mitochondria	Mitochondria	Nucleus	Cilium, soluble
E9AM65	DNA-directed RNA polymerase I-like protein		0	no	Nucleus, soluble	Cytosol	Nucleus	Nucleus	Nucleus, soluble
E9AM67	Proteasome regulatory non-ATPase subunit,putative	proteasome complex [GO:0000502]	0	no	ER, soluble	Cytosol	Cytosol	Cell membrane	Cytosol, soluble
E9AM68	C2 DOCK-type domain-containing protein		1	no	Cytosol, soluble	Cell membrane	Nucleus	Cytosol	Cytosol, soluble
E9AM70	GTP-binding protein-like protein		0	no	Mitochondria, soluble	Mitochondria	Mitochondria	Cytosol	Mitochondria, soluble
E9AM73	Putative tryptophanyl-tRNA synthetase (EC 6.1.1.2)		0	no	Cytosol, soluble	Cytosol	Cytosol	Cytosol	Cytosol, soluble
E9AM77	Transcription factor-like protein	FACT complex [GO:0035101]	0	no	Nucleus, soluble	Mitochondria	Mitochondria	Nucleus	Nucleus, soluble
E9AM81	Putative Qc-SNARE protein	integral component of membrane [GO:0016021]	1	no	Lysosome/Vacuole/Vesicle, membrane	Cytosol	Cytosol	Cell membrane	X, membrane
E9AM90	Uncharacterized protein		0	no	Mitochondria, soluble	Mitochondria	Mitochondria	Secreted	Mitochondria, soluble
E9AM99	Endo/exonuclease/phosphatase domain-containing protein		3	no	ER, membrane	Cell membrane	Mitochondria	Cell membrane	Cell membrane, membrane
E9AMA4	Uncharacterized protein	integral component of membrane [GO:0016021]	1	no	Mitochondria, membrane	Extracellular	Mitochondria	Mitochondria	Mitochondria, membrane
E9AMA8	Superoxide dismutase (EC 1.15.1.1)		0	yes	Mitochondria, soluble	Mitochondria	Mitochondria	Mitochondria	Mitochondria, soluble
E9AMB1	Putative mitochondrial associated ribonuclease		0	no	Cytosol, soluble	Cytosol	Mitochondria	Cytosol	Mitochondria, soluble
E9AMC0	WD_REPEATS_REGION domain-containing protein	ribosome [GO:0005840]	0	no	Nucleus, soluble	Cell membrane	Mitochondria	Cytosol	Cytosol, soluble
E9AMD0	Putative ribose-phosphate pyrophosphokinase (EC 2.7.6.1)		0	no	Cytosol, soluble	Nucleus	Mitochondria	Cytosol	Cytosol, soluble
E9AMD5	Translation initiation factor-like protein		0	no	Nucleus, soluble	Cytosol/Nucleus	Nucleus	Nucleus	Nucleus, soluble
E9AME1	Uncharacterized protein		0	no	Nucleus, soluble	Nucleus	Extracellular	Nucleus	Nucleus, soluble
E9AMG0	Uncharacterized protein		0	no	Nucleus, soluble	Nucleus	Nucleus	Nucleus	Nucleus, soluble
E9AMG7	Protein kinase domain-containing protein		0	no	Cytosol, soluble	Nucleus	Mitochondria	Nucleus	Nucleus, soluble
E9AMH0	Uncharacterized protein	MLL3/4 complex [GO:0044666]; Set1C/COMPASS complex [GO:0048188]	0	no	Cytosol, soluble	Nucleus	Nucleus	Cytosol	Nucleus, soluble
E9AMH4	Uncharacterized protein		0	no	Cytosol, soluble	Nucleus	Cytosol	Nucleus	Cytosol/Nucleus, soluble
E9AMH7	Putative cathepsin L-like protease		0	yes	Lysosome/Vacuole/Vesicle, soluble	Cell membrane	Extracellular	Lysosome/Vacuole/Vesicle	Lysosome/Vacuole, soluble
E9AMI0	Uncharacterized protein		0	yes	Mitochondria, soluble	Nucleus	Nucleus	Cytosol	Nucleus, soluble
E9AMI1	Stress-induced protein sti1		0	no	Cytosol, soluble	Cytosol	Nucleus	Cytosol	Cytosol, soluble
E9AMI2	Uncharacterized protein		0	no	Nucleus, soluble	Nucleus	Cytosol/Nucleus	Nucleus	Nucleus, soluble
E9AMI9	ANAPC4_WD40 domain-containing protein		0	no	Cytosol, soluble	Cytosol	Mitochondria	Cytosol	Cytosol, soluble
E9AMJ4	Uncharacterized protein		0	no	Nucleus, soluble	Cytosol	Nucleus	Secreted	Nucleus, soluble
E9AMJ6	Uncharacterized protein		0	no	Cytosol, soluble	Extracellular	Cytosol	Cytosol	Cytosol, soluble
E9AMJ8	Tubulin beta chain	Cytoplasm [GO:0005737]; microtubule [GO:0005874]	0	no	Cytosol, soluble	Nucleus	Cytosol	Cytosol	Cytosol, soluble
E9AMJ9	Tubulin beta chain	Cytoplasm [GO:0005737]; microtubule [GO:0005874]	0	no	Cytosol, soluble	Cytosol	Nucleus	Cytosol	Cytosol, soluble
E9AMK2	Uncharacterized protein		1	no	Mitochondria, membrane	Cytosol/Nucleus	Mitochondria	Secreted	Mitochondria, membrane
E9AML1	Uncharacterized protein		0	no	Cytosol, soluble	Cytosol	Nucleus	Cytosol	Cytosol, soluble
E9AMM1	Uncharacterized protein	integral component of membrane [GO:0016021]	3	no	Lysosome/Vacuole/Vesicle, membrane	Cell membrane	Cell membrane	Lysosome/Vacuole/Vesicle, membrane	Lysosome/Vacuole/Vesicle, membrane
E9AMM2	Heat shock protein HslVU, ATPase subunit HslU,putative	HslUV protease complex [GO:0009376]	0	yes	Mitochondria, soluble	Cell membrane	Cytosol	Mitochondria	Mitochondria, soluble
E9AMP0	Uncharacterized protein		0	no	Nucleus, soluble	Nucleus	Cytosol	Cytosol	Nucleus, soluble
E9AMQ3	Uncharacterized protein		0	no	Cytosol, soluble	Nucleus	Nucleus	Nucleus	Nucleus, soluble
E9AMQ4	Putative leucine-rich repeat protein	cilium [GO:0005929]	0	no	Nucleus, soluble	Nucleus	Cytosol/Mitochondria	Cytosol	Cilium, soluble
E9AMR8	Putative prefoldin subunit 2	prefoldin complex [GO:0016272]	0	no	Cytosol, soluble	Cytosol	Nucleus	Cytosol	Cytosol, soluble
E9AMS5	E3 ubiquitin-protein ligase (EC 2.3.2.27)		1	no	Nucleus, soluble	Nucleus	Cytosol	Cytosol	X, soluble
E9AMS7	Uncharacterized protein		0	no	Cytosol, soluble	Cell membrane	Mitochondria	Cytosol	Cytosol, soluble
E9AMS8	Oligopeptidase b (EC 3.4.21.83)		0	no	Cytosol, soluble	Mitochondria	Mitochondria	Cytosol	Cytosol, soluble
E9AMU0	Phospholipid transporting ATPase-like protein,putative	integral component of membrane [GO:0016021]	10	no	Cell membrane, membrane	Cell membrane	Cell membrane	Golgi apparatus, membrane	Cell membrane, membrane
E9AMU3	Putative calmodulin		0	no	Cytosol, soluble	Cytosol	Nucleus	Cytosol	Cytosol, soluble
E9AMU9	Elongation factor-1 gamma		0	no	Cytosol, soluble	Mitochondria	Mitochondria	Cytosol	Cytosol, soluble
E9AMV3	Uncharacterized protein		0	yes	Mitochondria, membrane	Extracellular	Extracellular	cytosol	X, soluble
E9AMV7	MSP domain-containing protein	endoplasmic reticulum membrane [GO:0005789]; integral component of membrane [GO:0016021]	1	no	ER, membrane	Cytosol	Cytosol	Secreted	ER, membrane
E9AMV9	Putative eukaryotic translation initiation factor 2 subunit		0	no	Cytosol, soluble	Cytosol	Cytosol	Mitochondria	Cytosol, soluble
E9AMW3	mitochondrial RNA binding protein 2		0	yes	Mitochondria, soluble	Mitochondria	Mitochondria	Cytosol	Mitochondria, soluble
E9AMW5	Uncharacterized protein	cilium [GO:0005929]; intraciliary transport particle B [GO:0030992]	0	no	Nucleus, soluble	Nucleus	Nucleus	Cytosol	Cilium, soluble
E9AMW7	Uncharacterized protein	integral component of membrane [GO:0016021]	1	no	peroxisome, membrane	Nucleus	Cytosol	Cytosol	X, membrane
E9AMY0	Uncharacterized protein		0	yes	Cytosol, soluble	Mitochondria	Mitochondria	Cytosol	Cytosol, soluble
E9AMY4	Putative paraflagellar rod component	motile cilium [GO:0031514]	0	no	Cytosol, soluble	Cytosol	Cytosol	Cytosol	Cilium, soluble
E9AMY6	Histone H2B	Nucleosome [GO:0000786]; Nucleus [GO:0005634]	0	no	Nucleus, soluble	Nucleus	Nucleus	Nucleus	Nucleus, soluble
E9AN01	Putative cytochrome b5-like protein	integral component of membrane [GO:0016021]	1	no	ER, membrane	Cell membrane	Cytosol	ER, membrane	ER, membrane
E9AN04	Uncharacterized protein		0	no	Cytosol, soluble	Cell membrane	Cytosol	Cytosol	Cytosol, soluble
E9AN15	Dehydrogenase-like protein		3	no	Mitochondria, membrane	Cell membrane	Extracellular	ER, membrane	X, membrane
E9AN24	Putative leucine-rich repeat protein		0	no	Cytosol, soluble	Extracellular	Nucleus	Secreted	Secreted, soluble
E9AN28	Putative Mitogen-activated protein kinase		0	no	Cytosol, soluble	Cytosol	Nucleus	Nucleus	X, soluble
E9AN29	Putative nucleolar protein		0	no	Nucleus, soluble	Cytosol	Mitochondria	Nucleus	Nucleus, soluble
E9AN31	Uncharacterized protein	integral component of membrane [GO:0016021]	1	yes	Cell membrane, membrane	Extracellular	Extracellular	Secreted	Secreted, membrane
E9AN39	Isocitrate dehydrogenase [NADP] (EC 1.1.1.42)		0	no	Mitochondria, soluble	Mitochondria	Mitochondria	Mitochondria	Mitochondria, soluble
E9AN48	Dihydroxyacetone kinase 1-like protein (EC 2.7.1.29)		0	no	Peroxisome, soluble	Extracellular	Cytosol	Cytosol	Cytosol, soluble
E9AN53	Leishmanolysin (EC 3.4.24.36)	integral component of membrane [GO:0016021]	1	yes	Cell membrane, membrane	Cell membrane	Extracellular	Cytosol	Cell membrane, membrane
E9AN57	Leishmanolysin (EC 3.4.24.36)	membrane [GO:0016020]	0	yes	Cell membrane, membrane	Cell membrane	Extracellular	Cytosol	Cell membrane, membrane
E9AN59	Mitogen-activated protein kinase (EC 2.7.11.24)		0	no	Cytosol, soluble	Cytosol	Cytosol	Nucleus	Cytosol, soluble
E9AN61	Glycerol-3-phosphate dehydrogenase [NAD(+)] (EC 1.1.1.8)	glycerol-3-phosphate dehydrogenase complex [GO:0009331]	0	no	Peroxisome, soluble	Mitochondria	Peroxisome	Peroxisome	Glycosome, soluble
E9AN72	Uncharacterized protein	integral component of membrane [GO:0016021]	0	yes	Cell membrane, membrane	Cell membrane	Cell membrane	Secreted	Cell membrane, membrane
E9AN73	Flagellar glycoprotein-like protein	integral component of membrane [GO:0016021]; motile cilium [GO:0031514]	0	yes	Cell membrane, membrane	Cell membrane	Cell membrane	Secreted	Cilium, membrane
E9AN80	Uncharacterized protein		0	no	Nucleus, soluble	Nucleus	Mitochondria	Nucleus	Nucleus, soluble
E9AN95	Putative nuclear transport factor 2		0	no	Cytosol, soluble	Cytosol	Cytosol	Cytosol	Cytosol, soluble
E9AN97	Histone H3	Nucleosome [GO:0000786]; Nucleus [GO:0005634]	0	no	Nucleus, soluble	Nucleus	Nucleus	Nucleus	Nucleus, soluble
E9AN99	Peptidylprolyl isomerase (EC 5.2.1.8)		0	no	Cytosol, soluble	Cytosol	Cytosol	Cytosol	Cytosol, soluble
E9ANA1	Putative small GTP-binding protein Rab11		0	no	Golgi apparatus, membrane	Cytosol	Cytosol	Cytosol	Cytosol, soluble
E9ANB1	nucleoside phosphorylase-like protein (EC 2.4.2.-)		0	no	Cytosol, soluble	Cytosol	Cytosol	Cytosol	Cytosol, soluble
E9ANB3	RNA-binding protein-like protein		0	no	Nucleus, soluble	Nucleus	Nucleus	Nucleus	Nucleus, soluble
E9ANB8	MIF4G domain-containing protein		0	no	Cytosol, soluble	Mitochondria	Mitochondria	Cytosol	Cytosol, soluble
E9ANB9	Uncharacterized protein	integral component of membrane [GO:0016021]	3	no	Mitochondria, membrane	Cell membrane	Cell membrane	Cell membrane	Cell membrane, membrane
E9ANC1	LsmAD domain-containing protein		0	no	Cytosol, soluble	Nucleus	Cytosol	Cytosol	Cytosol, soluble
E9ANC5	Uncharacterized protein		0	no	Nucleus, soluble	Nucleus	Nucleus	Nucleus	Nucleus, soluble
E9ANC6	Putative rab1 small GTP-binding protein		0	no	Golgi apparatus, membrane	Cytosol	Cytosol	Cytosol	Cytosol, soluble
E9AND7	Uncharacterized protein		0	no	Mitochondria, soluble	Cytosol	Cytosol	Cytosol	Cytosol, soluble
E9AND9	Uncharacterized protein		0	no	Cytosol, soluble	Cytosol	Cytosol/Nucleus	Cytosol	Cytosol, soluble
E9ANE2	Uncharacterized protein		0	no	Cytosol, soluble	Cytosol	Cytosol	Cytosol	Cytosol, soluble
E9ANE3	Uncharacterized protein		0	no	Cytosol, soluble	Cytosol	Cytosol	Cytosol	Cytosol, soluble
E9ANE5	Putative pteridine transporter	integral component of membrane [GO:0016021]	14	no	Cell membrane, membrane	Cell membrane	Cell membrane	Cell membrane	Cell membrane, membrane
E9ANF3	GRIP domain-containing protein		0	no	Golgi apparatus, soluble	Cytosol	Nucleus	Nucleus	Nucleus, soluble
E9ANF5	Uncharacterized protein		0	no	Cytosol, soluble	Nucleus	Cytosol	Cytosol	Cytosol, soluble
E9ANF6	Putative seryl-tRNA synthetase (EC 6.1.1.11)		0	no	Cytosol, soluble	Nucleus	Cytosol	Cytosol	Cytosol, soluble
E9ANG0	PSP1 C-terminal domain-containing protein		0	no	Cytosol, soluble	Nucleus	Nucleus	Cytosol	Cytosol, soluble
E9ANG0	Tetratricopeptide repeat (TPR) protein		0	no	Cytosol, soluble	Mitochondria	Mitochondria	Cytosol	Cytosol, soluble
E9ANG7	Acidocalcisomal pyrophosphatase	Cytoplasm [GO:0005737]	0	no	Cytosol, soluble	Cytosol	Cytosol	Mitochondria	Cytosol, soluble
E9ANH0	Proteasome subunit alpha type (EC 3.4.25.1)	Cytoplasm [GO:0005737]; Nucleus [GO:0005634]; proteasome core complex, alpha-subunit complex [GO:0019773]	0	no	Cytosol, soluble	Cytosol	Cytosol	Nucleus	Cytosol/ Nucleus, soluble
E9ANH2	Uncharacterized protein		0	yes	Mitochondria, soluble	Mitochondria	Peroxisome	Cytosol	Mitochondria, soluble
E9ANI1	Putative 14-3-3 protein		0	no	Cytosol, soluble	Cytosol	Nucleus	Cytosol	Cytosol, soluble
E9ANI6	Tubulin-tyrsoine ligase-like protein		0	no	Cytosol, soluble	Nucleus	Mitochondria	Cytosol	Cytosol, soluble
E9ANI7	Ribosome biogenesis protein BOP1 homolog	nucleolus [GO:0005730]; nucleoplasm [GO:0005654]; preribosome, large subunit precursor [GO:0030687]	0	no	Nucleus, soluble	Mitochondria	Mitochondria	Nucleus	Nucleus, soluble
E9ANJ3	Putative pumilio-repeat, RNA-binding protein		0	no	Nucleus, soluble	Nucleus	Mitochondria	Cytosol	Nucleus, soluble
E9ANJ4	mRNA cap 0 methyltransferase domain-containing protein		0	no	Cytosol, soluble	Nucleus	Cytosol	Nucleus	Cytosol, soluble
E9ANK3	Putative cytochrome b5	integral component of membrane [GO:0016021]	1	no	ER, membrane	Cell membrane	Cell membrane	ER, membrane	ER, membrane
E9ANK4	3-methylcrotonoyl-CoA carboxylase beta subunit,putative (EC 6.4.1.4)		0	no	Peroxisome, soluble	Cytosol	Cytosol	Mitochondria	X, soluble
E9ANK8	Putative aminopeptidase (Metallo-peptidase, clan mf, family m17) (EC 3.4.11.-)	Cytoplasm [GO:0005737]	0	no	Peroxisome, membrane	Cytosol	Mitochondria	Cytosol	Cytosol, soluble
E9ANL5	ATPase ASNA1 homolog (EC 3.6.-.-) (Arsenical pump-driving ATPase homolog) (Arsenite-stimulated ATPase)	endoplasmic reticulum [GO:0005783]	0	No	Cytosol, soluble	Nucleus	Cytosol	Cytosol	ER, soluble
E9ANM2	Putative 40S ribosomal protein S21	ribosome [GO:0005840]	0	no	Cytosol, soluble	Cytosol	Peroxisome	Cytosol	Cytosol, soluble
E9ANM4	Uncharacterized protein		2	no	Mitochondria, membrane	Mitochondria	Mitochondria	Mitochondria, membrane	Mitochondria, membrane
E9ANM5	Uncharacterized protein		0	no	Cytosol, soluble	Nucleus	Mitochondria	Cytosol	Cytosol, soluble
E9ANM6	Uncharacterized protein		0	no	Cytosol, soluble	Extracellular	Nucleus	Secreted	X, soluble
E9ANM9	Uncharacterized protein	integral component of membrane [GO:0016021]	1	no	ER, membrane	Mitochondria	Mitochondria	Secreted	X, membrane
E9ANN1	Putative kinesin		0	no	Cytosol, soluble	Nucleus	Nucleus	Cytosol	Cytosol, soluble
E9ANN3	Uncharacterized protein		0	no	Cytosol, soluble	Cytosol/Nucleus	Mitochondria	Cell membrane	Cytosol, soluble
E9ANN5	Putative ATPase		0	no	Nucleus, soluble	Nucleus	Nucleus	Nucleus	Nucleus, soluble
E9ANP0	40S ribosomal protein S5	small ribosomal subunit [GO:0015935]	0	no	Cytosol, soluble	Cytosol	Cytosol	Mitochondria	Cytosol, soluble
E9ANP4	Pyruvate, phosphate dikinase (EC 2.7.9.1)		0	no	Cytosol, soluble	Cytosol	Peroxisome	Mitochondria	Cytosol, soluble
E9ANP7	Uncharacterized protein		0	yes	Peroxisome, soluble	Extracellular	Mitochondria	Mitochondria	Mitochondria, soluble
E9ANP9	Pretranslocation protein, alpha subunit,putative (Sec61-like (Pretranslocation process) protein,putative)	integral component of membrane [GO:0016021]	10	no	ER, membrane	Cell membrane	Cell membrane	ER, membrane	ER, membrane
E9ANQ3	Putative lanosterol 14-alpha-demethylase (EC 1.14.13.70)		3	no	ER, membrane	ER	Cytosol	ER, membrane	Er, membrane
E9ANQ5	WD_REPEATS_REGION domain-containing protein	Cytoplasm [GO:0005737]	0	yes	Nucleus, soluble	Cell membrane	Extracellular	Nucleus	Cytosol, soluble
E9ANQ6	Putative eukaryotic release factor 3		0	no	Cytosol, soluble	Nucleus	Nucleus	Cytosol	Cytosol, soluble
E9ANS3	Uncharacterized protein	ribosome [GO:0005840]	0	no	Mitochondria, soluble	Cytosol	Cytosol	Cytosol	Cytosol, soluble
E9ANS8	Proteasome subunit beta (EC 3.4.25.1)	Cytoplasm [GO:0005737]; Nucleus [GO:0005634]; proteasome core complex [GO:0005839]	0	no	Cytosol, soluble	Cytosol/Nucleus	Cytosol/Nucleus	Cytosol	Cytosol/ Nucleus, soluble
E9ANU8	Proteasome regulatory ATPase subunittcc1l8.3,putative	Cytoplasm [GO:0005737]; proteasome complex [GO:0000502]	0	No	Cytosol, soluble	Cytosol/Nucleus	Mitochondria	Mitochondria, membrane	Cytosol, soluble
E9ANU9	Putative hydroxyacylglutathione hydrolase (Putative glyoxalase ii) (EC 3.1.2.6)		0	no	Mitochondria, soluble	Cytosol	Cytosol	Cytosol	Cytosol, soluble
E9ANV2	Putative cysteinyl-tRNA synthetase (EC 6.1.1.16)		0	no	Mitochondria, soluble	Nucleus	Cytosol	Cytosol	Cytosol, soluble
E9ANW2	NOT2_3_5 domain-containing protein	CCR4-NOT core complex [GO:0030015]; Nucleus [GO:0005634]	0	no	Nucleus, soluble	Nucleus	Nucleus	Nucleus	Nucleus, soluble
E9ANW6	Uncharacterized protein		0	no	Mitochondria, membrane	Mitochondria	Mitochondria	Cytosol	Mitochondria, soluble
E9ANY0	V-type proton ATPase subunit F	proton-transporting V-type ATPase, V1 domain [GO:0033180]	0	no	Cytosol, soluble	Cytosol/Nucleus	Cytosol/Nucleus	Mitochondria	Cytosol, soluble
E9ANY1	Glucose-6-phosphate isomerase (EC 5.3.1.9)		0	no	Cytosol, soluble	Cytosol	Peroxisome	Cytosol	Cytosol, soluble
E9ANZ0	Putative alanine aminotransferase		0	no	Peroxisome, soluble	Mitochondria	Mitochondria	Mitochondria	Mitochondria, soluble
E9ANZ3	Serine/threonine-protein phosphatase (EC 3.1.3.16)		0	no	Cell membrane, membrane	Cell membrane	Cell membrane	Nucleus	Cell membrane, membrane
E9ANZ4	cytochrome c oxidase subunit IV		0	yes	Plastid, membrane	Mitochondria	Mitochondria	Cytosol	Mitochondria, soluble
E9ANZ7	Uncharacterized protein		0	no	Nucleus, soluble	Nucleus	Nucleus	Secreted	Nucleus, soluble
E9AP06	Uncharacterized protein		0	no	Mitochondria, soluble	Mitochondria	Mitochondria	Nucleus	Mitochondria, soluble
E9AP08	Putative surface antigen protein		1	yes	Cell membrane, membrane	Extracellular	Cell membrane	Cell membrane	Cell membrane, membrane
E9AP12	Uncharacterized protein		0	no	Cytosol, soluble	Nucleus	Nucleus	Cytosol	Cytosol, soluble
E9AP13	NADH:flavin oxidoreductase/NADH oxidase,putative		0	no	Peroxisome, soluble	Mitochondria	Mitochondria	Peroxisome	Glycosome, soluble
E9AP14	N-ethylmaleimide reductase-like protein		0	no	Peroxisome, soluble	Mitochondria	Mitochondria	Peroxisome	Glycosome, soluble
E9AP30	SET domain-containing protein		0	no	Nucleus, soluble	Nucleus	Cytosol	Nucleus	Nucleus, soluble
E9AP43	Putative carboxypeptidase (Metallo-peptidase, clan ma(E), family 32)		0	no	Cytosol, soluble	Cytosol	Cytosol	Cytosol	Cytosol, soluble
E9AP50	Uncharacterized protein	cAMP-dependent protein kinase complex [GO:0005952]	0	no	Cytosol, soluble	Cytosol	Cytosol/Nucleus	Cytosol	Cytosol, soluble
E9AP58	DUF4200 domain-containing protein		0	no	Cytosol, soluble	Nucleus	Nucleus	Nucleus	Nucleus, soluble
E9AP60	Putative N-acetyltransferase subunit ARD1		0	no	Nucleus, soluble	Nucleus	Nucleus	Cytosol	Nucleus, soluble
E9AP62	Tubulin alpha chain	Cytoplasm [GO:0005737]; microtubule [GO:0005874]	0	yes	Plastid, soluble	Extracellular	Mitochondria	Cytosol	Cytosol, soluble
E9AP67	Putative flagellar radial spoke protein	motile cilium [GO:0031514]; radial spoke [GO:0001534]	0	no	Cytosol, soluble	Nucleus	Cytosol	Cytosol	Cilium, soluble
E9AP69	Alba domain-containing protein		0	no	Cytosol, soluble	Cytosol	Mitochondria	Cytosol	Cytosol, soluble
E9AP74	Putative RNA helicase (EC 3.6.1.-)		0	no	Cytosol, soluble	Cytosol	Cytosol	Cytosol	Cytosol, soluble
E9AP80	Putative 60S ribosomal protein L18	ribosome [GO:0005840]	0	no	Cytosol, soluble	Cytosol	Mitochondria	Cytosol	Cytosol, soluble
E9AP81	40S ribosomal protein S12	ribosome [GO:0005840]	0	no	Cytosol, soluble	Cytosol	Cytosol	Cytosol	Cytosol, soluble
E9AP91	Putative lectin	membrane [GO:0016020]	0	no	Extracellular, soluble	Mitochondria	Mitochondria	Nucleus	X, soluble
E9AP92	Peptidase_M24 domain-containing protein		0	no	Nucleus, soluble	Nucleus	Mitochondria	Nucleus	Nucleus, soluble
E9AP95	Arf-GAP domain-containing protein		0	no	Golgi apparatus, membrane	Nucleus	Cytosol/Nucleus	Golgi apparatus	Golgi apparatus, soluble
E9APB1	mitochondrial processing peptidase alpha subunit,putative (Metallo-peptidase, clan me, family m16) (EC 3.4.24.64)		0	no	Mitochondria, soluble	Mitochondria	Mitochondria	Mitochondria	Mitochondria, soluble
E9APB2	Uncharacterized protein		0	no	Nucleus, soluble	Nucleus	Mitochondria	Nucleus	Nucleus, soluble
E9APB9	Putative actin-like protein		0	no	Cytosol, soluble	Nucleus	Cytosol	Cytosol	Cytosol, soluble
E9APC4	Uncharacterized protein		0	no	Nucleus, soluble	Nucleus	Mitochondria	Nucleus	Nucleus, soluble
E9APC9	Uncharacterized protein		0	no	Cytosol, soluble	Extracellular	Mitochondria	Mitochondria	Mitochondria, soluble
E9APD0	NADH-cytochrome b5 reductase (EC 1.6.2.2)		1	no	Cytosol, soluble	ER	ER	Mitochondria	X, soluble
E9APD3	Putative proteasome regulatory ATPase subunit 2	Cytoplasm [GO:0005737]; proteasome complex [GO:0000502]	0	No	Nucleus, soluble	Cytosol/Nucleus	Nucleus	Mitochondria, membrane	Cytosol, soluble
E9APD4	Putative leucyl-tRNA synthetase (EC 6.1.1.4)		0	no	Cytosol, soluble	Cytosol	Cytosol	Cytosol	Cytosol, soluble
E9APD8	AB hydrolase-1 domain-containing protein		0	no	Mitochondria, membrane	Mitochondria	Mitochondria	Mitochondria	Mitochondria, soluble
E9APE3	Adenylosuccinate synthetase (AMPSase) (AdSS) (EC 6.3.4.4) (IMP--aspartate ligase)	Cytoplasm [GO:0005737]	0	no	Cytosol, soluble	Nucleus	Mitochondria	Mitochondria	Cytosol, soluble
E9APE7	40S ribosomal protein S4	ribosome [GO:0005840]	0	no	Cytosol, soluble	Mitochondria	Mitochondria	Cytosol	Cytosol, soluble
E9APF6	Uncharacterized protein	integral component of membrane [GO:0016021]	1	yes	Cell membrane, membrane	Cell membrane	Extracellular	Cell membrane	Cell membrane, membrane
E9APF9	Uncharacterized protein		0	no	Cytosol, soluble	Nucleus	Mitochondria	Cytosol	Cytosol, soluble
E9APG0	Uncharacterized protein		0	no	Cytosol, soluble	Cytosol	Cytosol	Cytosol	Cytosol, soluble
E9APH1	Uncharacterized protein		0	no	Cytosol, soluble	Cell membrane	Cell membrane	Cytosol	Cytosol, soluble
E9APH6	AAA domain-containing protein		0	no	Nucleus, soluble	Nucleus	Mitochondria	Nucleus	Nucleus, soluble
E9API2	Ubiquitin-conjugating enzyme-like protein (EC 6.3.2.19)		0	no	Nucleus, soluble	Cytosol	Nucleus	Nucleus	Nucleus, soluble
E9API4	Uncharacterized protein	integral component of membrane [GO:0016021]	0	no	Golgi apparatus, membrane	Cell membrane	Mitochondria	Cytosol	X, membrane
E9API9	Putative dynein heavy chain	dynein complex [GO:0030286]	6	No	Cytosol, soluble	Nucleus	Cytosol/Nucleus	Cytosol	Cytosol, soluble
E9APJ0	Putative chaperonin TCP20	Cytoplasm [GO:0005737]	0	no	Cytosol, soluble	Cytosol	Cytosol	Cytosol	Cytosol, soluble
E9APJ1	Putative 60S ribosomal protein L44	ribosome [GO:0005840]	0	no	Cytosol, soluble	Extracellular	Mitochondria	Cytosol	Cytosol, soluble
E9APJ2	Pyrroline-5-carboxylate reductase (EC 1.5.1.2)		0	no	Cytosol, soluble	Nucleus	Cytosol	Mitochondria	Cytosol, soluble
E9APJ7	Uncharacterized protein	integral component of membrane [GO:0016021]	1	no	Mitochondria, membrane	Nucleus	Cell membrane	Nucleus	Nucleus, membrane
E9APK7	nucleoside hydrolase-like protein		0	no	Cytosol, soluble	Cytosol	Cytosol	Cytosol	Cytosol, soluble
E9APK9	Putative 60S ribosomal protein	ribosome [GO:0005840]	0	no	Mitochondria, soluble	Mitochondria	Mitochondria	Mitochondria	Mitochondria, soluble
E9APL2	Thioredoxin-like_fold domain-containing protein		0	no	Cytosol, soluble	Cytosol	Cytosol	Cytosol	Cytosol, soluble
E9APL7	HIT domain-containing protein		0	no	Cytosol, soluble	Cytosol	Cytosol	Nucleus	Cytosol, soluble
E9APL9	VWFA domain-containing protein		0	no	Cytosol, soluble	Nucleus	Mitochondria	Mitochondria	Mitochondria, soluble
E9APM1	Uncharacterized protein		0	no	Nucleus, soluble	Nucleus	Cytosol	Nucleus	Nucleus, soluble
E9APM4	Proteasome subunit alpha type (EC 3.4.25.1)	Cytoplasm [GO:0005737]; Nucleus [GO:0005634]; proteasome core complex, alpha-subunit complex [GO:0019773]	0	no	Nucleus, soluble	Cytosol	Mitochondria	Nucleus	Cytosol/ Nucleus, soluble
E9APM8	Putative threonine synthase (EC 4.2.3.1)		0	no	Cytosol, soluble	Mitochondria	Mitochondria	Secreted	X, soluble
E9APN1	Uncharacterized protein	integral component of membrane [GO:0016021]	10	no	Lysosome/Vacuole/Vesicle, membrane	Cell membrane	Cell membrane	Cell membrane	Cell membrane, membrane
E9APP0	CS domain-containing protein		0	no	Cytosol, soluble	Cytosol	Cytosol	Cytosol	Cytosol, soluble
E9APP3	Uncharacterized protein	integral component of membrane [GO:0016021]	4	no	Cell membrane, membrane	Cell membrane	Cell membrane	Cell membrane	Cell membrane, membrane
E9APR1	Elongation of fatty acids protein (EC 2.3.1.199) (Very-long-chain 3-oxoacyl-CoA synthase)	integral component of membrane [GO:0016021]	7	no	ER, membrane	Cytosol	Cell membrane	ER, membrane	ER, membrane
E9APS3	Uncharacterized protein	ribosome [GO:0005840]	0	no	Cytosol, soluble	Mitochondria	Mitochondria	Mitochondria	Mitochondria, soluble
E9APS4	Uncharacterized protein		0	no	Cytosol, soluble	Nucleus	Nucleus	Cytosol	Cytosol, soluble
E9APS5	Uncharacterized protein		0	no	Cytosol, soluble	Nucleus	Mitochondria	Secreted	X, soluble
E9APT0	Putative calpain-like cysteine peptidase (Putative cysteine peptidase, clan ca, family c2) (Putative small myristoylated protein-3)		0	no	Cytosol, soluble	Cytosol	Peroxisome	Secreted	Cytosol, soluble
E9APT8	Putative immunodominant antigen (Tc40 antigen-like)		0	no	Cytosol, soluble	Nucleus	Mitochondria	Cell membrane	X, soluble
E9APU0	Ribosomal_L16 domain-containing protein	ribosome [GO:0005840]	0	no	Mitochondria, soluble	Mitochondria	Mitochondria	Mitochondria	Mitochondria, soluble
E9APU2	PRK domain-containing protein		0	no	Cytosol, soluble	Cytosol/Nucleus	Peroxisome	Nucleus	Cytosol, soluble
E9APU4	ADP/ATP mitochondrial carrier-like protein	integral component of membrane [GO:0016021]	0	no	Mitochondria, membrane	Cell membrane	Cell membrane	Mitochondria, membrane	Mitochondria, membrane
E9APU9	DUF202 domain-containing protein	integral component of membrane [GO:0016021]	3	no	Lysosome/Vacuole/Vesicle, membrane	Cell membrane	Cell membrane	Lysosome/Vacuole/Vesicle, membrane	Lysosome/Vacuole/Vesicle, membrane
E9APV2	Putative dynein heavy chain	dynein complex [GO:0030286]	0	No	Cytosol, soluble	Nucleus	Cytosol	Cytosol	Cytosol, soluble
E9APV6	Putative kinesin K39		0	no	Cytosol, soluble	Nucleus	Nucleus	Cytosol	Cytosol, soluble
E9APW3	Enolase (EC 4.2.1.11)	phosphopyruvate hydratase complex [GO:0000015]	0	no	Cytosol, soluble	Cytosol	Cytosol	Cytosol	Cytosol, soluble
E9APW8	FCP1 homology domain-containing protein		0	no	Nucleus, soluble	Mitochondria	Mitochondria	Nucleus	Nucleus, soluble
E9APW9	Uncharacterized protein		0	no	Cytosol, soluble	Nucleus	Cytosol	Secreted	Cytosol, soluble
E9APY0	Serine hydroxymethyltransferase (EC 2.1.2.1)		0	no	Cytosol, soluble	Nucleus	Cytosol	Cytosol	Cytosol, soluble
E9APY4	Myo-inositol-1-phosphate synthase		0	no	Cytosol, soluble	Cytosol	Cytosol	Cytosol	Cytosol, soluble
E9APY5	Putative tyrosyl-tRNA synthetase		0	no	Cytosol, soluble	Cytosol	Cytosol	Cytosol	Cytosol, soluble
E9APZ1	WD_REPEATS_REGION domain-containing protein		0	no	Nucleus, soluble	Nucleus	Cytosol	Cytosol	Nucleus, soluble
E9APZ2	C2 domain-containing protein		0	no	Cytosol, soluble	Nucleus	Nucleus	Nucleus	Nucleus, soluble
E9APZ4	mitochondrial pyruvate carrier	mitochondrial inner membrane [GO:0005743]	1	no	Mitochondria, membrane	Cell membrane	Extracellular	Mitochondria, membrane	Mitochondria, membrane
E9APZ6	Putative glutathione-S-transferase/glutaredoxin	cell [GO:0005623]; integral component of membrane [GO:0016021]	0	no	Mitochondria, membrane	Mitochondria	Peroxisome	Mitochondria, membrane	Mitochondria, membrane
E9APZ8	Histone H4	Nucleosome [GO:0000786]; Nucleus [GO:0005634]	0	no	Nucleus, soluble	Cytosol	Mitochondria	Nucleus	Nucleus, soluble
E9AQ05	Uncharacterized protein		0	no	Mitochondria, soluble	Nucleus	Nucleus	Cytosol	X, soluble
E9AQ06	Heat shock protein HslVU, ATPase subunit HslU,putative	HslUV protease complex [GO:0009376]	0	no	Cytosol, soluble	Cytosol	Cytosol	Mitochondria	Cytosol, soluble
E9AQ14	PPM-type phosphatase domain-containing protein		0	no	Nucleus, soluble	Nucleus	Nucleus	Nucleus	Nucleus, soluble
E9AQ19	Putative 60S ribosomal protein L13a	large ribosomal subunit [GO:0015934]	0	no	Cytosol, soluble	Nucleus	Mitochondria	Cytosol	Cytosol, soluble
E9AQ24	Lysine--tRNA ligase (EC 6.1.1.6) (Lysyl-tRNA synthetase)	Cytoplasm [GO:0005737]	0	no	Cytosol, soluble	Cytosol	Cytosol	Cytosol	Cytosol, soluble
E9AQ26	Uncharacterized protein		0	no	Cytosol, soluble	Nucleus	Mitochondria	Cytosol	Cytosol, soluble
E9AQ29	Ribonucleoprotein p18, mitochondrial,putative		0	yes	Mitochondria, soluble	Extracellular	Mitochondria	Secreted	Mitochondria, soluble
E9AQ39	Putative 60S acidic ribosomal protein	ribosome [GO:0005840]	0	yes	Cytosol, soluble	Extracellular	Extracellular	Cytosol	Cytosol, soluble
E9AQ51	Uncharacterized protein	cilium [GO:0005929]	0	no	Nucleus, soluble	Cytosol	Mitochondria	Cytosol	Cilium, soluble
E9AQ59	CRAL-TRIO domain-containing protein		0	no	Nucleus, soluble	Cytosol	Cytosol	Cytosol	Cytosol, soluble
E9AQ76	Uncharacterized protein		0	no	Cytosol, soluble	Mitochondria	Mitochondria	Cytosol	Cytosol, soluble
E9AQ77	Uncharacterized protein		0	no	Golgi apparatus, soluble	Nucleus	Nucleus	Cytosol	X, soluble
E9AQ88	Putative ABC transporter	integral component of membrane [GO:0016021]	6	no	Cell membrane, membrane	Cell membrane	Cell membrane	ER, membrane	Cell membrane, membrane
E9AQ94	Putative 40S ribosomal protein S3	small ribosomal subunit [GO:0015935]	0	no	Cytosol, soluble	Cytosol	Cytosol	Cytosol	Cytosol, soluble
E9AQ96	Putative NAD/FAD dependent dehydrogenase		0	no	Cytosol, soluble	Cytosol	Cytosol	Nucleus	Cytosol, soluble
E9AQ98	Putative succinate dehydrogenase		0	no	Mitochondria, soluble	Extracellular	Mitochondria/Nucleus	Mitochondria	Mitochondria, soluble
E9AQ99	60S ribosomal protein L6	ribosome [GO:0005840]	0	no	Cytosol, soluble	Mitochondria	Mitochondria	Cytosol	Cytosol, soluble
E9AQA0	NAD-specific glutamate dehydrogenase (EC 1.4.1.2)		0	no	Mitochondria, soluble	Mitochondria	Mitochondria	Cytosol	Mitochondria, soluble
E9AQA6	Tryparedoxin peroxidase	cell [GO:0005623]	0	no	Cytosol, soluble	Cytosol	Cytosol	Cytosol	Cytosol, soluble
E9AQB1	60S acidic ribosomal protein P2	ribosome [GO:0005840]	0	yes	Cytosol, soluble	Extracellular	Mitochondria	Cytosol	Cytosol, soluble
E9AQC2	Putative ubiquitin hydrolase (Cysteine peptidase, clan ca, family c19,putative)		0	no	Cytosol, soluble	Nucleus	Cytosol	Nucleus	Cytosol/Nucleus, soluble
E9AQC4	MIF4G domain-containing protein		0	no	Cytosol, soluble	Cell membrane	Mitochondria	Cytosol	Cytosol, soluble
E9AQC5	Putative actin-like protein		0	no	Cytosol, soluble	Nucleus	Cytosol	Cytosol	Cytosol, soluble
E9AQD3	Putative nucleolar RNA binding protein		0	no	Nucleus, soluble	Cytosol	Cytosol	Nucleus	Nucleus, soluble
E9AQD9	Putative glutaminyl-tRNA synthetase	Cytoplasm [GO:0005737]	0	no	Cytosol, soluble	Cytosol	Cytosol/Nucleus	Cytosol	Cytosol, soluble
E9AQE0	Proliferating cell nuclear antigen	Nucleus [GO:0005634]	0	no	Nucleus, soluble	Nucleus	Cytosol	Nucleus	Nucleus, soluble
E9AQE3	Ribonucleoprotein	nucleolus [GO:0005730]; ribonucleoprotein complex [GO:1990904]; ribosome [GO:0005840]	0	no	Cytosol, soluble	Cytosol	Mitochondria	Nucleus	Nucleus, soluble
E9AQE4	Phosphodiesterase (EC 3.1.4.-)		0	no	Cytosol, soluble	Mitochondria	Mitochondria	Cytosol	Cytosol, soluble
E9AQE5	Phosphodiesterase (EC 3.1.4.-)		0	no	Cytosol, soluble	Cell membrane	Cytosol	Cytosol	Cytosol, soluble
E9AQF7	Ribosomal_L18e/L15P domain-containing protein	large ribosomal subunit [GO:0015934]	0	no	Mitochondria, membrane	Mitochondria	Peroxisome	Mitochondria	Mitochondria, soluble
E9AQH1	Eukaryotic translation initiation factor 1A,putative		0	no	Nucleus, soluble	Cytosol	Mitochondria	Nucleus	Nucleus, soluble
E9AQI0	Protein tyrosine phosphatase-like protein		0	no	Cytosol, soluble	Cell membrane	Cytosol	Cytosol	Cytosol, soluble
E9AQI2	Protein tyrosine phosphatase-likie protein		0	no	Cytosol, soluble	Cell membrane	Mitochondria	Nucleus	X, soluble
E9AQJ7	Uncharacterized protein	integral component of membrane [GO:0016021]	2	no	ER, membrane	Extracellular	Cell membrane	Cytosol	X, membrane
E9AQK4	Putative 60S ribosomal protein L21	ribosome [GO:0005840]	0	no	Cytosol, soluble	Nucleus	Mitochondria	Cytosol	Cytosol, soluble
E9AQK9	Uncharacterized protein		0	no	Nucleus, soluble	Nucleus	Cytosol	Nucleus	Nucleus, soluble
E9AQL0	Uncharacterized protein		0	yes	Mitochondria, soluble	Mitochondria	Mitochondria	Cytosol	Mitochondria, soluble
E9AQL1	Dihydroorotate dehydrogenase (fumarate) (EC 1.3.98.1) (Dihydroorotate oxidase)	Cytoplasm [GO:0005737]	0	no	Cytosol, soluble	Mitochondria	Mitochondria	Cytosol	Cytosol, soluble
E9AQL2	Putative aspartate carbamoyltransferase (EC 2.1.3.2)		0	no	Cytosol, soluble	Mitochondria	Mitochondria	Cytosol	Cytosol, soluble
E9AQL3	Putative orotidine-5-phosphate decarboxylase/orotate phosphoribosyltransferase (Putative ompdcase-oprtase) (EC 2.4.2.10) (EC 4.1.1.23)		0	no	Cytosol, soluble	Cytosol	Peroxisome	Cytosol	Cytosol, soluble
E9AQL8	Putative carbamoyl-phosphate synthase (EC 6.3.4.16)		0	no	Cytosol, soluble	Cytosol	Cytosol	Cytosol	Cytosol, soluble
E9AQN5	Transaldolase (EC 2.2.1.2)	Cytoplasm [GO:0005737]	0	no	Cytosol, soluble	Cytosol	Cytosol	Cytosol	Cytosol, soluble
E9AQN7	Uncharacterized protein		0	no	Cytosol, soluble	Nucleus	Cell membrane	Nucleus	Nucleus, soluble
E9AQP9	Uncharacterized protein		0	no	Cytosol, soluble	Nucleus	Nucleus	Cytosol	Cytosol, soluble
E9AQQ1	Putative flagellar calcium-binding protein	motile cilium [GO:0031514]	0	no	Cell membrane, membrane	Mitochondria	Nucleus	Cytosol	Cilium, soluble
E9AQQ4	Sucrose-phosphate synthase-like protein (EC 2.4.1.14)		0	no	Peroxisome, soluble	Cytosol	Cytosol	Mitochondria	X, soluble
E9AQQ5	Uncharacterized protein		0	yes	Mitochondria, membrane	Nucleus	Cytosol	Mitochondria, membrane	Mitochondria, membrane
E9AQQ9	Uncharacterized protein		0	yes	Mitochondria, soluble	Cell membrane	Mitochondria	Mitochondria	Mitochondria, soluble
E9AQR5	Uncharacterized protein		0	no	Cytosol, soluble	Mitochondria	Mitochondria	Cytosol	Cytosol, soluble
E9AQS3	Tyrosyl or methionyl-tRNA synthetase-like protein (EC 6.1.1.-)		0	no	Cytosol, soluble	Cytosol	Cytosol	Cytosol	Cytosol, soluble
E9AQS9	Coatomer subunit delta	COPI vesicle coat [GO:0030126]; Golgi membrane [GO:0000139]	0	no	Cytosol, soluble	Mitochondria	Mitochondria	Cytosol	Lysosome/Vacuole/Vesicle, soluble
E9AQT1	Putative cyclophilin (Putative ppiase) (Putative rotamase) (Putative peptidyl-prolyl cis-trans isomerase) (EC 5.2.1.8)		0	no	Plastid, soluble	Mitochondria	Mitochondria	Cytosol	X, soluble
E9AQT4	Uncharacterized protein		0	yes	Mitochondria, soluble	Nucleus	Mitochondria	Nucleus	Mitochondria, soluble
E9AQU7	Amidase domain-containing protein	integral component of membrane [GO:0016021]	2	no	ER, membrane	Cell membrane	Cell membrane	Cytosol	X, membrane
E9AQU8	Uncharacterized protein		0	no	Cytosol, soluble	Extracellular	Cytosol	Secreted	Cytosol, soluble
E9AQU9	Putative ADP-ribosylation factor-like (Putative small gtpase)		0	no	Cytosol, soluble	Cytosol	Mitochondria	Cytosol	Cytosol, soluble
E9AQV4	Uncharacterized protein		0	no	Mitochondria, soluble	Mitochondria	Mitochondria	Cytosol	Mitochondria, soluble
E9AQV6	Paraflagellar rod protein 2C	motile cilium [GO:0031514]	0	no	Plastid, soluble	Cytosol	Nucleus	Nucleus	Cilium, soluble
E9AQW1	Uncharacterized protein		0	yes	Cytosol, soluble	Extracellular	Peroxisome	Nucleus	X, soluble
E9AQW8	WD_REPEATS_REGION domain-containing protein		0	no	Cytosol, soluble	Cytosol	Cytosol	Golgi apparatus, membrane	Cytosol, soluble
E9AQX4	Prohibitin	mitochondrial inner membrane [GO:0005743]	0	yes	Mitochondria, membrane	Mitochondria	Mitochondria	Mitochondria, membrane	Mitochondria, membrane
E9AQY1	Receptor-type adenylate cyclase a		2	no	Cell membrane, membrane	Cell membrane	Cell membrane	Cytosol	Cell membrane, membrane
E9AQY7	TPR_REGION domain-containing protein		0	no	Cytosol, soluble	Cytosol/Nucleus	Nucleus	Nucleus	Nucleus, soluble
E9AQY9	Putative peptidase t (Peptidase t, putative, metallo-peptidase, clanmh,family m20b) (EC 3.4.11.14)		0	no	Cytosol, soluble	Cytosol/Nucleus	Cytosol	Cytosol	Cytosol, soluble
E9AQZ4	Cystathionine beta-synthase (EC 4.2.1.22)		0	no	Peroxisome, soluble	Cytosol	Cytosol	Cytosol	Cytosol, soluble
E9AQZ7	Histone H2A	Nucleosome [GO:0000786]; Nucleus [GO:0005634]	0	no	Nucleus, soluble	Nucleus	Nucleus	Nucleus	Nucleus, soluble
E9AR03	Uncharacterized protein		0	yes	Extracellular, soluble	Extracellular	Extracellular	Secreted	Secreted, soluble
E9AR10	Uncharacterized protein		0	no	Cytosol, soluble	Nucleus	Mitochondria	Nucleus	Nucleus, soluble
E9AR17	Uncharacterized protein		0	no	Cytosol, soluble	Nucleus	Cytosol	Cytosol	Cytosol, soluble
E9AR24	Putative RNA-binding protein		0	no	Nucleus, soluble	Mitochondria	Mitochondria	Nucleus	Nucleus, soluble
E9AR33	ACB domain-containing protein		0	no	Cytosol, soluble	Cytosol	Peroxisome	Peroxisome, membrane	Cytosol, soluble
E9AR41	VID27 domain-containing protein		0	no	Cytosol, soluble	Nucleus	Cytosol	Cytosol	Cytosol, soluble
E9AR50	GMP reductase (GMPR) (EC 1.7.1.7) (Guanosine 5'-monophosphate oxidoreductase) (Guanosine monophosphate reductase)	GMP reductase complex [GO:1902560]	0	no	Cytosol, soluble	Cytosol	Peroxisome	Cytosol	Cytosol, soluble
E9AR51	Ysine decarboxylase-like protein		0	no	Cytosol, soluble	Cytosol	Cytosol	Cytosol	Cytosol, soluble
E9AR59	Uncharacterized protein		0	no	Mitochondria, soluble	Nucleus	Nucleus	Nucleus	Nucleus, soluble
E9AR60	Uncharacterized protein		0	no	Cytosol, soluble	Cytosol	Cytosol/Nucleus	Cytosol	Cytosol, soluble
E9AR70	Uncharacterized protein	NatC complex [GO:0031417]; Cytoplasm [GO:0005737]	0	no	Cytosol, soluble	Nucleus	Nucleus	Nucleus	Cytosol, soluble
E9AR83	Putative kinesin		0	no	Cytosol, soluble	Nucleus	Mitochondria	Cytosol	Cytosol, soluble
E9AR88	Uncharacterized protein		0	no	Cytosol, soluble	Cell membrane	Peroxisome	Cytosol	Cytosol, soluble
E9ARA0	Uncharacterized protein	integral component of membrane [GO:0016021]	0	no	Mitochondria, membrane	Extracellular	Extracellular	Secreted	Secreted, membrane
E9ARA1	Putative translation initiation factor	eukaryotic translation initiation factor 3 complex [GO:0005852]	0	no	Cytosol, soluble	Nucleus	Nucleus	Cytosol	Cytosol, soluble
E9ARC2	Uncharacterized protein	eukaryotic translation initiation factor 3 complex [GO:0005852]	0	no	Cytosol, soluble	Cytosol/Nucleus	Mitochondria	Cytosol	Cytosol, soluble
E9ARC9	Putative ADP-ribosylation factor		0	no	Golgi apparatus, membrane	Cytosol	Mitochondria	Golgi apparatus	Golgi apparatus, soluble
E9ARD0	Elongation factor 1-alpha		0	no	Cytosol, soluble	Cytosol	Cytosol	Cytosol	Cytosol, soluble
E9ARD7	Receptor-type adenylate cyclase a (EC 4.6.1.1)		2	no	Cell membrane, membrane	Cell membrane	Cell membrane	Cytosol	Cell membrane, membrane
E9ARD8	Uncharacterized protein		0	yes	Mitochondria, soluble	Mitochondria	Mitochondria	Mitochondria	Mitochondria, soluble
E9ARD9	Diphosphomevalonate decarboxylase (EC 4.1.1.33)	cytosol [GO:0005829]	0	No	Cytosol, soluble	Cytosol	Cytosol	Cytosol	Cytosol, soluble
E9ARF2	Serine/threonine protein phosphatase type 5,putative (EC 3.1.3.16)		0	no	Cytosol, soluble	Cytosol	Cytosol	Nucleus	Cytosol, soluble
E9ARF8	Aha1_N domain-containing protein		0	no	Cytosol, soluble	Cytosol	Cytosol	Cytosol	Cytosol, soluble
E9ARF9	Putative RNA-binding protein		0	no	Nucleus, soluble	Nucleus	Cytosol/Nucleus	Cytosol	Nucleus, soluble
E9ARG0	Putative 60S ribosomal protein L7	ribosome [GO:0005840]	0	no	Cytosol, soluble	Nucleus	Nucleus	Cytosol	Cytosol, soluble
E9ARG4	Protein kinase domain-containing protein		0	no	Cytosol, soluble	Cytosol	Nucleus	Nucleus	X, soluble
E9ARG5	Uncharacterized protein		0	no	Cytosol, soluble	Nucleus	Cytosol/Nucleus	Cytosol	cytosol, soluble
E9ARI2	Carboxypeptidase (EC 3.4.16.-)		0	yes	Extracellular, soluble	Cell membrane	Extracellular	Secreted	Secreted, soluble
E9ARI8	Aconitate hydratase (Aconitase) (EC 4.2.1.3)		0	no	Mitochondria, soluble	Mitochondria	Mitochondria	Cytosol	Mitochondria, soluble
E9ARJ0	C-CAP/cofactor C-like domain-containing protein		0	no	Cytosol, soluble	Nucleus	Cytosol/Nucleus	Cytosol	Cytosol, soluble
E9ARJ3	V-type proton ATPase subunit C	proton-transporting V-type ATPase, V1 domain [GO:0033180]	0	no	Lysosome/Vacuole/Vesicle, membrane	Cytosol	Nucleus	Cytosol	Cytosol, soluble
E9ARJ5	Putative peroxisomal enoyl-coa hydratase (EC 4.2.1.17)		0	no	Mitochondria, soluble	Mitochondria	Mitochondria	Mitochondria	Mitochondria, soluble
E9ARJ6	Putative RNA binding protein		0	no	Cytosol, soluble	Nucleus	Nucleus	Nucleus	Nucleus, soluble
E9ARJ9	Putative ATP-dependent zinc metallopeptidase	integral component of membrane [GO:0016021]	1	no	ER, membrane	Nucleus	Cytosol	Mitochondria, membrane	X, membrane
E9ARK0	Putative 60S ribosomal protein L10a	large ribosomal subunit [GO:0015934]	0	no	Cytosol, soluble	Extracellular	Nucleus	Cytosol	Cytosol, soluble
E9ARK4	Uncharacterized protein		0	no	Cytosol, soluble	Nucleus	Cytosol	Cytosol	Cytosol, soluble
E9ARK6	Citrate synthase		0	no	Mitochondria, soluble	Mitochondria	Mitochondria	Mitochondria	Mitochondria, soluble
E9ARL1	Putative elongation factor Tu		0	no	Mitochondria, soluble	Mitochondria	Mitochondria	Mitochondria	Mitochondria, soluble
E9ARL9	Uncharacterized protein		6	no	Cytosol, soluble	Cell membrane	Cell membrane	Cytosol	Cytosol, soluble
E9ARM2	Uncharacterized protein		0	no	Nucleus, soluble	Nucleus	Cytosol	Nucleus	Nucleus, soluble
E9ARM6	Putative rab7 GTP binding protein		0	no	Golgi apparatus, membrane	Mitochondria	Mitochondria	Cytosol	X, soluble
E9ARN6	UTP--glucose-1-phosphate uridylyltransferase (EC 2.7.7.9)		0	no	Cytosol, soluble	Cytosol	Cytosol	Cytosol	Cytosol, soluble
E9ARN8	Dynein light chain roadblock	Cytoplasm [GO:0005737]; Cytoplasmic dynein complex [GO:0005868]; microtubule [GO:0005874]	0	no	Cytosol, soluble	Cytosol	Nucleus	Cytosol	Cytosol, soluble
E9ARP5	Protein kinase A catalytic subunit (EC 2.7.11.1)		0	no	Cytosol, soluble	Cytosol	Cytosol	Nucleus	Cytosol, soluble
E9ARP6	Phosphodiesterase (EC 3.1.4.-)		0	no	Cytosol, soluble	Cytosol/Nucleus	Nucleus	Cytosol	Cytosol, soluble
E9ARQ0	Putative ras-related protein rab-5		0	no	Golgi apparatus, membrane	Cytosol	Cytosol	Cytosol	Cytosol, soluble
E9ARQ2	RING-type domain-containing protein		0	no	Cytosol, soluble	Nucleus	Nucleus	Cytosol	X, soluble
E9ARQ8	Putative prolyl-tRNA synthetase (EC 6.1.1.5) (EC 6.1.1.7)	Cytoplasm [GO:0005737]	0	no	Cytosol, soluble	Cytosol	Cytosol	Cytosol	Cytosol, soluble
E9ARR3	Uncharacterized protein	integral component of membrane [GO:0016021]	0	no	Mitochondria, membrane	Extracellular	Mitochondria	Mitochondria, membrane	Mitochondria, membrane
E9ARS1	Putative heat shock protein		0	no	Cytosol, soluble	Cytosol	Cytosol	Cytosol	Cytosol, soluble
E9ARS2	Putative pyruvate dehydrogenase E1 component alpha subunit (EC 1.2.4.1)		0	no	Mitochondria, soluble	Mitochondria	Mitochondria	Mitochondria	Mitochondria, soluble
E9ARS6	Putative pumilio protein		0	no	Cytosol, soluble	Nucleus	Nucleus	Cytosol	Cytosol, soluble
E9ARS8	Uncharacterized protein		0	no	Cytosol, soluble	Nucleus	Nucleus	Cytosol	Cytosol, soluble
E9ART6	Plasma membrane ATPase (EC 7.1.2.1)	integral component of membrane [GO:0016021]; plasma membrane [GO:0005886]	10	no	Cell membrane, membrane	Cell membrane	Cell membrane	Cell membrane	Cell membrane, membrane
E9ARU2	Nonspecific nucleoside hydrolase		0	no	Cytosol, soluble	Cytosol	Cytosol	Cytosol	Cytosol, soluble
E9ARU7	Uncharacterized protein		0	no	Cytosol, soluble	Cytosol/Nucleus	Mitochondria	Cytosol	Cytosol, soluble
E9ARU8	Uncharacterized protein		0	no	Cytosol, soluble	Cytosol/Nucleus	Cytosol	Nucleus	Cytosol, soluble
E9ARU9	Uncharacterized protein		0	no	Cytosol, soluble	Cytosol	Cytosol/Nucleus	Secreted	Cytosol, soluble
E9ARV1	Putative gamma-glutamylcysteine synthetase (EC 6.3.2.2)		1	no	Cytosol, soluble	Cell membrane	Cytosol	Nucleus	Cytosol, soluble
E9ARV5	Histone H2B	Nucleosome [GO:0000786]; Nucleus [GO:0005634]	0	no	Nucleus, soluble	Nucleus	Nucleus	Nucleus	Nucleus, soluble
E9ARW0	Uncharacterized protein	integral component of membrane [GO:0016021]	2	no	Peroxisome, membrane	Cytosol/Nucleus	Mitochondria	Cytosol	X, membrane
E9ARW1	Putative fibrillarin		0	no	Nucleus, soluble	Nucleus	Nucleus	Nucleus	Nucleus, soluble
E9ARW5	Uncharacterized protein		0	no	Cytosol, soluble	Cytosol	Cytosol	Cytosol	Cytosol, soluble
E9ARW6	Protein kinase domain-containing protein		0	no	Cytosol, soluble	Mitochondria	Cytosol	Cytosol	Cytosol, soluble
E9ARW7	Putative aminopeptidase		0	no	Cytosol, soluble	Cytosol	Nucleus	Nucleus	Cytosol, soluble
E9ARX0	HTH cro/C1-type domain-containing protein		0	no	Nucleus, soluble	Cytosol	Cytosol/Nucleus	Nucleus	Nucleus, soluble
E9ARX1	Putative ADP,ATP carrier protein 1, mitochondrial	integral component of membrane [GO:0016021]; mitochondrial inner membrane [GO:0005743]	5	no	Mitochondria, membrane	Mitochondria	Mitochondria	Mitochondria, membrane	Mitochondria, membrane
E9ARX3	Putative polyprenyl synthase		0	no	Cytosol, soluble	Cytosol	Cytosol	Mitochondria	Cytosol, soluble
E9ARX5	Uncharacterized protein		0	no	Nucleus, soluble	Nucleus	Mitochondria	Nucleus	Nucleus, soluble
E9ARX7	Kinesin-like protein	microtubule [GO:0005874]	0	no	Cytosol, soluble	Cytosol	Mitochondria	Cytosol	Cytosol, soluble
E9ARY2	RNA binding protein		0	no	Cytosol, soluble	Nucleus	Mitochondria	Nucleus	Nucleus, soluble
E9ARY4	Intraflagellar transport protein component,putative	motile cilium [GO:0031514]	0	no	Cytosol, soluble	Cytosol	Cytosol	Cytosol	Cilium, soluble
E9ARY5	Uncharacterized protein		0	no	Cytosol, soluble	Cytosol	Cytosol	Cytosol	Cytosol, soluble
E9ARY6	Uncharacterized protein		0	no	Cytosol, soluble	Cytosol	Mitochondria	Cytosol	Cytosol, soluble
E9ARZ1	Putative 40S ribosomal protein S13	ribosome [GO:0005840]	0	no	Mitochondria, soluble	Nucleus	Mitochondria	Mitochondria	Mitochondria, soluble
E9ARZ6	Putative nucleosome assembly protein	Nucleus [GO:0005634]	0	no	Cytosol, soluble	Nucleus	Nucleus	Nucleus	Nucleus, soluble
E9AS01	Uncharacterized protein	integral component of membrane [GO:0016021]	2	yes	Plastid, membrane	Extracellular	Cell membrane	Mitochondria, membrane	X, membrane
E9AS04	Uncharacterized protein		0	no	Cytosol, soluble	Nucleus	Mitochondria	Mitochondria	Mitochondria, soluble
E9AS06	Methionine aminopeptidase		0	no	Cytosol, soluble	Cytosol	Cytosol	Cytosol	Cytosol, soluble
E9AS15	Putative histone H3 variant	Nucleosome [GO:0000786]; Nucleus [GO:0005634]	0	no	Nucleus, soluble	Nucleus	Nucleus	Nucleus	Nucleus, soluble
E9AS17	Uncharacterized protein		0	no	Cytosol, soluble	Nucleus	Mitochondria	Nucleus	Nucleus, soluble
E9AS18	DNA-directed RNA polymerase, alpha subunit,putative		0	no	Nucleus, soluble	Nucleus	Mitochondria	Nucleus	Nucleus, soluble
E9AS23	Glycosomal malate dehydrogenase (EC 1.1.1.37)		0	no	Cytosol, soluble	Mitochondria	Cytosol	Mitochondria	Glycosome, soluble
E9AS31	Putative signal recognition particle protein	signal recognition particle [GO:0048500]	0	no	Nucleus, soluble	Nucleus	Nucleus	Cytosol	Nucleus, soluble
E9AS32	Putative ABC transporter		0	no	Cytosol, soluble	Cytosol	Cytosol	Cytosol	Cytosol, soluble
E9AS49	4-coumarate:coa ligase-like protein (EC 6.2.1.12)		0	no	Mitochondria, membrane	Mitochondria	Mitochondria	Peroxisome	Mitochondria, soluble
E9AS51	4-coumarate:coa ligase-like protein (EC 6.2.1.12)		0	no	Mitochondria, membrane	Mitochondria	Mitochondria	Peroxisome	Mitochondria, soluble
E9AS55	Putative phenylalanyl-tRNA synthetase (EC 6.1.1.20)	Cytoplasm [GO:0005737]	0	no	Cytosol, soluble	Cytosol	Cytosol	Cytosol	Cytosol, soluble
E9AS57	Uncharacterized protein		0	no	Cytosol, soluble	Nucleus	Mitochondria	Nucleus	Nucleus, soluble
E9AS63	Proteasome regulatory non-ATP-ase subunit,putative	proteasome complex [GO:0000502]	0	no	Cytosol, soluble	Nucleus	Nucleus	Nucleus	Nucleus, soluble
E9AS67	Uncharacterized protein		0	no	Mitochondria, soluble	Nucleus	Nucleus	Secreted	X, soluble
E9AS79	PHB domain-containing protein	membrane [GO:0016020]	0	no	Mitochondria, soluble	Cytosol	Cytosol/Nucleus	Mitochondria, membrane	Mitochondria, soluble
E9AS80	PHB domain-containing protein		0	no	Mitochondria, soluble	Cytosol	Cytosol	Mitochondria	Mitochondria, soluble
E9AS88	Phosphatidic acid phosphatase protein-like protein		4	no	Lysosome/Vacuole/Vesicle, membrane	Cell membrane	Cell membrane	Lysosome/Vacuole/Vesicle, membrane	X, membrane
E9AS94	Uncharacterized protein		0	no	Cytosol, soluble	Cytosol	Cytosol	Cytosol	Cytosol, soluble
E9ASA6	Peptidylprolyl isomerase (EC 5.2.1.8)		0	no	Cytosol, soluble	Cytosol	Mitochondria	Cytosol	Cytosol, soluble
E9ASA9	Inosine-5'-monophosphate dehydrogenase (IMP dehydrogenase) (IMPD) (IMPDH) (EC 1.1.1.205)	Cytoplasm [GO:0005737]	0	no	Peroxisome, soluble	Cytosol	Peroxisome	Peroxisome	Glycosome, soluble
E9ASB2	ATP-dependent zinc metallopeptidase	integral component of membrane [GO:0016021]	1	no	ER, membrane	Cell membrane	Cytosol/Nucleus	Mitochondria, membrane	X, membrane
E9ASB6	Autophagy-related protein	Cytoplasm [GO:0005737]	0	no	Cytosol, soluble	Cytosol	Mitochondria	Cytosol	Cytosol, soluble
E9ASB9	Histone H4	Nucleosome [GO:0000786]; Nucleus [GO:0005634]	0	no	Nucleus, soluble	Cytosol	Mitochondria	Nucleus	Nucleus, soluble
E9ASC0	Uncharacterized protein		0	no	Extracellular, soluble	Cytosol	Mitochondria	Cytosol	Cytosol, soluble
E9ASC2	Putative PUF1		0	no	Cytosol, soluble	Cytosol	Nucleus	Cytosol	Cytosol, soluble
E9ASC5	Stress-inducible protein STI1 homolog		0	no	Cytosol, soluble	Cytosol	Nucleus	Cytosol	Cytosol, soluble
E9ASC6	Leucine carboxyl methyltransferase 1 (EC 2.1.1.233)		0	no	Cytosol, soluble	Mitochondria	Cytosol	Nucleus	Cytosol, soluble
E9ASD6	Elongation factor 2		0	no	Cytosol, soluble	Cytosol	Cytosol	Cytosol	Cytosol, soluble
E9ASE2	eIF3-interacting protein-like protein	cytoplasm [GO:0005737]; eukaryotic translation initiation factor 3 complex [GO:0005852]	0	no	Cytosol, soluble	Nucleus	Nucleus	Nucleus	Cytosol, soluble
E9ASE9	Proteasome subunit beta (EC 3.4.25.1)	Cytoplasm [GO:0005737]; Nucleus [GO:0005634]; proteasome core complex [GO:0005839]	0	no	Mitochondria, soluble	Extracellular	Cytosol	Cytosol	Cytosol/ Nucleus, soluble
E9ASF3	ER membrane protein complex subunit 3	integral component of membrane [GO:0016021]	3	no	ER, membrane	Extracellular	ER	ER, membrane	ER, membrane
E9ASG5	Uncharacterized protein		0	yes	Mitochondria, soluble	Mitochondria	Mitochondria	Secreted	Mitochondria, soluble
E9ASH0	Protein phosphatase 2C-like protein		0	no	Cell membrane, soluble	Extracellular	Cytosol	Nucleus	X, soluble
E9ASH5	Uncharacterized protein		0	no	Golgi apparatus, membrane	Nucleus	Nucleus	Cytosol	X, soluble
E9ASH6	Elongation factor G, mitochondrial (EF-Gmt) (Elongation factor G 1, mitochondrial) (mEF-G 1) (Elongation factor G1)	Mitochondrion [GO:0005739]	0	no	Mitochondria, soluble	Mitochondria	Mitochondria	Mitochondria	Mitochondria, soluble
E9ASI0	Putative ubiquitin/ribosomal protein S27a	ribosome [GO:0005840]	0	no	Cytosol, soluble	Extracellular	Mitochondria	Cytosol	Cytosol, soluble
E9ASI2	Uncharacterized protein	mitochondrial proton-transporting ATP synthase complex, catalytic core F(1) [GO:0000275]	0	no	Mitochondria, membrane	Mitochondria	Mitochondria	Secreted	Mitochondria, soluble
E9ASJ3	Uncharacterized protein		0	no	Nucleus, soluble	Nucleus	Mitochondria	Secreted	Nucleus, soluble
E9ASJ4	Uncharacterized protein		0	no	Nucleus, soluble	Nucleus	Nucleus	Nucleus	Nucleus, soluble
E9ASJ5	Uncharacterized protein		0	yes	Plastid/Nucleus, soluble	Extracellular	Mitochondria	Nucleus	Nucleus, soluble
E9ASK1	Uncharacterized protein		0	no	Mitochondria, membrane	Mitochondria	Mitochondria	Nucleus	Mitochondria, soluble
E9ASK9	Eukaryotic translation initiation factor 6 (eIF-6)	Cytoplasm [GO:0005737]; nucleolus [GO:0005730]	0	no	Cytosol, soluble	Cytosol/Nucleus	Mitochondria	Cytosol	Cytosol/ Nucleus, soluble
E9ASL3	Putative 40S ribosomal protein S18	ribosome [GO:0005840]	0	no	Cytosol, soluble	Cytosol	Mitochondria	Cytosol	Cytosol, soluble
E9ASL5	Putative dynein heavy chain (Fragment)	dynein complex [GO:0030286]	0	No	Cytosol, soluble	Cytosol	Cytosol	Cytosol	Cytosol, soluble
E9ASL7	Uncharacterized protein		0	no	Cytosol, soluble	Nucleus	Nucleus	Cytosol	X, soluble
E9ASL9	Putative 40S ribosomal protein S10	ribosome [GO:0005840]	0	no	Nucleus, soluble	Cytosol	Mitochondria	Cytosol	Cytosol, soluble
E9ASM2	Uncharacterized protein	integral component of membrane [GO:0016021]	3	yes	ER, membrane	ER	Cell membrane	Cell membrane	ER, membrane
E9ASM7	Putative ribosomal protein L24	ribosome [GO:0005840]	0	no	Cytosol, soluble	Mitochondria	Mitochondria	Cytosol	Cytosol, soluble
E9ASN4	Short chain 3-hydroxyacyl-CoA dehydrogenase,putative (EC 1.1.1.35)		0	no	Cytosol, soluble	Cytosol	Mitochondria	Mitochondria	Mitochondria, soluble
E9ASN6	Uncharacterized protein		0	no	Plastid, soluble	Mitochondria	Mitochondria	Nucleus	Mitochondria, soluble
E9ASN8	Uncharacterized protein		0	no	Mitochondria, membrane	Mitochondria	Mitochondria	Cytosol	Mitochondria, soluble
E9ASP5	Putative 40S ribosomal protein S9	small ribosomal subunit [GO:0015935]	0	no	Cytosol, soluble	Cytosol	Mitochondria	Cytosol	Cytosol, soluble
E9ASP6	Fructose-bisphosphate aldolase (EC 4.1.2.13)	Cytoplasm [GO:0005737]	0	no	Plastid, soluble	Cytosol	Mitochondria	Peroxisome	Cytosol, soluble
E9ASQ3	Putative N-acetyltransferase subunit Nat1		0	no	Cytosol, soluble	Cytosol	Cytosol	Cytosol	Cytosol, soluble
E9ASQ6	Transitional endoplasmic reticulum ATPase,putative		0	no	Cytosol, soluble	Cytosol	Cytosol	Cytosol	Cytosol, soluble
E9ASQ7	Uncharacterized protein		0	yes	Extracellular, soluble	Cell membrane	Cytosol	Cytosol	Cytosol, soluble
E9ASR0	ARL2_Bind_BART domain-containing protein	Cytoplasm [GO:0005737]; Cillium [GO:0043227]; Cell projection [0042995]	0	no	Cytosol, soluble	Nucleus	Cytosol/Nucleus	Nucleus	Cytosol, soluble
E9ASR3	Putative translation elongation factor 1-beta	eukaryotic translation elongation factor 1 complex [GO:0005853]	0	no	Cytosol, soluble	Cytosol	Peroxisome	Nucleus	Cytosol, soluble
E9ASR5	Uncharacterized protein		0	no	Cytosol, soluble	Nucleus	Nucleus	Cytosol	X, soluble
E9ASS2	Uncharacterized protein		0	no	Cytosol, soluble	Cytosol	Cytosol	Nucleus	Cytosol, soluble
E9ASS6	Uncharacterized protein		0	no	Cytosol, soluble	Nucleus	Cytosol	Secreted	Cytosol, soluble
E9AST1	Proteasome subunit alpha type (EC 3.4.25.1)	Cytoplasm [GO:0005737]; Nucleus [GO:0005634]; proteasome core complex, alpha-subunit complex [GO:0019773]	0	no	Nucleus, soluble	Cytosol	Cytosol	Nucleus	Cytosol/ Nucleus, soluble
E9AST2	Universal minicircle sequence binding protein,putative		0	no	Cytosol, soluble	Nucleus	Nucleus	Nucleus	Nucleus, soluble
E9AST4	Clathrin heavy chain	clathrin coat of coated pit [GO:0030132]; clathrin coat of trans-Golgi network vesicle [GO:0030130]; clathrin complex [GO:0071439]	0	no	Cytosol, soluble	Cytosol/Nucleus	Cytosol	Nucleus	Lysosome/Vacuole/Vesicle, soluble
E9AST5	Putative poly-zinc finger protein 2		0	no	Cytosol, soluble	Extracellular	Mitochondria	Cytosol	Cytosol, soluble
E9AST6	Putative universal minicircle sequence binding protein (UMSBP)		0	no	Cytosol, soluble	Extracellular	Nucleus	Nucleus	Nucleus, soluble
E9AST7	Proteasome subunit beta (EC 3.4.25.1)	Cytoplasm [GO:0005737]; Nucleus [GO:0005634]; proteasome core complex [GO:0005839]	0	no	Cytosol, soluble	Cytosol/Nucleus	Nucleus	Cytosol	Cytosol/ Nucleus, soluble
E9ASU0	Uncharacterized protein		0	yes	Cytosol, soluble	Nucleus	Mitochondria	Cytosol	Cytosol, soluble
E9ASU7	Uncharacterized protein	integral component of membrane [GO:0016021]	1	yes	Cell membrane, membrane	Cell membrane	Cell membrane	Cell membrane	Cell membrane, membrane
E9ASU9	Uncharacterized protein	integral component of membrane [GO:0016021]	1	no	Mitochondria, membrane	Mitochondria	Mitochondria	Secreted	Mitochondria, membrane
E9ASV3	Uncharacterized protein		0	no	Plastid/Mitochondria, soluble	Mitochondria	Mitochondria	Cytosol	Mitochondria, soluble
E9ASV8	Ribosomal_S5_C domain-containing protein	ribosome [GO:0005840]	0	no	Mitochondria, soluble	Mitochondria	Mitochondria	Mitochondria	Mitochondria, soluble
E9ASW6	60S ribosomal protein L37a (Putative 60S ribosomal protein L37a)	ribosome [GO:0005840]	0	no	Cytosol, soluble	Extracellular	Peroxisome	Cytosol	Cytosol, soluble
E9ASX7	Chaperonin HSP60, mitochondrial		0	no	Mitochondria, soluble	Mitochondria	Mitochondria	Mitochondria	Mitochondria, soluble
E9ASX8	Chaperonin HSP60, mitochondrial		0	no	Mitochondria, soluble	Mitochondria	Mitochondria	Mitochondria	Mitochondria, soluble
E9ASZ0	Putative DEAD box RNA helicase		0	no	Nucleus, soluble	Nucleus	Nucleus	Nucleus	Nucleus, soluble
E9ASZ2	Putative COP-coated vesicle membrane protein erv25	endoplasmic reticulum membrane [GO:0005789]; integral component of membrane [GO:0016021]	1	yes	ER, membrane	Extracellular	Cell membrane	ER, membrane	ER, membrane
E9AT02	Developmentally regulated GTP-binding protein 1,putative		0	no	Cytosol, soluble	Cytosol	Cytosol	Cytosol	Cytosol, soluble
E9AT08	Uncharacterized protein		0	no	Mitochondria, soluble	Mitochondria	Mitochondria	Mitochondria	Mitochondria, soluble
E9AT12	Glyceraldehyde-3-phosphate dehydrogenase (EC 1.2.1.12)		0	no	Cytosol, soluble	Mitochondria	Cytosol	Cytosol	Cytosol, soluble
E9AT13	Putative tyrosine aminotransferase (EC 2.6.1.5)		0	no	Cytosol, soluble	Cell membrane	Cell membrane	Cytosol	Cytosol, soluble
E9AT15	Methyltransferase (EC 2.1.1.-)		0	no	Mitochondria, membrane	Cytosol	Mitochondria	Cytosol	Cytosol, soluble
E9AT17	Uncharacterized protein		0	no	Cytosol, soluble	Cytosol	Cytosol	Cytosol	Cytosol, soluble
E9AT19	Dipeptidyl-peptidase 8-like serine peptidase,putative		0	no	Cytosol, soluble	Cytosol/Nucleus	Cytosol	Cytosol	Cytosol, soluble
E9AT37	Cyclin-e binding protein 1-like protein		0	no	Extracellular, soluble	Nucleus	Nucleus	Nucleus	Nucleus, soluble
E9AT43	Dihydrolipoamide acetyltransferase component of pyruvate dehydrogenase complex (EC 2.3.1.-)		0	no	Mitochondria, soluble	Mitochondria	Mitochondria	Mitochondria	Mitochondria, soluble
E9AT49	Putative mitochondrial ATP-dependent zinc metallopeptidase	integral component of membrane [GO:0016021]	1	no	ER, membrane	Cytosol	Mitochondria	Mitochondria, membrane	Mitochondria, membrane
E9AT56	Uncharacterized protein		0	no	Cytosol, soluble	Cytosol/Mitochondria	Mitochondria	Cytosol	Cytosol, soluble
E9AT64	40S ribosomal protein S24	ribosome [GO:0005840]	0	no	Cytosol, soluble	Cytosol	Mitochondria	Cytosol	Cytosol, soluble
E9AT69	Uncharacterized protein		0	no	Mitochondria, soluble	Mitochondria	Mitochondria	Mitochondria	Mitochondria, soluble
E9AT72	PI3K/PI4K domain-containing protein		11	no	Cytosol, soluble	Cell membrane	Cell membrane	Cytosol	Cytosol, soluble
E9AT73	Succinate--CoA ligase [ADP-forming] subunit beta, mitochondrial (EC 6.2.1.5) (Succinyl-CoA synthetase beta chain) (SCS-beta)	Mitochondrion [GO:0005739]	0	no	Mitochondria, soluble	Mitochondria	Mitochondria	Mitochondria	Mitochondria, soluble
E9AT85	Fibrillarin		0	no	Mitochondria, soluble	Nucleus	Nucleus	Nucleus	Nucleus, soluble
E9AT87	Uncharacterized protein		0	no	Cytosol, soluble	Nucleus	Cytosol/Nucleus	Nucleus	Nucleus, soluble
E9AT88	Putative ATP synthase	proton-transporting two-sector ATPase complex, catalytic domain [GO:0033178]	0	no	Lysosome/Vacuole/Vesicle, membrane	Cytosol	Nucleus	Cytosol	Cytosol, soluble
E9AT90	Uncharacterized protein		0	no	Cytosol, soluble	Nucleus	Cytosol	Cytosol	Cytosol, soluble
E9AT96	Receptor-type adenylate cyclase a-like protein		3	yes	Cell membrane, membrane	Cell membrane	Cell membrane	Cytosol	Cell membrane, membrane
E9AT99	14-3-3 protein-like protein		0	no	Cytosol, soluble	Cytosol	Cytosol/Nucleus	Cytosol	Cytosol, soluble
E9ATA6	Putative 60S ribosomal protein L22	Cytoplasm [GO:0005737]; ribosome [GO:0005840]	0	no	Cytosol, soluble	Mitochondria	Mitochondria	Cytosol	Cytosol, soluble
E9ATA7	Uncharacterized protein		0	yes	Mitochondria, soluble	Mitochondria	Mitochondria	Cytosol	Mitochondria, soluble
E9ATA8	Uncharacterized protein		1	no	Mitochondria, membrane	Cytosol/Nucleus	Mitochondria	Mitochondria	Mitochondria, membrane
E9ATB0	Putative actin-like protein		0	no	Cytosol, soluble	Nucleus	Cytosol	Cytosol	Cytosol, soluble
E9ATB7	Uncharacterized protein		1	no	Mitochondria, membrane	Mitochondria	Mitochondria	Secreted	Mitochondria, membrane
E9ATC0	Short chain dehydrogenase-like protein		2	no	Plastid, membrane	Cell membrane	Mitochondria	ER, membrane	Mitochondria, membrane
E9ATC3	SNF7-like protein		0	no	Cytosol, soluble	Cytosol	Nucleus	Nucleus	Cytosol, soluble
E9ATC6	2-oxoglutarate dehydrogenase E1 component,putative (EC 1.2.4.2)		0	no	Mitochondria, soluble	Nucleus	Nucleus	Mitochondria	X, soluble
E9ATD2	Putative polyubiquitin (Fragment)		0	no	Nucleus, soluble	Cytosol	Cytosol/Nucleus	Nucleus	Nucleus, soluble
E9ATD6	Putative signal recognition particle receptor like protein	signal recognition particle receptor complex [GO:0005785]	0	no	Cytosol, soluble	Cytosol	Cytosol	Mitochondria	Cytosol, soluble
E9ATD8	Putative cysteine synthase (EC 2.5.1.47)		0	no	Peroxisome, soluble	Cytosol	Cytosol	Mitochondria	X, soluble
E9ATE1	Uncharacterized protein		0	no	Cytosol, soluble	Cytosol/Nucleus	Nucleus	Cytosol	Cytosol, soluble
E9ATE9	Putative calmodulin		0	no	Cytosol, soluble	Extracellular	Mitochondria	Cytosol	Cytosol, soluble
E9ATF6	Putative 60S ribosomal protein L34	ribosome [GO:0005840]	0	no	Cytosol, soluble	Nucleus	Mitochondria	Cytosol	Cytosol, soluble
E9ATF7	Putative 40S ribosomal protein S27-1	ribosome [GO:0005840]	0	no	Nucleus, soluble	Extracellular	Mitochondria	Cytosol	Cytosol, soluble
E9ATF9	Nascent polypeptide-associated complex subunit beta		0	no	Cytosol, soluble	Mitochondria	Nucleus	Nucleus	Nucleus, soluble
E9ATG0	Uncharacterized protein		0	no	Cytosol, soluble	Cytosol	Cytosol	Cytosol	Cytosol, soluble
E9ATG3	Aminomethyltransferase (EC 2.1.2.10) (Glycine cleavage system T protein)	Mitochondrion [GO:0005739]	0	no	Cytosol, soluble	Mitochondria	Mitochondria	Mitochondria	Mitochondria, soluble
E9ATG6	Putative glycyl tRNA synthetase (EC 6.1.1.14)	Cytoplasm [GO:0005737]	0	no	Cytosol, soluble	Cytosol	Cytosol	Cytosol	Cytosol, soluble
E9ATH0	Eukaryotic translation initiation factor 3 subunit I (eIF3i)	cytoplasm [GO:0005737]; eukaryotic 43S preinitiation complex [GO:0016282]; eukaryotic 48S preinitiation complex [GO:0033290]; eukaryotic translation initiation factor 3 complex [GO:0005852]	0	no	Nucleus, soluble	Nucleus	Extracellular	Nucleus	Cytosol, soluble
E9ATH3	Adenosylhomocysteinase (EC 3.3.1.1)		0	no	Cytosol, soluble	Cytosol	Cytosol	Cytosol	Cytosol, soluble
E9ATI1	Hs1vu complex proteolytic subunit-like,hs1vu complex proteolytic subunit-like, threonine peptidase, Clan T(1), family T1B	HslUV protease complex [GO:0009376]; proteasome core complex [GO:0005839]	0	yes	Mitochondria, soluble	Cytosol	Mitochondria	Mitochondria	Mitochondria, soluble
E9ATI7	Uncharacterized protein		0	no	Nucleus, soluble	Nucleus	Nucleus	Nucleus	Nucleus, soluble
E9ATJ0	Phosphoglycerate mutase-like protein		0	yes	Mitochondria, membrane	Mitochondria	Mitochondria	Mitochondria, membrane	Mitochondria, soluble
E9ATJ9	Uncharacterized protein		0	yes	Cytosol, soluble	Nucleus	Mitochondria	Cytosol	Cytosol, soluble
E9ATK1	Putative oxidoreductase (EC 1.6.5.5)		0	no	Peroxisome, soluble	Cytosol	Mitochondria	Peroxisome	Glycosome, soluble
E9ATK7	Uncharacterized protein		0	no	Cytosol, soluble	Cytosol	Mitochondria	Cell membrane	Cytosol, soluble
E9ATL1	Uncharacterized protein		0	no	Cytosol, soluble	Cytosol/Nucleus	Mitochondria	Cytosol	Cytosol, soluble
E9ATL2	Uncharacterized protein		0	no	Nucleus, membrane	Nucleus	Mitochondria	Nucleus	Nucleus, soluble
E9ATL7	Uncharacterized protein		0	no	Cytosol, soluble	Nucleus	Mitochondria	Cytosol	Cytosol, soluble
E9ATL8	Uncharacterized protein		0	no	Cytosol, soluble	Nucleus	Nucleus	Nucleus	Nucleus, soluble
E9ATM0	Proteasome regulatory ATPase subunit	Cytoplasm [GO:0005737]; proteasome complex [GO:0000502]	0	No	Cytosol, soluble	Cytosol	Cytosol	Cytosol	Cytosol, soluble
E9ATM7	Asparaginase-like protein (EC 3.5.1.1)		0	no	Cytosol, soluble	Cytosol	Peroxisome	Cytosol	Cytosol, soluble
E9ATM9	Putative mitochondrial intermediate peptidase (EC 3.4.24.59)	mitochondrial matrix [GO:0005759]	0	no	Mitochondria, soluble	Mitochondria	Mitochondria	Cytosol	Mitochondria, soluble
E9ATN0	Uncharacterized protein		0	yes	Mitochondria, soluble	Mitochondria	Mitochondria	Mitochondria	Mitochondria, soluble
E9ATN9	Myosin heavy chain kinase a-like protein		0	no	Cytosol, soluble	Cytosol	Cytosol	Nucleus	Cytosol, soluble
E9ATQ1	Uncharacterized protein		0	yes	Nucleus, soluble	Cytosol	Mitochondria	Mitochondria	Mitochondria, soluble
E9ATR2	Uncharacterized protein		0	no	Cytosol, soluble	Nucleus	Cytosol	Cytosol	Cytosol, soluble
E9ATS5	Uncharacterized protein		0	no	Cytosol, soluble	Nucleus	Nucleus	Golgi apparatus, membrane	X, soluble
E9ATS7	Methylthioribose-1-phosphate isomerase (M1Pi) (MTR-1-P isomerase) (EC 5.3.1.23) (S-methyl-5-thioribose-1-phosphate isomerase) (Translation initiation factor eIF-2B subunit alpha/beta/delta-like protein)	Cytoplasm [GO:0005737]; Nucleus [GO:0005634]	0	no	Plastid, soluble	Mitochondria	Mitochondria	Cytosol	Cytosol/ Nucleus, soluble
E9ATU4	Uncharacterized protein		0	no	Nucleus, soluble	Nucleus	Nucleus	Secreted	Nucleus, soluble
E9ATU6	40S ribosomal protein SA	cytosolic small ribosomal subunit [GO:0022627]	0	No	Cytosol, soluble	Cytosol	Mitochondria	Cytosol	Cytosol, soluble
E9ATU7	Uncharacterized protein		0	no	Cytosol, soluble	Cytosol	Cytosol	Secreted	Cytosol, soluble
E9ATU8	VHS domain-containing protein		0	no	Nucleus, soluble	Nucleus	Nucleus	Secreted	Nucleus, soluble
E9ATU9	Kinesin motor domain-containing protein		0	no	Cytosol, soluble	Nucleus	Mitochondria	Cytosol	Cytosol, soluble
E9ATV1	Vacuolar protein sorting-associated protein 28 homolog	ESCRT I complex [GO:0000813]	0	no	Cytosol, soluble	Cell membrane	Nucleus	Nucleus	Cytosol, soluble
E9ATV2	Putative aldehyde dehydrogenase (EC 1.2.1.22)		0	no	Peroxisome, membrane	Mitochondria	Cytosol	Mitochondria	Mitochondria, soluble
E9ATV9	Uncharacterized protein		0	no	Cytosol, soluble	Nucleus	Nucleus	Nucleus	Nucleus, soluble
E9ATW8	Uncharacterized protein		0	no	Golgi apparatus, soluble	Mitochondria	Mitochondria	Cytosol	X, soluble
E9ATX0	2-methoxy-6-polyprenyl-1,4-benzoquinol methylase, mitochondrial (EC 2.1.1.201) (Ubiquinone biosynthesis methyltransferase COQ5)	Extrinsic component of mitochondrial inner membrane [GO:0031314]	0	no	Mitochondria, soluble	Cytosol	Cytosol	Mitochondria	Mitochondria, soluble
E9ATX3	Putative NADH dehydrogenase		0	no	Mitochondria, membrane	Mitochondria	Mitochondria	Mitochondria	Mitochondria, soluble
E9ATX4	Putative phosphoribosylpyrophosphate synthetase		0	no	Cytosol, soluble	Cytosol/Nucleus	Cytosol	Cytosol	Cytosol, soluble
E9ATX7	Putative branch point binding protein		0	no	Nucleus, soluble	Nucleus	Mitochondria	Nucleus	Nucleus, soluble
E9ATZ6	Putative isoleucyl-tRNA synthetase (EC 6.1.1.5)	integral component of membrane [GO:0016021]	0	no	Cytosol, soluble	Cytosol	Cytosol	Cytosol	X, membrane
E9AU11	Uncharacterized protein	membrane [GO:0016020]	2	no	Mitochondria, membrane	Mitochondria	Extracellular	Lysosome/Vacuole/Vesicle, membrane	Mitochondria, membrane
E9AU16	Mkiaa0324 protein-like protein		0	no	Nucleus, soluble	Nucleus	Mitochondria	Nucleus	Nucleus, soluble
E9AU20	Uncharacterized protein		0	no	Cytosol, soluble	Nucleus	Nucleus	Nucleus	Nucleus, soluble
E9AU22	Uncharacterized protein		0	no	Cytosol, soluble	Cytosol/Nucleus	Peroxisome	Cytosol	Cytosol, soluble
E9AU26	Uncharacterized protein		0	no	Cytosol, soluble	Cytosol	Mitochondria	Nucleus	Cytosol, soluble
E9AU27	Putative kinetoplast DNA-associated protein		0	no	Mitochondria, soluble	Nucleus	Mitochondria	Mitochondria	Mitochondria, soluble
E9AU29	Uncharacterized protein		0	no	Cytosol, soluble	Cytosol/Nucleus	Mitochondria	Secreted	Cytosol, soluble
E9AU38	Uncharacterized protein		0	no	Cytosol, soluble	Nucleus	Nucleus	Cytosol	Cytosol, soluble
E9AU41	MIF4G domain-containing protein		0	no	Cytosol, soluble	Mitochondria	Mitochondria	Cytosol	Cytosol, soluble
E9AU44	Protein kinase domain-containing protein	integral component of membrane [GO:0016021]	2	no	Mitochondria, membrane	Mitochondria	Cell membrane	Mitochondria	Mitochondria, membrane
E9AU45	Uncharacterized protein	CCR4-NOT complex [GO:0030014]	0	no	Cytosol, soluble	Cytosol	Mitochondria	Nucleus	Cytosol, soluble
E9AU61	Putative chaperone protein DNAj		0	no	Cytosol, soluble	Nucleus	Cytosol	Cytosol	Cytosol, soluble
E9AU63	Glucose transporter, lmgt2	integral component of membrane [GO:0016021]	12	no	Lysosome/Vacuole/Vesicle, membrane	Cell membrane	Cell membrane	Lysosome/Vacuole/Vesicle	Cell membrane, membrane
E9AU66	Serine/threonine-protein kinase TOR (EC 2.7.11.1)		0	no	Cytosol, soluble	Cell membrane	Cytosol	Cytosol	Cytosol, soluble
E9AU74	Uncharacterized protein		0	no	Nucleus, soluble	Mitochondria	Cytosol	Cytosol	Cytosol, soluble
E9AU75	Putative methylenetetrahydrofolate reductase		0	no	Cytosol, soluble	Cytosol	Cytosol	Mitochondria	Cytosol, soluble
E9AU79	Protein transport protein SEC23	COPII vesicle coat [GO:0030127]; endoplasmic reticulum membrane [GO:0005789]	0	no	Nucleus, soluble	Nucleus	Cytosol	Nucleus	Lysosome/Vacuole/Vesicle, soluble
E9AU90	Similarity to endo-1-like protein		0	no	Cytosol, soluble	Cytosol	Mitochondria	Cytosol	Cytosol, soluble
E9AU95	Uncharacterized protein	axonemal dynein complex [GO:0005858]	0	no	Cytosol, soluble	Cytosol	Nucleus	Cytosol	Cilium, soluble
E9AUA1	2,3-bisphosphoglycerate-independent phosphoglycerate mutase (EC 5.4.2.1)	Cytoplasm [GO:0005737]	0	no	Cytosol, soluble	Cytosol	Cytosol	Cytosol	Cytosol, soluble
E9AUA3	cytochrome b5 heme-binding domain-containing protein		0	no	Golgi apparatus, membrane	Cytosol	Cytosol	Secreted	X, soluble
E9AUB0	Putative prolyl oligopeptidase		0	no	Cytosol, soluble	Mitochondria	Extracellular	Cytosol	Cytosol, soluble
E9AUB1	Uncharacterized protein		0	no	Mitochondria, soluble	Mitochondria	Mitochondria	Cytosol	Mitochondria, soluble
E9AUB5	Uncharacterized protein		0	no	Nucleus, soluble	Cytosol	Cytosol	Nucleus	Nucleus, soluble
E9AUC7	Putative T-complex protein 1, theta subunit	Cytoplasm [GO:0005737]	0	no	Cytosol, soluble	Cytosol/Nucleus	Cytosol/Nucleus	Cytosol	Cytosol, soluble
E9AUD1	Protein disulfide-isomerase (EC 5.3.4.1)	cell [GO:0005623]	0	yes	ER, soluble	Extracellular	Extracellular	ER	ER, soluble
E9AUD5	Putative eukaryotic translation initiation factor 3 subunit 8	eukaryotic translation initiation factor 3 complex [GO:0005852]	0	no	Cytosol, soluble	Cytosol/Nucleus	Cytosol	Cytosol	Cytosol, soluble
E9AUD8	cytochrome c oxidase subunit I	integral component of membrane [GO:0016021]	1	no	Mitochondria, membrane	Mitochondria	Mitochondria	Secreted	Mitochondria, membrane
E9AUF1	Phosphoglycerate kinase (EC 2.7.2.3)		0	no	Cytosol, soluble	Cytosol	Cytosol	Cytosol	Cytosol, soluble
E9AUF5	DUF1736 domain-containing protein	integral component of membrane [GO:0016021]	11	no	ER, membrane	Cell membrane	Cell membrane	ER, membrane	ER, membrane
E9AUG4	Uncharacterized protein		0	yes	Extracellular, soluble	Extracellular	Mitochondria	Secreted	Secreted, soluble
E9AUJ5	Uncharacterized protein	ribosome [GO:0005840]	0	no	Mitochondria, soluble	Nucleus	Mitochondria	Mitochondria	Mitochondria, soluble
E9AUK0	CTP synthase (EC 6.3.4.2) (UTP--ammonia ligase)		0	no	Cytosol, soluble	Cytosol	Cytosol	Cytosol	Cytosol, soluble
E9AUK2	Uncharacterized protein		0	no	Cytosol, soluble	Nucleus	Cytosol	Cytosol	Cytosol, soluble
E9AUK9	Putative serine/threonine protein phosphatase 2A regulatory subunit		0	no	Cytosol, soluble	Cytosol/Nucleus	Cytosol	Cytosol	Cytosol, soluble
E9AUL2	Uncharacterized protein		0	no	Nucleus, soluble	Nucleus	Nucleus	Cytosol	Nucleus, soluble
E9AUL9	Putative vesicle-fusing ATPase (EC 3.6.4.6)		0	no	Cytosol, soluble	Cytosol	Cytosol/Mitochondria	Nucleus	Cytosol, soluble
E9AUM2	cytochrome c oxidase assembly factor-like protein		0	no	Mitochondria, soluble	Cytosol	Cytosol	Mitochondria	Mitochondria, soluble
E9AUN5	1,2-dihydroxy-3-keto-5-methylthiopentene dioxygenase (EC 1.13.11.54) (Acireductone dioxygenase (Fe(2+)-requiring)) (ARD) (Fe-ARD)	Cytoplasm [GO:0005737]; Nucleus [GO:0005634]	0	no	Cytosol, soluble	Cytosol	Cytosol	Cytosol	Cytosol/ Nucleus, soluble
E9AUQ0	Uncharacterized protein		0	no	Nucleus, soluble	Nucleus	Nucleus	Nucleus	Nucleus, soluble
E9AUQ7	Calpain-like cysteine peptidase		0	no	Cytosol, soluble	Cytosol	Cytosol	Cytosol	Cytosol, soluble
E9AUQ9	Putative calpain-like cysteine peptidase (EC 3.4.22.-)		0	no	Cytosol, soluble	Cytosol	Nucleus	Cytosol	Cytosol, soluble
E9AUR7	DUF1935 domain-containing protein		0	no	Mitochondria, membrane	Mitochondria	Cytosol	Cytosol	Mitochondria, soluble
E9AUR8	Putative calpain-like cysteine peptidase		0	no	Cell membrane, membrane	Cytosol	Mitochondria	Cytosol	Cytosol, soluble
E9AUR9	Uncharacterized protein	Nucleus [GO:0005634]	0	no	Nucleus, soluble	Nucleus	Cytosol	Nucleus	Nucleus, soluble
E9AUS1	Putative calpain-like cysteine peptidase		0	no	Cell membrane, membrane	Cytosol	Nucleus	Secreted	X, soluble
E9AUS4	Coatomer subunit beta (Beta-coat protein)	COPI vesicle coat [GO:0030126]; Golgi membrane [GO:0000139]	0	no	Cytosol, soluble	Cytosol/Nucleus	Peroxisome	Golgi apparatus	Lysosome/Vacuole/Vesicle, soluble
E9AUS9	Putative axoneme central apparatus protein		0	no	Cytosol, soluble	ER/Mitochondria	Mitochondria	Nucleus	Cilium, soluble
E9AUT3	Uncharacterized protein		0	no	Nucleus, soluble	Cytosol	Nucleus	-	Nucleus, soluble
E9AUU6	Putative 40S ribosomal protein S11 (Ribosomal protein S11 homolog)	ribosome [GO:0005840]	0	no	Cytosol, soluble	Cytosol	Mitochondria	Cytosol	Cytosol, soluble
E9AUU8	Putative ribosome biogenesis protein		0	no	Nucleus, soluble	Mitochondria	Mitochondria	Nucleus	Nucleus, soluble
E9AUV0	Soluble n-ethylmaleimide sensitive factor,putative		0	no	Cytosol, soluble	Cytosol	Cytosol	Cytosol	Cytosol, soluble
E9AUV8	Putative aminoacylase (EC 3.5.1.14)		0	no	Cytosol, soluble	Cytosol	Cytosol	Cytosol	Cytosol, soluble
E9AUY5	CHAT domain-containing protein		0	no	Cytosol, soluble	Nucleus	Cytosol	Cytosol	Cytosol, soluble
E9AUZ2	Phosphotransferase (EC 2.7.1.-)	cell [GO:0005623]	0	no	Cytosol, soluble	Cytosol	Mitochondria	Mitochondria, membrane	X, soluble
E9AV01	mitochondrial processing peptidase alpha subunit,putative		0	no	Mitochondria, soluble	Mitochondria	Peroxisome	Mitochondria	Mitochondria, soluble
E9AV05	DUF667 domain-containing protein		0	no	Cytosol, soluble	Cytosol	Mitochondria	Nucleus	Cytosol, soluble
E9AV10	NTF2 domain-containing protein		0	no	Cytosol, soluble	Cytosol/Nucleus	Nucleus	Secreted	Cytosol, soluble
E9AV16	Putative DnaJ protein		0	no	Cytosol, soluble	Cytosol	Cytosol	Mitochondria	Cytosol, soluble
E9AV20	Uncharacterized protein		0	yes	Cytosol, membrane	Extracellular	Cytosol	Cytosol	Cytosol, soluble
E9AV21	Putative la RNA binding protein	Nucleus [GO:0005634]; ribonucleoprotein complex [GO:1990904]	0	no	Nucleus, soluble	Cytosol	Cytosol	Cytosol	Nucleus, soluble
E9AV22	Dihydrolipoamide acetyltransferase like protein (EC 2.3.1.12)		0	no	Mitochondria, soluble	Nucleus	Cytosol	Mitochondria	Mitochondria, soluble
E9AV30	Putative phosphoglucomutase (EC 5.4.2.2)		0	no	Cytosol, soluble	Nucleus	Cytosol	Cytosol	Cytosol, soluble
E9AV37	Putative ribonuclease L inhibitor		0	no	Cytosol, soluble	Cytosol	Cytosol/Nucleus	Nucleus	Cytosol, soluble
E9AV38	Uncharacterized protein		0	no	Mitochondria, membrane	Mitochondria	Mitochondria	Mitochondria	Mitochondria, soluble
E9AV41	Uncharacterized protein	MICOS complex [GO:0061617]	1	no	Mitochondria, membrane	Cell membrane	Cell membrane	Mitochondria, membrane	Mitochondria, membrane
E9AV44	Proteasome regulatory non-ATP-ase subunit 5,putative	proteasome complex [GO:0000502]	0	no	Cytosol, soluble	Cytosol	Cytosol/Nucleus	Nucleus	Cytosol, soluble
E9AV48	Uncharacterized protein	CCR4-NOT core complex [GO:0030015]	0	no	Nucleus, soluble	Cytosol	Mitochondria	Nucleus	Nucleus, soluble
E9AV49	Putative methionyl-tRNA synthetase (EC 6.1.1.10)		0	no	Mitochondria, soluble	Mitochondria	Cytosol	Mitochondria	Mitochondria, soluble
E9AV50	Uncharacterized protein		0	no	Nucleus, soluble	Mitochondria	Nucleus	Nucleus	Nucleus, soluble
E9AV52	Uncharacterized protein		0	yes	Golgi apparatus, soluble	Nucleus	Nucleus	Cytosol	X, soluble
E9AV56	Methionine aminopeptidase 2 (MAP 2) (MetAP 2) (EC 3.4.11.18) (Peptidase M)	Cytoplasm [GO:0005737]	0	no	Cytosol, soluble	Cytosol	Mitochondria	Cytosol	Cytosol, soluble
E9AV58	Hypoxanthine phosphoribosyltransferase (EC 2.4.2.8)	Cytoplasm [GO:0005737]	0	no	Cytosol, soluble	Cytosol	Peroxisome	Cytosol	Cytosol, soluble
E9AV59	Xanthine phosphoribosyltransferase		0	no	Cytosol, soluble	Cytosol	Peroxisome	Cytosol	Cytosol, soluble
E9AV75	tRNA_edit domain-containing protein		0	no	Cytosol, soluble	Cell membrane	Cytosol	Cytosol	Cytosol, soluble
E9AV77	Histone H2A	Nucleosome [GO:0000786]; Nucleus [GO:0005634]	0	no	Nucleus, soluble	Nucleus	Nucleus	Nucleus	Nucleus, soluble
E9AV82	Uncharacterized protein		0	no	Cytosol, soluble	Mitochondria	Mitochondria	Cytosol	Cytosol, soluble
E9AV89	Putative 60S ribosomal protein L9	ribosome [GO:0005840]	0	no	Cytosol, soluble	Cytosol	Mitochondria	Cytosol	Cytosol, soluble
E9AV90	Putative 40S ribosomal protein S23	small ribosomal subunit [GO:0015935]	0	no	Cytosol, soluble	Cytosol	Mitochondria	Cytosol	Cytosol, soluble
E9AV92	Cell division protein kinase 2 (EC 2.7.1.-)		0	no	Cytosol, soluble	Cytosol/Nucleus	Cytosol	Cytosol	Cytosol, soluble
E9AV93	T-complex protein 1 subunit delta	Cytoplasm [GO:0005737]	0	no	Cytosol, soluble	Cytosol	Cytosol	Cytosol	Cytosol, soluble
E9AVA8	WD_REPEATS_REGION domain-containing protein		0	no	Cytosol, soluble	Nucleus	Nucleus	Nucleus	Nucleus, soluble
E9AVA9	Putative adenylate kinase (EC 2.7.4.3)		0	no	Cytosol, soluble	Cell membrane	Cytosol	Mitochondria	Cytosol, soluble
E9AVB1	Uncharacterized protein		0	no	Cytosol, soluble	Nucleus	Cytosol	Cytosol	Cytosol, soluble
E9AVB3	Putative vesicule-associated membrane protein	integral component of membrane [GO:0016021]	1	no	Lysosome/Vacuole/Vesicle, membrane	Extracellular	Extracellular	Lysosome/Vacuole/Vesicle, membrane	Lysosome/Vacuole/Vesicle, membrane
E9AVB5	RF_PROK_I domain-containing protein		0	no	Cytosol, soluble	Cytosol/Nucleus	Nucleus	Cytosol	Cytosol, soluble
E9AVB9	V-type proton ATPase subunit H	vacuolar proton-transporting V-type ATPase, V1 domain [GO:0000221]	0	no	Cytosol, soluble	Cytosol	Cytosol	Nucleus	Cytosol, soluble
E9AVC7	2-oxoisovalerate dehydrogenase subunit alpha (EC 1.2.4.4) (Branched-chain alpha-keto acid dehydrogenase E1 component alpha chain)		0	no	Mitochondria, soluble	Mitochondria	Mitochondria	Mitochondria	Mitochondria, soluble
E9AVC8	cytochrome b5 heme-binding domain-containing protein		0	no	Cytosol, soluble	Cytosol/Nucleus	Nucleus	Cytosol	Cytosol, soluble
E9AVD4	Uncharacterized protein		0	no	Mitochondria, soluble	Mitochondria	Mitochondria	Cytosol	Mitochondria, soluble
E9AVE1	Putative RNA helicase		0	no	Nucleus, soluble	Cytosol	Nucleus	Nucleus	Nucleus, soluble
E9AVE2	Uncharacterized protein	integral component of membrane [GO:0016021]	1	no	Mitochondria, membrane	Mitochondria	Golgi apparatus	Mitochondria	Mitochondria, membrane
E9AVE3	Uncharacterized protein		2	no	Plastid, membrane	Cell membrane	Cell membrane	cytosol	X, membrane
E9AVE4	Uncharacterized protein		0	no	Nucleus, soluble	Nucleus	Mitochondria	Nucleus	Nucleus, soluble
E9AVE5	Choline dehydrogenase, like protein		0	no	Mitochondria, membrane	Mitochondria	Extracellular	Peroxisome	Mitochondria, soluble
E9AVE7	Uncharacterized protein		0	no	Nucleus, soluble	Nucleus	Nucleus	Cytosol	Nucleus, soluble
E9AVF6	Rad60-SLD_2 domain-containing protein		0	no	Cell membrane, membrane	Mitochondria	Mitochondria	Secreted	X, soluble
E9AVG6	Proteasome subunit alpha type (EC 3.4.25.1)	Cytoplasm [GO:0005737]; Nucleus [GO:0005634]; proteasome core complex, alpha-subunit complex [GO:0019773]	0	no	Cytosol, soluble	Cytosol	Cytosol	Nucleus	Cytosol/ Nucleus, soluble
E9AVG7	Putative cytochrome c oxidase subunit VI	Mitochondrion [GO:0005739]	0	no	Mitochondria, soluble	Cytosol	Cytosol	Cytosol	Mitochondria, soluble
E9AVG8	60S ribosomal protein L32	ribosome [GO:0005840]	0	no	Cytosol, soluble	Nucleus	Mitochondria	Nucleus	Nucleus, soluble
E9AVH2	Centromere/microtubule binding protein cbf5,putative		0	no	Nucleus, soluble	Cytosol	Cytosol	Nucleus	Nucleus, soluble
E9AVH3	Putative ATP synthase F1 subunit gamma protein (EC 3.6.3.14)	proton-transporting ATP synthase complex, catalytic core F(1) [GO:0045261]	0	no	Mitochondria, soluble	Cytosol	Mitochondria	Mitochondria	Mitochondria, soluble
E9AVH4	40S ribosomal protein S6	ribosome [GO:0005840]	0	no	Cytosol, soluble	Cytosol	Cytosol	Nucleus	Cytosol, soluble
E9AVH9	Proteasome subunit alpha type (EC 3.4.25.1)	Cytoplasm [GO:0005737]; Nucleus [GO:0005634]; proteasome core complex, alpha-subunit complex [GO:0019773]	0	no	Cytosol, soluble	Cytosol/Nucleus	Cytosol	Nucleus	Cytosol/ Nucleus, soluble
E9AVI3	Tubulin beta chain	Cytoplasm [GO:0005737]; microtubule [GO:0005874]	0	no	Cytosol, soluble	Cytosol/Nucleus	Nucleus	Cytosol	Cytosol, soluble
E9AVJ3	Putative heat shock protein DNAJ		0	no	Plastid, membrane	Cytosol/Nucleus	Cytosol	Cytosol	Cytosol, soluble
E9AVJ6	Putative GMP synthase (Putative glutamine amidotransferase) (EC 6.3.5.2)		0	no	Cytosol, soluble	Cytosol	Cytosol	Cytosol	Cytosol, soluble
E9AVK2	Uncharacterized protein		0	no	Cytosol, soluble	Nucleus	Nucleus	Cytosol	X, soluble
E9AVK9	Uncharacterized protein	endoplasmic reticulum membrane [GO:0005789]; integral component of membrane [GO:0016021]	1	yes	ER, membrane	Extracellular	Cell membrane	ER, membrane	ER, membrane
E9AVL4	Uncharacterized protein		0	no	Nucleus, soluble	Nucleus	Nucleus	Nucleus	Nucleus, soluble
E9AVM2	Uncharacterized protein		0	no	Cytosol, soluble	Nucleus	Mitochondria	Nucleus	Nucleus, soluble
E9AVM6	Putative 40S ribosomal protein S15	small ribosomal subunit [GO:0015935]	0	no	Cytosol, soluble	Cytosol	Mitochondria	Cytosol	Cytosol, soluble
E9AVN0	tRNA-binding domain-containing protein		0	no	Cytosol, soluble	Extracellular	Mitochondria	Cytosol	Cytosol, soluble
E9AVN1	Uncharacterized protein	integral component of membrane [GO:0016021]	2	no	ER, membrane	Cytosol	Cytosol	ER	ER, membrane
E9AVN9	Putative proteasome regulatory ATPase subunit 1	Cytoplasm [GO:0005737]; proteasome complex [GO:0000502]	0	No	Nucleus, soluble	Cytosol	Nucleus	Mitochondria, membrane	Cytosol, soluble
E9AVP0	Protein RER1	integral component of membrane [GO:0016021]	4	no	ER, membrane	Mitochondria	Cell membrane	Golgi apparatus, membrane	ER, membrane
E9AVP4	Putative proteasome regulatory ATPase subunit 5	Cytoplasm [GO:0005737]; proteasome complex [GO:0000502]	0	No	Nucleus, soluble	Nucleus	Nucleus	Mitochondria, membrane	Cytosol/ Nucleus, soluble
E9AVP7	Uncharacterized protein		0	no	Mitochondria, soluble	Mitochondria	Mitochondria	Cytosol	Mitochondria, soluble
E9AVP9	Prefoldin 5-like protein	prefoldin complex [GO:0016272]	0	no	Cytosol, soluble	Cytosol	Nucleus	Cytosol	Cytosol, soluble
E9AVQ7	Uncharacterized protein		0	no	Cytosol, soluble	Nucleus	Nucleus	Cytosol	X, soluble
E9AVR1	Putative NADH-cytochrome b5 reductase (EC 1.6.2.2)		0	yes	Mitochondria, membrane	Extracellular	Mitochondria	Mitochondria	Mitochondria, soluble
E9AVR4	Uncharacterized protein		0	no	Nucleus, soluble	Extracellular	Nucleus	Cytosol	Nucleus, soluble
E9AVR9	Uncharacterized protein	large ribosomal subunit [GO:0015934]	0	no	Mitochondria, soluble	Mitochondria	Mitochondria	Mitochondria	Mitochondria, soluble
E9AVT0	WD_REPEATS_REGION domain-containing protein		0	no	Nucleus, soluble	Cell membrane	Cytosol	Nucleus	Nucleus, soluble
E9AVT1	Uncharacterized protein		0	yes	Mitochondria, soluble	Mitochondria	Mitochondria	Cytosol	Mitochondria, soluble
E9AVU0	Uncharacterized protein		0	yes	Mitochondria, membrane	Nucleus	Mitochondria	Secreted	Mitochondria, soluble
E9AVU3	Putative dynein heavy chain, cytosolic	dynein complex [GO:0030286]	0	No	Cytosol, soluble	Cytosol/Nucleus	Cytosol	Cytosol	Cytosol, soluble
E9AVU6	Putative adaptor complex AP-1 medium subunit (Putative mu-adaptin 1)	clathrin adaptor complex [GO:0030131]	0	no	Cytosol, soluble	Nucleus	Nucleus	Golgi apparatus	Lysosome/Vacuole/Vesicle, soluble
E9AVV9	Uncharacterized protein		0	no	Cytosol, soluble	Cytosol	Mitochondria	Cytosol	Cytosol, soluble
E9AVW0	Uncharacterized protein		0	no	Cytosol, soluble	Nucleus	Mitochondria	Cytosol	Cytosol, soluble
E9AVW1	Ribonucleoside-diphosphate reductase small chain,putative		1	no	Cytosol, soluble	Cytosol	Cytosol	Cytosol	Cytosol, soluble
E9AVW5	Uncharacterized protein		0	no	Cytosol, soluble	Nucleus	Mitochondria	Cytosol	Cytosol, soluble
E9AVW8	Putative farnesyl pyrophosphate synthase (EC 2.5.1.10)		0	no	Cytosol, soluble	Cytosol	Cytosol	Cytosol	Cytosol, soluble
E9AVW9	Intraflagellar transport protein-like protein	intraciliary transport particle B [GO:0030992]; motile cilium [GO:0031514]	0	no	Nucleus, soluble	Nucleus	Nucleus	Cytosol	Cilium, soluble
E9AVX3	Putative centrin (Ca2+-binding ef-hand protein)		0	no	Cytosol, soluble	Cytosol	Cytosol	Cytosol	Cytosol, soluble
E9AVX8	I/6 autoantigen-like protein		0	no	Lysosome/Vacuole/Vesicle, membrane	Cytosol	Cytosol	Cytosol	Cytosol, soluble
E9AVY2	Putative ATP-dependent DEAD/H RNA helicase		0	no	Nucleus, soluble	Nucleus	Nucleus	Nucleus	Nucleus, soluble
E9AVY4	Putative 40S ribosomal protein L14	ribosome [GO:0005840]	0	no	Cytosol, soluble	Cytosol	Mitochondria	Cytosol	Cytosol, soluble
E9AVY6	Alanine--tRNA ligase (EC 6.1.1.7) (Alanyl-tRNA synthetase) (AlaRS)	Mitochondrion [GO:0005739]	0	no	Cytosol, soluble	Cytosol	Cytosol	Mitochondria	Mitochondria, soluble
E9AVZ3	Uncharacterized protein		0	no	Peroxisome, soluble	Cytosol/Nucleus	Cytosol	Secreted	X, soluble
E9AVZ6	Uncharacterized protein		0	no	Peroxisome, membrane	Nucleus	Nucleus	Secreted	X, soluble
E9AW01	Uncharacterized protein	CCR4-NOT complex [GO:0030014]	0	no	Cytosol, soluble	Cytosol	Cytosol	Nucleus	Cytosol, soluble
E9AW04	Peroxidoxin (Tryparedoxin peroxidase) (EC 1.11.1.-)	cell [GO:0005623]	0	no	Mitochondria, soluble	Mitochondria	Mitochondria	Cytosol	Mitochondria, soluble
E9AW05	Peptidyl-prolyl cis-trans isomerase (PPIase) (EC 5.2.1.8)		0	no	Cytosol, soluble	Nucleus	Mitochondria	Cytosol	Cytosol, soluble
E9AW08	Uncharacterized protein		0	no	Golgi apparatus, soluble	Cytosol	Nucleus	ER, membrane	X, soluble
E9AW11	Mannose-1-phosphate guanyltransferase (EC 2.7.7.13)		0	no	Cytosol, soluble	Mitochondria	Cytosol	Cytosol	Cytosol, soluble
E9AW16	Uncharacterized protein	cillium [GO:0005929]	0	no	Cytosol, soluble	Cell membrane	Cytosol	Cell membrane	Cilium, soluble
E9AW21	Putative endoribonuclease L-PSP (Pb5)		0	no	Cytosol, soluble	Extracellular	Cytosol	Mitochondria	Cytosol, soluble
E9AW23	Putative multidrug resistance protein (Putative p-glycoprotein) (Putative abc transporter)	integral component of membrane [GO:0016021]	12	no	Cell membrane, membrane	Cell membrane	Cell membrane	Cell membrane	Cell membrane, membrane
E9AW29	Putative argininosuccinate synthase		0	no	Cytosol, soluble	Cytosol	Peroxisome	Cytosol	Cytosol, soluble
E9AW30	Pteridine reductase 1		0	no	Peroxisome, soluble	Cytosol/Nucleus	Cytosol	Mitochondria	X, soluble
E9AW40	Putative NADP-dependent alcohol dehydrogenase (EC 1.1.1.1)		0	no	Cytosol, soluble	Mitochondria	Mitochondria	Cytosol	Cytosol, soluble
E9AW41	Uncharacterized protein		0	yes	Mitochondria, soluble	Mitochondria	Mitochondria	Secreted	Mitochondria, soluble
E9AW42	ABC transporter-like protein	integral component of membrane [GO:0016021]	9	yes	Lysosome/Vacuole/Vesicle, membrane	Cell membrane	Cell membrane	ER, membrane	ER, membrane
E9AW46	Aldose 1-epimerase-like protein (EC 5.1.3.3)		0	no	Cytosol, soluble	Cytosol/Nucleus	Cytosol	Secreted	Cytosol, soluble
E9AW70	Putative ubiquitin-activating enzyme e1 (EC 6.3.2.19)		5	no	Cytosol, soluble	Cytosol	Cytosol	Nucleus	Cytosol, soluble
E9AW71	Kinesin-like protein	microtubule [GO:0005874]	0	no	Cytosol, soluble	Cytosol	Nucleus	Cytosol	Cytosol, soluble
E9AW72	Uncharacterized protein		0	no	Cytosol, soluble	Nucleus	Nucleus	Cytosol	Cytosol, soluble
E9AW79	Uncharacterized protein	integral component of membrane [GO:0016021]	3	yes	Mitochondria, membrane	ER	Mitochondria	Nucleus	Mitochondria, membrane
E9AW84	3-ketoacyl-CoA thiolase-like protein (EC 2.3.1.16)		0	no	Peroxisome, soluble	Mitochondria	Mitochondria	Peroxisome	Glycosome, soluble
E9AW86	Acetyl-coenzyme A synthetase (EC 6.2.1.1)	integral component of membrane [GO:0016021]	0	no	Cytosol, soluble	Cell membrane	Mitochondria	Cytosol	X, membrane
E9AW91	Putative mitochondrial RNA binding protein		0	yes	Mitochondria, membrane	Mitochondria	Mitochondria	Nucleus	Mitochondria, soluble
E9AW96	Actin interacting protein-like protein		0	no	Mitochondria, soluble	Nucleus	Mitochondria	Mitochondria	Mitochondria, soluble
E9AWA7	cytosolic leucyl aminopeptidase (Metallo-peptidase, clan mf, family m17) (EC 3.4.11.1)	Cytoplasm [GO:0005737]	0	no	Mitochondria, membrane	Mitochondria	Mitochondria	Cytosol	Cytosol, soluble
E9AWB2	Uncharacterized protein		0	no	Nucleus, soluble	Extracellular	Mitochondria	Nucleus	Nucleus, soluble
E9AWB4	Uncharacterized protein		0	no	Cell membrane, membrane	Cytosol	Nucleus	ER	X, soluble
E9AWB5	Hydrophilic acylated surface protein a		0	no	Extracellular, soluble	Cytosol	Mitochondria	Secreted	Secreted, soluble
E9AWD4	Putative coronin		0	no	Nucleus, soluble	Mitochondria	Mitochondria	Cytosol	X, soluble
E9AWD5	Uncharacterized protein		0	no	Cytosol, soluble	Nucleus	Cytosol	Cytosol	Cytosol, soluble
E9AWE0	T-complex protein 1 subunit gamma	Cytoplasm [GO:0005737]	0	no	Cytosol, soluble	Mitochondria	Cytosol	Cytosol	Cytosol, soluble
E9AWF1	Putative dynein heavy chain	dynein complex [GO:0030286]	0	No	Cytosol, soluble	Cytosol	Nucleus	Cytosol	Cytosol, soluble
E9AWG1	Fer2_3 domain-containing protein		0	no	Mitochondria, soluble	Mitochondria	Mitochondria	Mitochondria	Mitochondria, soluble
E9AWG6	Uncharacterized protein		0	no	Cytosol, soluble	Cytosol	Mitochondria	Cytosol	Cytosol, soluble
E9AWH3	V-SNARE domain-containing protein	integral component of membrane [GO:0016021]	1	no	Golgi apparatus, membrane	Cell membrane	Cytosol/Nucleus	Golgi apparatus, membrane	Golgi apparatus, membrane
E9AWH9	Uncharacterized protein		0	no	Nucleus, soluble	Nucleus	Nucleus	-	Nucleus, soluble
E9AWI0	Pyridoxal phosphate homeostasis protein (PLP homeostasis protein)		0	no	Cytosol, soluble	Cytosol	Mitochondria	Cytosol	Cytosol, soluble
E9AWI3	V-type proton ATPase subunit a	integral component of membrane [GO:0016021]; vacuolar proton-transporting V-type ATPase, V0 domain [GO:0000220]	7	no	Lysosome/Vacuole/Vesicle, membrane	Cell membrane	Cell membrane	Lysosome/Vacuole/Vesicle, membrane	Lysosome/Vacuole/Vesicle, membrane
E9AWJ0	Uncharacterized protein		0	no	Cytosol, soluble	Cytosol/Nucleus	Cytosol	Cytosol	Cytosol, soluble
E9AWJ4	Putative 60S ribosomal protein L17	large ribosomal subunit [GO:0015934]	0	no	Cytosol, soluble	Cytosol	Mitochondria	Cytosol	Cytosol, soluble
E9AWJ7	Uncharacterized protein	integral component of membrane [GO:0016021]	1	no	Mitochondria, membrane	Cell membrane	Mitochondria	ER, membrane	Mitochondria, membrane
E9AWK3	Ankyrin/TPR repeat protein		0	no	Cytosol, soluble	Cytosol	Cytosol	Cytosol	Cytosol, soluble
E9AWK4	Glycosomal membrane like protein	integral component of peroxisomal membrane [GO:0005779]	2	no	Peroxisome, membrane	Cytosol	Cell membrane	Mitochondria	Glycosome, membrane
E9AWK5	Uncharacterized protein		0	no	Cytosol, soluble	Mitochondria	Mitochondria	Nucleus	X, soluble
E9AWK8	Uncharacterized protein		0	no	Cytosol, soluble	Nucleus	Cytosol/Nucleus	Cytosol	Cytosol, soluble
E9AWL4	Putative ATP-dependent RNA helicase		0	no	Nucleus, soluble	Nucleus	Nucleus	Cytosol	Nucleus, soluble
E9AWL7	Dynein intermediate-chain-like protein		0	no	Cytosol, soluble	Mitochondria	Mitochondria	Cytosol	Cytosol, soluble
E9AWM1	Putative fumarate hydratase		0	no	Peroxisome, soluble	Mitochondria	Mitochondria	Cytosol	X, soluble
E9AWM7	Putative aspartate aminotransferase		0	no	Mitochondria, soluble	Mitochondria	Mitochondria	Cytosol	Mitochondria, soluble
E9AWN0	Uncharacterized protein		0	no	Cytosol, soluble	Nucleus	Mitochondria	Nucleus	Nucleus, soluble
E9AWN2	Ubiquitin carboxyl-terminal hydrolase (EC 3.4.19.12)		0	no	Cytosol, soluble	Cytosol	Cytosol	Nucleus	Cytosol, soluble
E9AWN5	Uncharacterized protein LMXM_24_0450	integral component of membrane [GO:0016021]	2	no	ER, membrane	Cell membrane	Cell membrane	Mitochondria	X, membrane
E9AWP2	Putative DNAJ domain protein		1	yes	ER, membrane	ER	Cell membrane	Cytosol	ER, membrane
E9AWQ4	Kinesin-like protein	microtubule [GO:0005874]	0	no	Cytosol, soluble	Nucleus	Cytosol/Nucleus	Cytosol	Cytosol, soluble
E9AWR3	Signal recognition particle 54 kDa protein	signal recognition particle, endoplasmic reticulum targeting [GO:0005786]	0	no	Cytosol, soluble	Cytosol	Cytosol	Cytosol	Cytosol, soluble
E9AWR7	Malic enzyme		0	no	Peroxisome, soluble	Mitochondria	Cytosol	Mitochondria	Mitochondria, soluble
E9AWR8	Putative malic enzyme (EC 1.1.1.38)		0	no	Peroxisome, soluble	Cytosol	Cytosol	Mitochondria	X, soluble
E9AWS5	Putative dynein arm light chain		0	no	Nucleus, soluble	Cytosol	Mitochondria/Nucleus	Cytosol	Cytosol, soluble
E9AWS6	Triosephosphate isomerase (EC 5.3.1.1)		0	no	Cytosol, soluble	Cytosol	Cytosol	Peroxisome	Cytosol, soluble
E9AWU0	Putative replication factor C, subunit 1	DNA replication factor C complex [GO:0005663]	0	No	Nucleus, soluble	Nucleus	Nucleus	Nucleus	Nucleus, soluble
E9AWU4	Putative dynein light chain		0	no	Cytosol, soluble	Cytosol	Nucleus	Cytosol	Cytosol, soluble
E9AWW3	Putative translation factor sui1		0	no	Cytosol, soluble	Cytosol/Nucleus	Cytosol/Nucleus	Nucleus	Cytosol, soluble
E9AWX9	Uncharacterized protein		0	no	Golgi apparatus, membrane	Cell membrane	Cell membrane	Secreted	X, soluble
E9AWZ1	Uncharacterized protein	integral component of membrane [GO:0016021]	19	no	Cell membrane, membrane	Cell membrane	Cell membrane	Mitochondria	Cell membrane, membrane
E9AWZ3	WD_REPEATS_REGION domain-containing protein		0	no	Nucleus, soluble	Nucleus	Mitochondria	Cytosol	Nucleus, soluble
E9AWZ5	WD_REPEATS_REGION domain-containing protein		0	no	Nucleus, soluble	Cytosol	Cytosol	Nucleus	Nucleus, soluble
E9AX01	Uncharacterized protein		0	no	Nucleus, soluble	Cell membrane	Nucleus	Cytosol	Nucleus, soluble
E9AX08	Succinate dehydrogenase [ubiquinone] flavoprotein subunit, mitochondrial (EC 1.3.5.1)	mitochondrial inner membrane [GO:0005743]	0	no	Mitochondria, soluble	Mitochondria	Mitochondria	Mitochondria	Mitochondria, soluble
E9AX23	Fatty acid transporter protein-like protein		2	no	Peroxisome, soluble	Cell membrane	Cell membrane	ER, membrane	X, soluble
E9AX25	Uncharacterized protein		0	no	Cytosol, soluble	Mitochondria	Cytosol	Secreted	Cytosol, soluble
E9AX29	Putative lysophospholipase		0	no	Cytosol, soluble	Cytosol	Cytosol	Cytosol	Cytosol, soluble
E9AX30	Hypothetical predicted multi-pass transmembrane protein	integral component of membrane [GO:0016021]	1	yes	Extracellular, soluble	Extracellular	Extracellular	Cytosol	Secreted, membrane
E9AX32	Uncharacterized protein		0	no	Nucleus, soluble	Nucleus	Cytosol	Nucleus	Nucleus, soluble
E9AX44	Uncharacterized protein		0	no	Cytosol, soluble	Nucleus	Cytosol	Secreted	Cytosol, soluble
E9AX49	3-oxoacyl-(Acyl-carrier protein) reductase,putative		0	no	Peroxisome, soluble	Mitochondria	Mitochondria	Mitochondria	Mitochondria, soluble
E9AX51	Putative 60S ribosomal protein L26	large ribosomal subunit [GO:0015934]	0	no	Cytosol, soluble	Mitochondria	Mitochondria	Cytosol	Cytosol, soluble
E9AX52	Transketolase (EC 2.2.1.1)		0	no	Peroxisome, soluble	Cytosol	Peroxisome	Peroxisome	Glycosome, soluble
E9AX53	40S ribosomal protein S8	ribosome [GO:0005840]	0	no	Cytosol, soluble	Nucleus	Mitochondria	Cytosol	Cytosol, soluble
E9AX57	HMG_CoA_synt_N domain-containing protein		0	no	Cytosol, soluble	Mitochondria	Mitochondria	Cytosol	Cytosol, soluble
E9AX62	GP-PDE domain-containing protein		1	no	ER, membrane	Extracellular	Extracellular	Mitochondria, membrane	X, membrane
E9AX67	Putative 60S ribosomal protein L12	ribosome [GO:0005840]	0	no	Cytosol, soluble	Cytosol	Cytosol	Cytosol	Cytosol, soluble
E9AX78	mitogen-activated protein kinase		0	no	Cytosol, soluble	Cytosol	Cytosol	Cytosol	Cytosol, soluble
E9AX84	Putative poly(A)-binding protein		0	no	Cytosol, soluble	Cytosol	Nucleus	Cytosol	Cytosol, soluble
E9AX88	Electron transfer flavoprotein subunit beta (Beta-ETF)	mitochondrial matrix [GO:0005759]	0	no	Mitochondria, soluble	Cytosol	Cytosol	Mitochondria	Mitochondria, soluble
E9AX89	Putative elongation factor		0	no	Mitochondria, soluble	Mitochondria	Mitochondria	Cytosol	Mitochondria, soluble
E9AX95	Ubiquitin carboxyl-terminal hydrolase (EC 3.4.19.12)		0	no	Cytosol, soluble	Cytosol	Cytosol	Cytosol	Cytosol, soluble
E9AX96	Uncharacterized protein	cilium [GO:0005929]	0	no	Cytosol, soluble	Cytosol	Cytosol	Cytosol	Cilium, soluble
E9AXA3	Uncharacterized protein		0	no	Golgi apparatus, soluble	Nucleus	Mitochondria/Nucleus	Cytosol	X, soluble
E9AXB8	SUI1 domain-containing protein		0	no	Cytosol, soluble	Cytosol	Nucleus	Cytosol	Cytosol, soluble
E9AXC7	RNA-binding protein, putative, UPB2	ribonucleoprotein complex [GO:1990904]	0	no	Nucleus, soluble	Extracellular	Nucleus	Nucleus	Nucleus, soluble
E9AXD0	Putative ABC transporter	integral component of membrane [GO:0016021]	6	no	Mitochondria, membrane	Cell membrane	Mitochondria	Mitochondria, membrane	Mitochondria, membrane
E9AXD1	Uncharacterized protein		0	no	Cytosol, soluble	Cytosol	Cytosol/Nucleus	Cytosol	Cytosol, soluble
E9AXD6	Uncharacterized protein		0	no	Plastid, soluble	Mitochondria	Mitochondria	Cytosol	Mitochondria, soluble
E9AXD7	Uncharacterized protein		0	no	Cytosol, soluble	Extracellular	Mitochondria	Cytosol	Cytosol, soluble
E9AXE4	Putative epsin		0	no	Nucleus, soluble	Nucleus	Mitochondria	Cytosol	Nucleus, soluble
E9AXE8	Uncharacterized protein	integral component of membrane [GO:0016021]	4	no	Golgi apparatus, membrane	Cell membrane	Cell membrane	Mitochondria	X, membrane
E9AXF0	Eukaryotic translation initiation factor 5A (eIF-5A)	Cytoplasm [GO:0005737]	0	no	Cytosol, soluble	Cytosol	Cytosol	Cytosol	Cytosol, soluble
E9AXF3	PPM-type phosphatase domain-containing protein		0	no	Cytosol, soluble	Cytosol/Mitochondria	Nucleus	Cytosol	Cytosol, soluble
E9AXG0	Prefoldin subunit 4	prefoldin complex [GO:0016272]	0	no	Nucleus, soluble	Cytosol	Nucleus	Cytosol	Cytosol, soluble
E9AXG7	Uncharacterized protein	ribosome [GO:0005840]	0	yes	Mitochondria, soluble	Mitochondria	Mitochondria	Mitochondria	Mitochondria, soluble
E9AXG9	Peptidyl-prolyl cis-trans isomerase (PPIase) (EC 5.2.1.8)		0	no	Cytosol, soluble	Cytosol	Cytosol	Cytosol	Cytosol, soluble
E9AXH4	Tubulin gamma chain	gamma-tubulin complex [GO:0000930]; microtubule [GO:0005874]	0	no	Cytosol, soluble	Cytosol/Nucleus	Cytosol/Nucleus	Cytosol	Cytosol, soluble
E9AXH6	Putative dynein heavy chain	dynein complex [GO:0030286]	0	No	Cytosol, soluble	Cytosol/Nucleus	Nucleus	Cytosol	Cytosol, soluble
E9AXH8	Uncharacterized protein		0	no	Nucleus, soluble	Nucleus	Nucleus	Nucleus	Nucleus, soluble
E9AXH9	Fe2OG dioxygenase domain-containing protein		0	no	Mitochondria, soluble	Mitochondria	Mitochondria	Cytosol	Mitochondria, soluble
E9AXI0	Protein transport protein Sec61 gamma subunit,putative	integral component of membrane [GO:0016021]	1	no	ER, membrane	Mitochondria	Mitochondria	ER, membrane	ER, membrane
E9AXI6	Uncharacterized protein		0	yes	Cytosol, soluble	Nucleus	Nucleus	Cytosol	Cytosol, soluble
E9AXI7	RRM domain-containing protein		0	no	Nucleus, soluble	Nucleus	Nucleus	Cytosol	Nucleus, soluble
E9AXI8	Uncharacterized protein	integral component of membrane [GO:0016021]	2	no	ER, membrane	Cell membrane	Cell membrane	Cell membrane	Cell membrane, membrane
E9AXI9	DNAj-like protein		0	yes	ER, soluble	Cell membrane	Extracellular	ER, membrane	ER, soluble
E9AXJ1	Aldehyde dehydrogenase, mitochondrial (EC 1.2.1.3)		0	no	Cytosol, soluble	Mitochondria	Mitochondria	Mitochondria	Mitochondria, soluble
E9AXJ2	Putative cytochrome c oxidase VII	integral component of membrane [GO:0016021]	0	no	Mitochondria, membrane	Mitochondria	Mitochondria	Secreted	Mitochondria, membrane
E9AXJ6	ATP synthase subunit beta (EC 7.1.2.2)	proton-transporting ATP synthase complex, catalytic core F(1) [GO:0045261]	0	no	Mitochondria, soluble	Mitochondria	Mitochondria	Cytosol	Mitochondria, soluble
E9AXK7	MPN domain-containing protein		0	yes	Nucleus, soluble	Extracellular	Mitochondria	Nucleus	Nucleus, soluble
E9AXK9	Uncharacterized protein		0	no	Cytosol, soluble	Mitochondria	Mitochondria	Cytosol	Cytosol, soluble
E9AXL0	DNA-directed RNA polymerase ii		0	no	Mitochondria, soluble	Extracellular	Nucleus	Nucleus	Nucleus, soluble
E9AXL3	Uncharacterized protein	COPII vesicle coat [GO:0030127]	0	no	Nucleus, soluble	Nucleus	Cytosol	Nucleus	Lysosome/Vacuole/Vesicle, soluble
E9AXM1	GTP-binding nuclear protein	Nucleus [GO:0005634]	0	no	Nucleus, soluble	Cytosol	Cytosol	Nucleus	Nucleus, soluble
E9AXM2	Uncharacterized protein		0	no	Nucleus, soluble	Nucleus	Nucleus	Nucleus	Nucleus, soluble
E9AXM7	Uncharacterized protein		0	no	Nucleus, soluble	Cytosol	Nucleus	Nucleus	Nucleus, soluble
E9AXP1	Uncharacterized protein		0	no	Cytosol, soluble	Mitochondria	Nucleus	Cytosol	X, soluble
E9AXP2	Uncharacterized protein		0	no	Mitochondria, membrane	Mitochondria	Mitochondria	Secreted	Mitochondria, soluble
E9AXP5	Uncharacterized protein		0	no	Nucleus, soluble	Extracellular	Cytosol/Nucleus	Secreted	Secreted, soluble
E9AXP7	Uncharacterized protein		0	no	Cytosol, soluble	Nucleus	Nucleus	Cytosol	Cytosol, soluble
E9AXP9	Uncharacterized protein		0	no	Nucleus, soluble	Nucleus	Mitochondria	Cytosol	Nucleus, soluble
E9AXQ3	Pyruvate dehydrogenase E1 component subunit beta (EC 1.2.4.1)		0	no	Mitochondria, soluble	Mitochondria	Mitochondria	Mitochondria	Mitochondria, soluble
E9AXQ7	DUF1935 domain-containing protein		0	no	Cell membrane, membrane	Cytosol	Nucleus	Secreted	X, soluble
E9AXQ9	Putative 3-oxo-5-alpha-steroid 4-dehydrogenase	integral component of membrane [GO:0016021]	5	no	ER, membrane	Nucleus	Mitochondria	ER, membrane	ER, membrane
E9AXR1	Uncharacterized protein	integral component of membrane [GO:0016021]	0	Yes	Extracellular, soluble	Extracellular	Extracellular	Secreted	Secreted, membrane
E9AXR6	Uncharacterized protein	CCR4-NOT core complex [GO:0030015]; Nucleus [GO:0005634]	0	no	Cytosol, soluble	Cytosol	Nucleus	Cytosol	Nucleus, soluble
E9AXT3	HpcH_HpaI domain-containing protein		0	no	Peroxisome, soluble	Cytosol	Mitochondria	Cytosol	Cytosol, soluble
E9AXT4	Uncharacterized protein		0	no	Cytosol, soluble	Cytosol	Cytosol/Mitochondria	Cytosol	Cytosol, soluble
E9AXT8	Protein phosphatase (EC 3.1.3.16)		0	no	Plastid, soluble	Nucleus	Mitochondria	Mitochondria	Mitochondria, soluble
E9AXU1	Uncharacterized protein	integral component of membrane [GO:0016021]	1	no	Mitochondria, membrane	Cytosol	Mitochondria	Nucleus	Mitochondria, membrane
E9AXU7	Succinate--CoA ligase [ADP-forming] subunit alpha, mitochondrial (EC 6.2.1.5) (Succinyl-CoA synthetase subunit alpha) (SCS-alpha)	Mitochondrion [GO:0005739]	0	no	Cytosol, soluble	Cytosol	Cytosol	Mitochondria	Mitochondria, soluble
E9AXV0	Ubiquitin-like domain-containing protein		0	yes	Extracellular, soluble	Extracellular	Mitochondria	Cytosol	Secreted, soluble
E9AXV4	Uncharacterized protein		0	no	Cytosol, soluble	Cytosol	Mitochondria	Nucleus	Cytosol, soluble
E9AXW8	Putative serine/threonine-protein kinase (Putative protein kinase) (EC 2.7.11.1)		0	no	Cytosol, soluble	Nucleus	Nucleus	Nucleus	Nucleus, soluble
E9AXX5	Uncharacterized protein		0	no	Cytosol, soluble	Nucleus	Nucleus	Cytosol	X, soluble
E9AXX6	Uncharacterized protein	integral component of membrane [GO:0016021]	1	no	Peroxisome, membrane	Cytosol	Cell membrane	Mitochondria	X, membrane
E9AXY6	Glycine cleavage system P protein (EC 1.4.4.2)	Mitochondrion [GO:0005739]	0	no	Mitochondria, soluble	Mitochondria	Mitochondria	Mitochondria	Mitochondria, soluble
E9AXZ5	Adenine phosphoribosyltransferase (EC 2.4.2.7)		0	no	Cytosol, soluble	Cytosol/Nucleus	Cytosol	Cytosol	Cytosol, soluble
E9AXZ8	Putative 60S ribosomal protein L7	cytosolic large ribosomal subunit [GO:0022625]	0	No	Cytosol, soluble	Cytosol	Mitochondria	Cytosol	Cytosol, soluble
E9AY06	Uncharacterized protein		0	no	Cytosol, soluble	Cytosol	Cytosol/Nucleus	Cytosol	Cytosol, soluble
E9AY12	Aminopeptidase (EC 3.4.11.-)		0	no	Cytosol, soluble	Mitochondria	Mitochondria	Secreted	X, soluble
E9AY14	C-1-tetrahydrofolate synthase, Cytoplasmic,putative (EC 1.5.1.5) (EC 3.5.4.9)		0	no	Cytosol, soluble	Cytosol	Cytosol	Mitochondria	Cytosol, soluble
E9AY16	IU_nuc_hydro domain-containing protein	integral component of membrane [GO:0016021]	1	no	Peroxisome, soluble	Cell membrane	Cell membrane	Secreted	X, membrane
E9AY25	cytosolic Fe-S cluster assembly factor NUBP2 homolog	Cytoplasm [GO:0005737]	0	no	Cytosol, soluble	Cytosol	Peroxisome	Cytosol	Cytosol, soluble
E9AY32	Uncharacterized protein		0	no	Mitochondria, soluble	Mitochondria	Mitochondria	Cytosol	Mitochondria, soluble
E9AY41	Putative 10 kDa heat shock protein		0	no	Mitochondria, soluble	Mitochondria	Mitochondria	Mitochondria	Mitochondria, soluble
E9AY45	Uncharacterized protein	cell [GO:0005623]; endoplasmic reticulum [GO:0005783]	0	yes	ER, soluble	Extracellular	Mitochondria	ER	ER, soluble
E9AY47	DUF2012 domain-containing protein	integral component of membrane [GO:0016021]	1	yes	ER, membrane	Extracellular	Cell membrane	ER, membrane	ER, membrane
E9AY52	Uncharacterized protein		0	no	Nucleus, soluble	Nucleus	Extracellular	Nucleus	Nucleus, soluble
E9AY60	Glutathione peroxidase		0	no	Cytosol, soluble	Extracellular	Cytosol	Cytosol	Cytosol, soluble
E9AY61	Putative asparagine synthetase a (Putative aspartate--ammonia ligase) (EC 6.3.1.1)	Cytoplasm [GO:0005737]	0	no	Cytosol, soluble	Cell membrane	Cytosol/Nucleus	Cytosol	Cytosol, soluble
E9AY62	Uncharacterized protein		0	yes	Plastid, soluble	Nucleus	Cytosol	Cytosol	Cytosol, soluble
E9AY66	Putative 40S ribosomal protein S16	ribosome [GO:0005840]	0	no	Cytosol, soluble	Cytosol	Mitochondria	Cytosol	Cytosol, soluble
E9AY72	J domain-containing protein		1	no	Peroxisome, soluble	Nucleus	Nucleus	Cytosol	X, soluble
E9AY81	Putative dynein heavy chain	dynein complex [GO:0030286]	0	No	Cytosol, soluble	Cell membrane	Nucleus	Cytosol	Cytosol, soluble
E9AY83	Uncharacterized protein	membrane [GO:0016020]	1	yes	ER, membrane	Extracellular	Extracellular	ER, membrane	ER, membrane
E9AY89	Uncharacterized protein	integral component of membrane [GO:0016021]	1	no	Mitochondria, membrane	Mitochondria	Mitochondria	Mitochondria	Mitochondria, membrane
E9AY91	Uncharacterized protein		0	no	Cytosol, soluble	Nucleus	Cytosol	Cytosol	Cytosol, soluble
E9AY92	Uncharacterized protein		0	no	Cytosol, soluble	Nucleus	Mitochondria	Nucleus	Nucleus, soluble
E9AY97	Uncharacterized protein		0	no	Cytosol, soluble	Cell membrane	Cytosol	Cytosol	Cytosol, soluble
E9AYA3	Heat shock protein 70-related protein		0	no	Cytosol, soluble	Cytosol	Cytosol	Cytosol	Cytosol, soluble
E9AYA8	JmjC domain-containing protein		0	no	Cytosol, soluble	Extracellular	Cytosol/Mitochondria	Mitochondria	X, soluble
E9AYB0	Uncharacterized protein	integral component of membrane [GO:0016021]	3	no	Mitochondria, membrane	Mitochondria	Cell membrane	Mitochondria	Mitochondria, membrane
E9AYB5	Uncharacterized protein		0	no	Mitochondria, soluble	Mitochondria	Mitochondria	Cytosol	Mitochondria, soluble
E9AYB7	Prefoldin subunit 3	prefoldin complex [GO:0016272]	0	no	Cytosol, soluble	Nucleus	Nucleus	Nucleus	Cytosol soluble
E9AYC4	Uncharacterized protein		0	no	Cytosol, soluble	Nucleus	Nucleus	Cytosol	Cytosol, soluble
E9AYD2	RRM domain-containing protein		0	no	Cytosol, soluble	Nucleus	Nucleus	Mitochondria	X, soluble
E9AYD3	Glutaredoxin domain-containing protein	cell [GO:0005623]	0	yes	Mitochondria, membrane	Mitochondria	Mitochondria	Cytosol	Mitochondria, soluble
E9AYD4	Trifunctional enzyme alpha subunit, mitochondrial-like protein (EC 1.1.1.35) (EC 4.2.1.17)		0	no	Peroxisome, soluble	Cytosol	Cytosol	Mitochondria	X, soluble
E9AYD6	Putative thimet oligopeptidase (Metallo-peptidase, clan ma(E), family m3) (EC 3.4.24.15)		0	no	Cytosol, soluble	Cytosol	Mitochondria	Cytosol	Cytosol, soluble
E9AYE1	Phosphatidate cytidylyltransferase (EC 2.7.7.41)	integral component of membrane [GO:0016021]	8	no	ER, membrane	Cell membrane	Cell membrane	ER, membrane	ER, membrane
E9AYE2	Putative 40S ribosomal protein S33	ribosome [GO:0005840]	0	no	Cytosol, soluble	Cytosol	Nucleus	Cytosol	Cytosol, soluble
E9AYF0	Putative cytochrome c oxidase subunit V		0	yes	Mitochondria, soluble	Mitochondria	Mitochondria	Mitochondria	Mitochondria, soluble
E9AYF9	Uncharacterized protein		0	no	Cytosol, soluble	Nucleus	Mitochondria	Nucleus	Nucleus, soluble
E9AYG5	ELMO domain-containing protein	integral component of membrane [GO:0016021]	2	no	Mitochondria, membrane	Cell membrane	Mitochondria	Cell membrane	Mitochondria, membrane
E9AYG6	Uncharacterized protein	integral component of membrane [GO:0016021]	1	no	Cell membrane, membrane	Cell membrane	Cytosol	Cytosol	Cell membrane, membrane
E9AYH4	Uncharacterized protein		0	no	Mitochondria, membrane	Mitochondria	Mitochondria	Cytosol	Mitochondria, soluble
E9AYH5	Putative mitotubule-associated protein Gb4		0	no	Cytosol, soluble	Cytosol	Cytosol	Cytosol	Cytosol, soluble
E9AYH6	Uncharacterized protein		0	no	Cytosol, soluble	Cytosol/Nucleus	Cytosol	Cytosol	Cytosol, soluble
E9AYH7	Putative electon transport protein SCO1/SCO2	integral component of membrane [GO:0016021]	1	no	Mitochondria, membrane	Extracellular	Cytosol	Mitochondria	Mitochondria, membrane
E9AYH8	Uncharacterized protein		0	no	Nucleus, soluble	Mitochondria	Mitochondria	Mitochondria	Mitochondria, soluble
E9AYH9	Uncharacterized protein		0	no	Nucleus, soluble	Cytosol	Nucleus	Cytosol	X, soluble
E9AYI0	Uncharacterized protein	integral component of membrane [GO:0016021]	0	no	Mitochondria, membrane	Cytosol	Cytosol	Cytosol	X, membrane
E9AYJ7	Uncharacterized protein		0	no	Nucleus, soluble	Mitochondria	Mitochondria	Nucleus	Nucleus, soluble
E9AYK7	Uncharacterized protein	Mitochondrion [GO:0005739]	0	no	Mitochondria, soluble	Mitochondria	Mitochondria	Secreted	Mitochondria, soluble
E9AYK8	Putative nitrilase (EC 3.5.5.1)		0	no	Cytosol, soluble	Mitochondria	Mitochondria	Cytosol	Cytosol, soluble
E9AYL3	WD_REPEATS_REGION domain-containing protein	ribosome [GO:0005840]	0	no	Cytosol, soluble	Nucleus	Cytosol	Nucleus	Cytosol, soluble
E9AYL4	Putative 60S ribosomal protein L35	ribosome [GO:0005840]	0	no	Nucleus, soluble	Cytosol	Mitochondria	Cytosol	Cytosol, soluble
E9AYL7	Putative sec1 family transport protein		0	no	Cytosol, soluble	Cell membrane	Mitochondria	Cytosol	Cytosol, soluble
E9AYL9	Uncharacterized protein		0	no	Cytosol, soluble	Nucleus	Cytosol	Secreted	Cytosol, soluble
E9AYM2	Uncharacterized protein		0	no	Nucleus, soluble	Cytosol	Nucleus	Nucleus	Nucleus, soluble
E9AYQ1	6-phosphogluconolactonase (6PGL) (EC 3.1.1.31)		0	no	Cytosol, soluble	Extracellular	Cytosol	ER	Cytosol, soluble
E9AYQ9	Uncharacterized protein	integral component of membrane [GO:0016021]	1	yes	ER, membrane	Cell membrane	Extracellular	Secreted	Secreted, membrane
E9AYS1	Proteasome endopeptidase complex (EC 3.4.25.1)	Cytoplasm [GO:0005737]; Nucleus [GO:0005634]; proteasome core complex, alpha-subunit complex [GO:0019773]	0	no	Cytosol, soluble	Cytosol	Cytosol	Nucleus	Cytosol/ Nucleus, soluble
E9AYS3	Uncharacterized protein	cell [GO:0005623]; integral component of membrane [GO:0016021]	5	no	Lysosome/Vacuole/Vesicle, membrane	Cell membrane	Cell membrane	Lysosome/Vacuole/Vesicle, membrane	Lysosome/Vacuole/Vesicle, membrane
E9AYT2	Putative methylmalonyl-coenzyme a mutase (EC 5.4.99.2)		0	no	Peroxisome, soluble	Cytosol	Cytosol	Mitochondria	X, soluble
E9AYU0	Putative nucleoporin	nuclear pore [GO:0005643]	0	no	Nucleus, membrane	Mitochondria	Cytosol	Nucleus	Nucleus, soluble
E9AYU4	Ribokinase (RK) (EC 2.7.1.15)	Cytoplasm [GO:0005737]; Nucleus [GO:0005634]	0	no	Cytosol, soluble	Mitochondria	Cytosol	Cytosol	Cytosol/ Nucleus, soluble
E9AYV1	Putative calpain-like cysteine peptidase (EC 3.4.22.-) (Fragment)		0	no	Cytosol, soluble	Cytosol	Nucleus	Cytosol	Cytosol, soluble
E9AYV2	Putative calpain-like cysteine peptidase		0	no	Cytosol, soluble	Nucleus	Nucleus	Cytosol	X, soluble
E9AYW4	Uncharacterized protein		0	no	Mitochondria, soluble	Mitochondria	Mitochondria	Nucleus	Mitochondria, soluble
E9AYW6	Uncharacterized protein	integral component of membrane [GO:0016021]	0	no	Mitochondria, membrane	Cytosol/Nucleus	Cytosol	Cytosol	Mitochondria, membrane
E9AYW8	Putative amino acid permease	integral component of membrane [GO:0016021]	11	no	Lysosome/Vacuole/Vesicle, membrane	Cell membrane	Cell membrane	Lysosome/Vacuole/Vesicle, membrane	Lysosome/Vacuole/Vesicle, membrane
E9AYX1	Uncharacterized protein		0	no	Cytosol, soluble	Nucleus	Cytosol/Nucleus	Nucleus	X, soluble
E9AYX8	Putative small GTP-binding protein Rab1		0	no	Golgi apparatus, membrane	Extracellular	Cytosol	Cytosol	Cytosol, soluble
E9AYY3	Glutaredoxin-like protein	cell [GO:0005623]	0	no	Mitochondria, soluble	Extracellular	Mitochondria	Cytosol	Mitochondria, soluble
E9AYY4	Uncharacterized protein		0	no	Cytosol, soluble	Cell membrane	Mitochondria	Nucleus	X, soluble
E9AYY9	Uncharacterized protein		0	no	Nucleus, soluble	Nucleus	Cytosol	Cytosol	Cytosol, soluble
E9AYZ0	Putative 2-oxoglutarate dehydrogenase subunit		0	no	Mitochondria, soluble	Mitochondria	Mitochondria	Mitochondria	Mitochondria, soluble
E9AYZ3	Uncharacterized protein		0	no	Cytosol, soluble	Cell membrane	Cytosol	Nucleus	Cytosol, soluble
E9AYZ5	Putative isovaleryl-coA dehydrogenase (EC 1.3.99.-)		0	no	Mitochondria, soluble	Mitochondria	Mitochondria	Mitochondria	Mitochondria, soluble
E9AZ03	Uncharacterized protein	integral component of membrane [GO:0016021]	0	yes	Mitochondria, membrane	Cytosol	Mitochondria	Secreted	Mitochondria, membrane
E9AZ08	Putative cysteine desulfurase (EC 4.4.1.-)		0	no	Mitochondria, soluble	Mitochondria	Mitochondria	Mitochondria	Mitochondria, soluble
E9AZ09	Putative vesicular-fusion ATPase-like protein		0	yes	ER, soluble	Extracellular	Extracellular	Cytosol	X, soluble
E9AZ13	mitochondrial RNA binding protein 1		0	yes	Mitochondria, soluble	Nucleus	Mitochondria	Nucleus	Mitochondria, soluble
E9AZ16	Putative intraflagellar transport protein IFT88	motile cilium [GO:0031514]	0	no	Cytosol, soluble	Cytosol	Nucleus	Cytosol	Cilium, soluble
E9AZ22	Putative histone H1	nucleosome [GO:0000786]	0	yes	Plastid, membrane	Nucleus	Mitochondria	Nucleus	Nucleus, soluble
E9AZ25	Uncharacterized protein		0	no	Golgi apparatus, soluble	Cytosol	Nucleus	Cytosol	Cytosol, soluble
E9AZ28	Uncharacterized protein		0	no	Nucleus, soluble	Cytosol	Cytosol	Nucleus	X, soluble
E9AZ29	Putative T-complex protein 1, beta subunit	chaperonin-containing T-complex [GO:0005832]	0	no	Cytosol, soluble	Cytosol	Cytosol	Cytosol	Cytosol, soluble
E9AZ34	Uncharacterized protein		0	no	Cytosol, soluble	Cell membrane	Cytosol	Nucleus	Cytosol, soluble
E9AZ36	C3H1-type domain-containing protein		0	no	Nucleus, soluble	Cytosol	Cytosol	Nucleus	X, soluble
E9AZ37	Putative arginyl-tRNA synthetase (EC 6.1.1.19)	Cytoplasm [GO:0005737]	0	no	Cytosol, soluble	Cytosol	Cytosol	Cytosol	Cytosol, soluble
E9AZ45	Uncharacterized protein		0	no	Cytosol, soluble	Extracellular	Cytosol/Nucleus	Secreted	Cytosol, soluble
E9AZ49	Uncharacterized protein		0	no	Cytosol, soluble	Nucleus	Nucleus	Nucleus	Nucleus, soluble
E9AZ50	CBF domain-containing protein		0	no	Nucleus, soluble	Nucleus	Cytosol	Nucleus	Nucleus, soluble
E9AZ51	Proteasome regulatory non-ATP-ase subunit 3,putative	proteasome complex [GO:0000502]	0	no	Mitochondria, soluble	Cell membrane	Mitochondria	Nucleus	Mitochondria, soluble
E9AZ53	Uncharacterized protein		0	no	Cytosol, soluble	Nucleus	Cytosol	Nucleus	Cytosol, soluble
E9AZ57	Uncharacterized protein	MICOS complex [GO:0061617]	2	no	Mitochondria, membrane	Cytosol/Nucleus	Cytosol/Nucleus	Mitochondria, membrane	Mitochondria, membrane
E9AZ66	WD_REPEATS_REGION domain-containing protein		0	no	Cytosol, soluble	Extracellular	Mitochondria	Cytosol	Cytosol, soluble
E9AZ67	BRO1 domain-containing protein		0	no	Cytosol, soluble	Cytosol	Nucleus	Nucleus	Cytosol, soluble
E9AZ71	Uncharacterized protein		0	no	Cytosol, soluble	Mitochondria	Cytosol/Mitochondria	Nucleus	Cytosol, soluble
E9AZ73	Putative eukaryotic translation release factor		0	no	Cytosol, soluble	Cytosol	Cytosol	Cytosol	Cytosol, soluble
E9AZ74	Uncharacterized protein		0	no	Nucleus, soluble	Cytosol	Nucleus	Nucleus	Nucleus, soluble
E9AZ75	Putative dynein heavy chain	dynein complex [GO:0030286]	0	No	Cytosol, soluble	Nucleus	Mitochondria	Cytosol	Cytosol, soluble
E9AZ83	Glycosomal phosphoenolpyruvate carboxykinase,putative		0	no	Cytosol, soluble	Cytosol/Nucleus	Peroxisome	Peroxisome	Glycosome, soluble
E9AZ84	Uncharacterized protein		0	no	Cytosol, soluble	Nucleus	Nucleus	Secreted	X, soluble
E9AZ87	Paraflagellar rod protein-like protein	motile cilium [GO:0031514]	0	no	Cytosol, soluble	Nucleus	Nucleus	Cytosol	Cilium, soluble
E9AZ89	Putative trypanothione synthetase (EC 6.3.1.9)		0	no	Cytosol, soluble	Mitochondria	Cytosol	Cytosol	Cytosol, soluble
E9AZ92	Uncharacterized protein		0	no	Cytosol, soluble	Nucleus	Cytosol	Cytosol	Cytosol, soluble
E9AZ99	Uncharacterized protein		0	no	Cytosol, soluble	Mitochondria	Mitochondria	Cytosol	Cytosol, soluble
E9AZA0	Uncharacterized protein		0	no	Nucleus, soluble	Nucleus	Nucleus	Nucleus	Nucleus, soluble
E9AZA1	Small nuclear ribonucleoprotein protein,putative		0	no	Cytosol, soluble	Cytosol	Cytosol	Nucleus	Cytosol, soluble
E9AZA4	GMP_PDE_delta domain-containing protein		0	no	Cytosol, soluble	Cytosol	Cytosol	Cytosol	Cytosol, soluble
E9AZA6	D-lactate dehydrogenase-like protein		0	no	Cytosol, soluble	Cytosol	Peroxisome	Mitochondria	Cytosol, soluble
E9AZA7	Branched-chain-amino-acid aminotransferase (EC 2.6.1.42)		0	no	Mitochondria, soluble	Mitochondria	Mitochondria	Mitochondria	Mitochondria, soluble
E9AZB5	Uncharacterized protein	integral component of membrane [GO:0016021]	2	no	Mitochondria, membrane	Extracellular	Mitochondria	Secreted	Mitochondria, membrane
E9AZB6	Putative RNA-binding protein		0	no	Nucleus, soluble	Nucleus	Nucleus	Nucleus	Nucleus, soluble
E9AZB8	MSP domain-containing protein		1	no	ER, membrane	Cell membrane	Extracellular	Cytosol	X, membrane
E9AZB9	Uncharacterized protein		0	no	Cytosol, soluble	Nucleus	Cytosol	Nucleus	X, soluble
E9AZC3	Uncharacterized protein		0	no	Cytosol, soluble	Nucleus	Nucleus	secreted	X, soluble
E9AZC6	Thioredoxin domain-containing protein	cell [GO:0005623]	0	no	Cytosol, soluble	Cytosol	Nucleus	Mitochondria	Cytosol, soluble
E9AZC7	Putative dual specificity protein phosphatase		0	no	Cytosol, soluble	Cytosol/Nucleus	Mitochondria	Cytosol	Cytosol, soluble
E9AZD6	Transcription elongation regulator-like protein		0	no	Nucleus, soluble	Cytosol/Nucleus	Cytosol	Nucleus	Nucleus, soluble
E9AZE0	Obg-like ATPase 1	Cytoplasm [GO:0005737]	0	no	Cytosol, soluble	Cytosol	Cytosol	Cytosol	Cytosol, soluble
E9AZE5	Uncharacterized protein		0	no	Mitochondria, soluble	Cytosol	Cytosol	Nucleus	X, soluble
E9AZE8	Putative TPR-repeat protein		0	no	Nucleus, soluble	Nucleus	Nucleus	Cytosol	Nucleus, soluble
E9AZE9	Putative heat shock protein DNAJ		0	no	Cytosol, soluble	Cytosol	Cytosol	Cytosol	Cytosol, soluble
E9AZF7	WD_REPEATS_REGION domain-containing protein	Prp19 complex [GO:0000974]	0	no	Nucleus, soluble	Nucleus	Mitochondria	Nucleus	Nucleus, soluble
E9AZG3	Uncharacterized protein		0	no	Mitochondria, soluble	Cytosol	Mitochondria	Mitochondria	Mitochondria, soluble
E9AZG6	NYD-SP28 domain-containing protein	axonemal dynein complex [GO:0005858]	0	no	Cytosol, soluble	Mitochondria	Mitochondria	Cytosol	Cilium, soluble
E9AZH2	Proteasome subunit beta (EC 3.4.25.1)	Cytoplasm [GO:0005737]; Nucleus [GO:0005634]; proteasome core complex, beta-subunit complex [GO:0019774]	0	No	Cytosol, soluble	Cytosol	Cytosol	Cytosol	Cytosol/ Nucleus, soluble
E9AZI2	Histone H2B	Nucleosome [GO:0000786]; Nucleus [GO:0005634]	0	no	Nucleus, soluble	Nucleus	Nucleus	Nucleus	Nucleus, soluble
E9AZI5	Glycerol-3-phosphate dehydrogenase (EC 1.1.5.3)	glycerol-3-phosphate dehydrogenase complex [GO:0009331]; integral component of membrane [GO:0016021]	1	no	Mitochondria, membrane	Mitochondria	Cell membrane	Mitochondria	Mitochondria, membrane
E9AZJ9	Sacchrp_dh_NADP domain-containing protein		0	no	Mitochondria, membrane	Mitochondria	Mitochondria	Cytosol	Mitochondria, soluble
E9AZK5	Putative ribonuclease II-like protein		0	no	Cytosol, soluble	Nucleus	Cytosol	Cytosol	Cytosol, soluble
E9AZK8	Carbonic anhydrase-like protein		1	yes	Cell membrane, membrane	Cell membrane	Extracellular	Mitochondria	Cell membrane, membrane
E9AZL0	Putative propionyl-coa carboxylase beta chain (EC 6.4.1.3)		0	yes	Mitochondria, soluble	Cytosol	Mitochondria	Mitochondria	Mitochondria, soluble
E9AZL2	Uncharacterized protein		0	no	Cytosol, soluble	Cytosol	Cytosol	Nucleus	Cytosol, soluble
E9AZL5	40S ribosomal protein S26	ribosome [GO:0005840]	0	no	Cytosol, soluble	Extracellular	Mitochondria	Cytosol	Cytosol, soluble
E9AZL8	Leishmanolysin (EC 3.4.24.36)	integral component of membrane [GO:0016021]	2	yes	Cell membrane, membrane	Cell membrane	Extracellular	Cytosol	Cell membrane, membrane
E9AZM2	Putative dynein heavy chain	dynein complex [GO:0030286]	0	No	Cytosol, soluble	Cell membrane	Cell membrane	Cytosol	Cytosol, soluble
E9AZN0	Serine/threonine-protein phosphatase (EC 3.1.3.16)	protein phosphatase type 1 complex [GO:0000164]	0	no	Cytosol, soluble	Cytosol	Nucleus	Cytosol	Cytosol, soluble
E9AZN5	Uncharacterized protein		0	no	Mitochondria, soluble	Mitochondria	Mitochondria	Nucleus	Mitochondria, soluble
E9AZP4	DNA-directed RNA polymerases I, II, and III subunit RPABC3	RNA polymerase I complex [GO:0005736]; RNA polymerase II, core complex [GO:0005665]; RNA polymerase III complex [GO:0005666]	0	no	Cytosol, soluble	Cytosol	Cytosol	Nucleus	Nucleus, soluble
E9AZP7	Putative RNA binding protein rbp16		0	no	Mitochondria, soluble	Mitochondria	Mitochondria	Cytosol	Mitochondria, soluble
E9AZQ5	Ribonucleoside-diphosphate reductase (EC 1.17.4.1)		0	no	Cytosol, soluble	Cytosol/Nucleus	Nucleus	Cytosol	Cytosol, soluble
E9AZQ9	Uncharacterized protein	integral component of membrane [GO:0016021]	0	no	Mitochondria, membrane	ER	Cell membrane	Cytosol	X, membrane
E9AZR2	40S ribosomal protein S14	ribosome [GO:0005840]	0	no	Cytosol, soluble	Cytosol	Mitochondria	Cytosol	Cytosol, soluble
E9AZR4	Uncharacterized protein	integral component of membrane [GO:0016021]	1	no	Mitochondria, membrane	Mitochondria	Mitochondria	Secreted	Mitochondria, membrane
E9AZR7	Putative ribosomal protein S20	small ribosomal subunit [GO:0015935]	0	no	Cytosol, soluble	Cytosol	Nucleus	Cytosol	Cytosol, soluble
E9AZS9	Uncharacterized protein		0	no	Nucleus, soluble	Cytosol/Nucleus	Cytosol	Cytosol	Cytosol, soluble
E9AZT2	Electron transfer flavoprotein subunit alpha (Alpha-ETF)	mitochondrial matrix [GO:0005759]	0	no	Mitochondria, soluble	Mitochondria	Cytosol	Mitochondria	Mitochondria, soluble
E9AZT9	Putative glucose-regulated protein 78		0	yes	ER, soluble	ER	Extracellular	ER	ER, soluble
E9AZU3	Putative p450 reductase		1	no	ER, membrane	Peroxisome	Cell membrane	ER, membrane	Er, membrane
E9AZU7	Putative phenylalanine-4-hydroxylase (EC 1.14.16.1)		0	no	Mitochondria, soluble	Mitochondria	Mitochondria	Cytosol	Mitochondria, soluble
E9AZV4	Haloacid dehalogenase-like hydrolase-like protein		0	no	Cytosol, soluble	Cytosol/Nucleus	Cytosol	Cytosol	Cytosol, soluble
E9AZV6	Putative haloacid dehalogenase-like hydrolase		0	no	Cytosol, soluble	Cytosol	Cytosol	Cytosol	Cytosol, soluble
E9AZV7	Haloacid dehalogenase-like hydrolase-like protein		0	no	Cytosol, soluble	Nucleus	Nucleus	Cytosol	Cytosol, soluble
E9AZV8	Uncharacterized protein	integral component of membrane [GO:0016021]	4	no	Cell membrane, membrane	Cell membrane	Cell membrane	Cell membrane	Cell membrane, membrane
E9AZX3	Putative DEAD box RNA helicase		0	no	Cytosol, soluble	Nucleus	Nucleus	Cytosol	X, soluble
E9AZX5	Uncharacterized protein	integral component of membrane [GO:0016021]	0	no	Mitochondria, membrane	Cell membrane	Cell membrane	ER, membrane	X, membrane
E9AZX7	Putative hydrolase, alpha/beta fold family		0	no	Plastid, soluble	Cytosol	Mitochondria	Mitochondria	Mitochondria, soluble
E9AZZ2	Proteasome regulatory non-ATP-ase subunit 2,putative	proteasome regulatory particle, base subcomplex [GO:0008540]	1	no	ER, membrane	Extracellular	Cytosol	Cytosol	Cytosol, soluble
E9AZZ7	DNA topoisomerase (EC 5.6.2.1)		0	no	Nucleus, soluble	Cytosol	Cytosol	Nucleus	Nucleus, soluble
E9AZZ9	Uncharacterized protein		9	no	Cytosol, soluble	Cell membrane	Mitochondria	Nucleus	X, soluble
E9B001	Replication protein A subunit	Nucleus [GO:0005634]	0	no	Nucleus, soluble	Mitochondria	Cytosol	Nucleus	Nucleus, soluble
E9B005	Uncharacterized protein		0	no	Cytosol, soluble	Cytosol	Mitochondria	Nucleus	Cytosol, soluble
E9B012	Putative zinc transporter	integral component of membrane [GO:0016021]	8	no	Cell membrane, membrane	Nucleus	Nucleus	ER	Cell membrane, membrane
E9B018	Uncharacterized protein		0	no	Cytosol, soluble	Nucleus	Nucleus	Cytosol	X, soluble
E9B028	Putative mitochondrial DEAD box protein		0	no	Nucleus, soluble	Nucleus	Nucleus	Cytosol	Mitochondria, soluble
E9B034	Dynein light chain	Cytoplasm [GO:0005737]; dynein complex [GO:0030286]; microtubule [GO:0005874]; motile cilium [GO:0031514]	0	no	Cytosol, soluble	Cytosol	Cytosol	Cytosol	Cytosol, soluble
E9B038	CS domain-containing protein	integral component of membrane [GO:0016021]	1	no	Cytosol, soluble	Cell membrane	Cytosol	Cytosol	X, membrane
E9B042	Putative ribosomal protein S29	ribosome [GO:0005840]	0	no	Cytosol, soluble	Extracellular	Mitochondria	Cytosol	Cytosol, soluble
E9B047	Putative glycosomal membrane protein	integral component of peroxisomal membrane [GO:0005779]	0	no	Peroxisome, membrane	Cytosol	Cytosol	ER, membrane	Glycosome, membrane
E9B052	Eukaryotic translation initiation factor 3 subunit E (eIF3e) (Eukaryotic translation initiation factor 3 subunit 6)	eukaryotic 43S preinitiation complex [GO:0016282]; eukaryotic 48S preinitiation complex [GO:0033290]; eukaryotic translation initiation factor 3 complex, eIF3e [GO:0071540]	0	no	Cytosol, soluble	Cytosol	Cytosol	Cytosol	Cytosol, soluble
E9B063	Dihydrolipoamide acetyltransferase component of pyruvate dehydrogenase complex (EC 2.3.1.-)		0	no	Mitochondria, soluble	Mitochondria	Cytosol	Mitochondria	Mitochondria, soluble
E9B064	Vacuolar proton pump subunit B (V-ATPase subunit B) (Vacuolar proton pump subunit B)	proton-transporting V-type ATPase, V1 domain [GO:0033180]	0	no	Lysosome/Vacuole/Vesicle, membrane	Cytosol	Cytosol	Cytosol	lysosome/vacuole/vesicle, soluble
E9B065	Uncharacterized protein		0	no	Cytosol, soluble	Cell membrane	Cytosol	Cytosol	Cytosol, soluble
E9B072	Eukaryotic translation initiation factor,putative		0	no	Cytosol, soluble	Nucleus	Cytosol	Cytosol	Cytosol, soluble
E9B073	Putative acyl-CoA dehydrogenase (EC 1.3.99.3)		0	no	Mitochondria, soluble	Mitochondria	Mitochondria	Mitochondria	Mitochondria, soluble
E9B078	Putative 40S ribosomal protein S17	ribosome [GO:0005840]	0	no	Cytosol, soluble	Nucleus	Nucleus	Cytosol	Cytosol, soluble
E9B082	Putative leucine-rich repeat protein		0	no	Cytosol, soluble	Nucleus	Cytosol	Cell membrane	Cytosol, soluble
E9B085	Coatomer subunit gamma	COPI vesicle coat [GO:0030126]; Golgi membrane [GO:0000139]	0	no	Nucleus, soluble	Cytosol/Nucleus	Nucleus	Nucleus	Golgi apparatus, soluble
E9B090	Serine/threonine-protein phosphatase (EC 3.1.3.16)		0	no	Cytosol, soluble	Extracellular	Cytosol	Mitochondria	Cytosol, soluble
E9B096	Uncharacterized protein		0	no	Mitochondria, soluble	Mitochondria	Mitochondria	Cytosol	Mitochondria, soluble
E9B099	Putative heat-shock protein hsp70		0	no	Cytosol, soluble	Cytosol	Cytosol	Cytosol	Cytosol, soluble
E9B0A4	Putative heat shock protein 70		0	no	Cytosol, soluble	Cytosol	Cytosol	Cytosol	Cytosol, soluble
E9B0B0	Putative dynein heavy chain	dynein complex [GO:0030286]	0	No	Cytosol, soluble	Nucleus	Mitochondria	Cytosol	Cytosol, soluble
E9B0B3	Glutamate dehydrogenase		0	no	Cytosol, soluble	Cytosol	Cytosol	Mitochondria	Cytosol, soluble
E9B0C5	Uncharacterized protein LMXM_28_3030		0	no	Cytosol, soluble	Nucleus	Cytosol	Nucleus	Nucleus, soluble
E9B0D4	Uncharacterized protein		0	no	Nucleus, soluble	Nucleus	Nucleus	Nucleus	Nucleus, soluble
E9B0D7	Alkyl dihydroxyacetonephosphate synthase (EC 2.5.1.26)		0	no	Peroxisome, soluble	Cytosol	Peroxisome	Peroxisome	Glycosome, soluble
E9B0E2	Putative 2-hydroxy-3-oxopropionate reductase (EC 1.1.1.60)		0	no	Cytosol, soluble	Mitochondria	Extracellular	Cytosol	Cytosol, soluble
E9B0F7	Rhodanese domain-containing protein	cytosol [GO:0005829]	0	No	Cytosol, soluble	Nucleus	Cytosol	Nucleus	Cytosol, soluble
E9B0F9	Kinesin-like protein	microtubule [GO:0005874]	0	no	Cytosol, soluble	Mitochondria	Mitochondria	Cytosol	Cytosol, soluble
E9B0G1	mitogen-activated protein kinase (EC 2.7.11.24)		0	no	Cytosol, soluble	Cytosol	Cytosol	Nucleus	Cytosol, soluble
E9B0G2	Putative phosphatase 2C (EC 3.1.3.16)		0	no	Cytosol, soluble	Mitochondria	Cytosol	Cytosol	Cytosol, soluble
E9B0G6	WD-40 repeat protein		0	no	Nucleus, soluble	Nucleus	Mitochondria	Nucleus	Nucleus, soluble
E9B0H0	Eukaryotic translation initiation factor 4e,putative		0	no	Cytosol, soluble	Cytosol	Cytosol	Cytosol	Cytosol, soluble
E9B0H1	Putative aspartyl-tRNA synthetase (EC 6.1.1.12)	Cytoplasm [GO:0005737]	0	no	Cytosol, soluble	Cytosol	Nucleus	Cytosol	Cytosol, soluble
E9B0I1	Uncharacterized protein		0	no	Cytosol, soluble	Nucleus	Nucleus	Cytosol	X, soluble
E9B0I3	Uncharacterized protein		0	no	Cytosol, soluble	Cytosol	Cytosol	Cytosol	Cytosol, soluble
E9B0I8	Putative histidyl-tRNA synthetase (EC 6.1.1.21)	Cytoplasm [GO:0005737]	0	no	Cytosol, soluble	Cytosol	Cytosol	Cytosol	Cytosol, soluble
E9B0J8	GrpE protein homolog	mitochondrial matrix [GO:0005759]	0	no	Mitochondria, soluble	Mitochondria	Mitochondria	Mitochondria	Mitochondria, soluble
E9B0K2	Putative 4-methyl-5(Beta-hydroxyethyl)-thiazole monophosphate synthesis protein		0	no	Cytosol, soluble	Cytosol	Cytosol	Mitochondria	Cytosol, soluble
E9B0K3	Uncharacterized protein		0	no	Cytosol, soluble	Cell membrane	Mitochondria	Nucleus	X, soluble
E9B0L2	Uncharacterized protein	prefoldin complex [GO:0016272]	0	no	Cytosol, soluble	Cytosol	Nucleus	Cytosol	Cytosol, soluble
E9B0L6	Amastin-like surface protein-like protein	integral component of membrane [GO:0016021]	4	no	Cell membrane, membrane	Cell membrane	Cell membrane	Golgi apparatus, membrane	Cell membrane, membrane
E9B0L7	Putative adenosine kinase (EC 2.7.1.20)		0	no	Cytosol, soluble	Cytosol/Nucleus	Cytosol	Cytosol	Cytosol, soluble
E9B0L9	Uncharacterized protein		0	no	Cytosol, soluble	Nucleus	Nucleus	Nucleus	Nucleus, soluble
E9B0M2	DUF4139 domain-containing protein		0	no	Cytosol, soluble	Nucleus	Cytosol	Cytosol	Cytosol, soluble
E9B0M6	Putative p22 protein	mitochondrial matrix [GO:0005759]	0	no	Mitochondria, soluble	Mitochondria	Mitochondria	Mitochondria	Mitochondria, soluble
E9B0N3	Uncharacterized protein		0	yes	Mitochondria, soluble	Extracellular	Mitochondria	Secreted	Mitochondria, soluble
E9B0P0	Putative RNA-binding protein		0	no	Nucleus, soluble	Nucleus	Cytosol	Nucleus	Nucleus, soluble
E9B0P1	Importin subunit alpha	Cytoplasm [GO:0005737]; Nucleus [GO:0005634]	0	no	Nucleus, soluble	Mitochondria	Cytosol	Cytosol	Cytosol/ Nucleus, soluble
E9B0Q0	Small nuclear ribonucleoprotein E (snRNP-E) (Sm protein E)	spliceosomal complex [GO:0005681]; U1 snRNP [GO:0005685]; U2 snRNP [GO:0005686]; U4/U6 x U5 tri-snRNP complex [GO:0046540]; U4 snRNP [GO:0005687]; U5 snRNP [GO:0005682]	0	no	Cytosol, soluble	Cytosol/Nucleus	Nucleus	Nucleus	Nucleus, soluble
E9B0Q2	RING-type domain-containing protein		0	no	Cytosol, soluble	Cell membrane	Mitochondria	Cytosol	Cytosol, soluble
E9B0Q3	Putative calcium-binding protein		0	no	Nucleus, soluble	Nucleus	Nucleus	Cytosol	Nucleus, soluble
E9B0Q4	Putative Pyridoxal kinase (EC 2.7.1.35)		0	no	Cytosol, soluble	Cytosol	Cytosol	Cytosol	Cytosol, soluble
E9B0R9	WD_REPEATS_REGION domain-containing protein		0	no	Nucleus, soluble	Nucleus	Mitochondria	Nucleus	Nucleus, soluble
E9B0S3	Putative kinesin		0	no	Cytosol, soluble	Nucleus	Cytosol	Cytosol	Cytosol, soluble
E9B0T3	Uncharacterized protein		1	yes	ER, membrane	Extracellular	Cell membrane	Secreted	Secreted, membrane
E9B0U3	Putative small GTP-binding protein Rab28		0	no	Golgi apparatus, membrane	Cytosol	Cytosol	Cytosol	Cytosol, soluble
E9B0V3	ASH domain-containing protein		0	no	Cytosol, soluble	Nucleus	Mitochondria	Cytosol	Cytosol, soluble
E9B0W3	Succinyl-CoA:3-ketoacid-coenzyme A transferase (EC 2.8.3.5)	Mitochondrion [GO:0005739]	0	no	Mitochondria, soluble	Mitochondria	Mitochondria	Mitochondria	Mitochondria, soluble
E9B0Y0	NFACT-R_1 domain-containing protein		0	no	Cytosol, soluble	Nucleus	Nucleus	Cytosol	X, soluble
E9B0Y2	Putative alcohol dehydrogenase (EC 1.1.1.1)		0	no	Mitochondria, soluble	Mitochondria	Mitochondria	Mitochondria	Mitochondria, soluble
E9B0Z7	Uncharacterized protein	integral component of membrane [GO:0016021]	5	no	Mitochondria, membrane	Mitochondria	Mitochondria	Mitochondria, membrane	Mitochondria, membrane
E9B110	ADP-ribosylation factor-like protein		0	no	Golgi apparatus, soluble	Mitochondria	Mitochondria	Golgi apparatus	Golgi apparatus, soluble
E9B112	Uncharacterized protein		0	yes	Nucleus, soluble	Cell membrane	Cell membrane	Cytosol	X, soluble
E9B121	Putative heat shock 70-related protein 1, mitochondrial		0	no	Mitochondria, soluble	Mitochondria	Mitochondria	Mitochondria	Mitochondria, soluble
E9B125	Putative heat shock 70-related protein 1, mitochondrial		0	no	Mitochondria, soluble	Mitochondria	Mitochondria	Mitochondria	Mitochondria, soluble
E9B128	Reticulon-like protein	endoplasmic reticulum membrane [GO:0005789]; integral component of membrane [GO:0016021]	4	no	ER, membrane	Cytosol	Cell membrane	ER, membrane	ER, membrane
E9B130	C-1-tetrahydrofolate synthase, Cytoplasmic,putative (EC 1.5.1.5) (EC 3.5.4.9) (EC 6.3.4.3)		0	no	Cytosol, soluble	Cytosol	Cytosol	Cytosol	Cytosol, soluble
E9B134	Putative replication factor C, subunit 2		0	no	Nucleus, soluble	Nucleus	Nucleus	Nucleus	Nucleus, soluble
E9B146	Conserved TPR domain protein		0	no	Cytosol, soluble	Cytosol	Cytosol	Cytosol	Cytosol, soluble
E9B153	Uncharacterized protein	integral component of membrane [GO:0016021]	2	no	Mitochondria, membrane	Extracellular	Mitochondria	Secreted	Mitochondria, membrane
E9B155	Putative chaperonin HSP60/CNP60		0	no	Mitochondria, soluble	Cytosol	Mitochondria	Mitochondria	Mitochondria, soluble
E9B158	Uncharacterized protein	integral component of membrane [GO:0016021]	1	no	Extracellular, soluble	Mitochondria	Mitochondria	Secreted	Mitochondria, membrane
E9B159	Uncharacterized protein		0	no	Cytosol, soluble	Extracellular	Nucleus	Secreted	Secreted, soluble
E9B162	Uncharacterized protein		0	no	Cytosol, soluble	Mitochondria	Cytosol	Cytosol	Cytosol, soluble
E9B163	Putative aldehyde dehydrogenase (EC 1.2.3.-)		2	no	ER, membrane	Cell membrane	Mitochondria	ER	Er, membrane
E9B170	Glyceraldehyde-3-phosphate dehydrogenase (EC 1.2.1.12)		0	no	Cytosol, soluble	Cytosol	Peroxisome	Peroxisome	Glycosome, soluble
E9B171	Uncharacterized protein	integral component of membrane [GO:0016021]	3	no	Extracellular, soluble	Cell membrane	Cell membrane	Cytosol	X, membrane
E9B178	Eukaryotic translation initiation factor 3 subunit 7-like protein	eukaryotic translation initiation factor 3 complex [GO:0005852]	0	no	Cytosol, soluble	Cytosol	Nucleus	Cytosol	Cytosol, soluble
E9B183	Uncharacterized protein		0	no	Mitochondria, soluble	Nucleus	Cytosol	Cytosol	Cytosol, soluble
E9B187	Putative valyl-tRNA synthetase (EC 6.1.1.9)	Cytoplasm [GO:0005737]	0	no	Cytosol, soluble	Cytosol	Cytosol	Cytosol	Cytosol, soluble
E9B189	DUF11 domain-containing protein		1	yes	ER, membrane	Extracellular	Extracellular	ER, membrane	ER, membrane
E9B193	3-hydroxy-3-methylglutaryl coenzyme A reductase (HMG-CoA reductase) (EC 1.1.1.34)	endoplasmic reticulum membrane [GO:0005789]	1	no	Peroxisome, soluble	Peroxisome	Mitochondria	ER, membrane	ER, membrane
E9B199	Putative glutamyl-tRNA synthetase	Cytoplasm [GO:0005737]	0	no	Mitochondria, soluble	Mitochondria	Mitochondria	Cytosol	Mitochondria, soluble
E9B1A1	ANK_REP_REGION domain-containing protein		0	no	Cytosol, soluble	Cytosol	Nucleus	Cytosol	Cytosol, soluble
E9B1A3	Putative serine/threonine phosphatase	integral component of membrane [GO:0016021]	0	yes	ER, soluble	Extracellular	Extracellular	Lysosome/Vacuole/Vesicle	X, membrane
E9B1A6	Uncharacterized protein		0	no	Cytosol, soluble	Cytosol	Cytosol/Nucleus	Cytosol	Cytosol, soluble
E9B1B1	Putative calmodulin-related protein		0	no	Cytosol, soluble	Nucleus	Peroxisome	Cytosol	Cytosol, soluble
E9B1B3	Phosphoglycerate kinase (EC 2.7.2.3)		0	no	Cytosol, soluble	Cytosol	Cytosol	Peroxisome	Cytosol, soluble
E9B1B4	Putative CAS/CSE/importin domain protein		0	no	Nucleus, soluble	Cell membrane	Cytosol	Nucleus	Nucleus, soluble
E9B1B6	WD_REPEATS_REGION domain-containing protein	dynein complex [GO:0030286]	0	No	Cytosol, soluble	Nucleus	Cytosol	Nucleus	Cytosol, soluble
E9B1B8	Uncharacterized protein		0	no	Cytosol, soluble	Nucleus	Nucleus	Nucleus	Nucleus, soluble
E9B1C1	TPR_REGION domain-containing protein		0	no	Cytosol, soluble	Cytosol	Cytosol	Cytosol	Cytosol, soluble
E9B1C6	S-adenosylmethionine synthase (EC 2.5.1.6)		0	no	Cytosol, soluble	Cytosol	Cytosol	Cytosol	Cytosol, soluble
E9B1D4	Putative ATP synthase, epsilon chain (EC 3.6.3.14)	proton-transporting ATP synthase complex, catalytic core F(1) [GO:0045261]	0	no	Mitochondria, soluble	Cytosol	Mitochondria	Mitochondria	Mitochondria, soluble
E9B1D9	Ribosomal protein L15	ribosome [GO:0005840]	0	no	Cytosol, soluble	Nucleus	Mitochondria/Nucleus	Mitochondria	Mitochondria, soluble
E9B1E2	Uncharacterized protein		0	no	Golgi apparatus, soluble	Cytosol/Nucleus	Nucleus	Cytosol	Cytosol, soluble
E9B1E6	Putative 60S acidic ribosomal protein P2	ribosome [GO:0005840]	0	yes	Mitochondria, soluble	Mitochondria	Mitochondria	Cytosol	Mitochondria, soluble
E9B1E7	Putative 60S acidic ribosomal protein P2	ribosome [GO:0005840]	0	yes	Cytosol, soluble	Cytosol	Cytosol	Cytosol	Cytosol, soluble
E9B1E9	Putative 5-methyltetrahydropteroyltriglutamate--homocyst ei nemethyltransferase (EC 2.1.1.14)		0	no	Cytosol, soluble	Mitochondria	Mitochondria	Cytosol	Cytosol, soluble
E9B1F3	Peptidyl-prolyl cis-trans isomerase (PPIase) (EC 5.2.1.8)		0	yes	Mitochondria, soluble	Extracellular	Mitochondria	Mitochondria	Mitochondria, soluble
E9B1F6	C3H1-type domain-containing protein		0	no	Nucleus, soluble	Nucleus	Nucleus	Secreted	Nucleus, soluble
E9B1F7	Uncharacterized protein		0	no	Cytosol, soluble	Cytosol	Cytosol	Nucleus	Cytosol, soluble
E9B1G2	Ubiquitin carboxyl-terminal hydrolase (EC 3.4.19.12)		0	no	Nucleus, soluble	Nucleus	Cytosol	Nucleus	Nucleus, soluble
E9B1G4	DNA-directed RNA polymerase subunit beta (EC 2.7.7.6)		0	no	Nucleus, soluble	Cytosol	Nucleus	Nucleus	Nucleus, soluble
E9B1G7	Putative nucleolar protein		0	no	Nucleus, soluble	Mitochondria	Cytosol	Nucleus	Nucleus, soluble
E9B1H5	Putative ATP-dependent RNA helicase		0	no	Nucleus, soluble	Cell membrane	Cell membrane	Nucleus	Nucleus, soluble
E9B1J0	Putative calpain-like cysteine peptidase		0	no	Cytosol, soluble	Cytosol	Cytosol	Cytosol	Cytosol, soluble
E9B1J8	Uncharacterized protein		1	yes	Mitochondria, membrane	Extracellular	Extracellular	Cytosol	Secreted, membrane
E9B1K6	Mevalonate kinase (MK) (EC 2.7.1.36)	Cytoplasm [GO:0005737]	0	no	Peroxisome, soluble	Mitochondria	Mitochondria	Cytosol	Glycosome, soluble
E9B1M3	Uncharacterized protein	integral component of membrane [GO:0016021]	14	no	Lysosome/Vacuole/Vesicle, membrane	Cell membrane	Cell membrane	Cell membrane	Cell membrane, membrane
E9B1M6	Uncharacterized protein		0	no	Cytosol, soluble	Mitochondria	Mitochondria	Cytosol	Cytosol, soluble
E9B1P3	Sodium stibogluconate resistance protein,putative		0	no	Cell membrane, membrane	Cell membrane	Nucleus	Cytosol	Cell membrane, membrane
E9B1P5	Uncharacterized protein		0	no	Cytosol, soluble	Nucleus	Mitochondria	Cytosol	Cytosol, soluble
E9B1P6	Uncharacterized protein		0	no	Nucleus, soluble	Nucleus	Cytosol/Mitochondria	Nucleus	Nucleus, soluble
E9B1P8	Uncharacterized protein		0	no	Nucleus, soluble	Nucleus	Mitochondria	Nucleus	Nucleus, soluble
E9B1Q2	Uncharacterized protein		0	no	Cytosol, soluble	Nucleus	Cytosol	Nucleus	X, soluble
E9B1Q4	Biotin/lipoate protein ligase-like protein (EC 6.3.4.15)		0	no	Mitochondria, soluble	Cytosol	Cytosol	Cytosol	Cytosol, soluble
E9B1R0	Putative N-acyl-L-amino acid amidohydrolase (EC 3.5.1.14)		0	no	Cytosol, soluble	Cytosol	Cytosol	Cytosol	Cytosol, soluble
E9B1R1	Putative monoglyceride lipase (EC 3.1.1.23)		0	no	Cytosol, soluble	Cytosol/Mitochondria	Mitochondria	Mitochondria	Mitochondria, soluble
E9B1R8	cytochrome b5 heme-binding domain-containing protein	integral component of membrane [GO:0016021]	1	no	ER, membrane	Cytosol	Cytosol	ER, membrane	ER, membrane
E9B1R9	RanBP2-type domain-containing protein		0	no	Cytosol, soluble	Cell membrane	Cytosol	Nucleus	Cytosol, soluble
E9B1S0	Putative vacuolar-type proton translocating pyrophosphatase 1 (EC 3.6.1.1)	integral component of membrane [GO:0016021]	16	yes	Lysosome/Vacuole/Vesicle, membrane	Cell membrane	Cell membrane	Lysosome/Vacuole/Vesicle, membrane	Lysosome/Vacuole/Vesicle, membrane
E9B1S6	Putative p-glycoprotein e	integral component of membrane [GO:0016021]	12	no	Cell membrane, membrane	Cell membrane	Cell membrane	Lysosome/Vacuole/Vesicle, membrane	Cell membrane, membrane
E9B1S8	Uncharacterized protein		0	no	Cytosol, soluble	Nucleus	Mitochondria	Nucleus	Nucleus, soluble
E9B1T8	zf-LSD1 domain-containing protein		0	no	Cytosol, soluble	Cell membrane	Mitochondria	Secreted	Secreted, soluble
E9B1V7	Putative cytochrome c oxidase VIII (COX VIII)	integral component of membrane [GO:0016021]	0	no	Mitochondria, membrane	Mitochondria	Mitochondria	Secreted	Mitochondria, membrane
E9B1W4	Thiolase protein-like protein (EC 2.3.1.16)		0	no	Peroxisome, soluble	Mitochondria	Mitochondria	Peroxisome	Glycosome, soluble
E9B1W7	Uncharacterized protein		0	no	Cytosol, soluble	Mitochondria	Mitochondria	Nucleus	X, soluble
E9B1X5	nucleosome assembly protein-like protein	Nucleus [GO:0005634]	0	no	Nucleus, soluble	Cytosol	Cytosol	Nucleus	Nucleus, soluble
E9B1X8	TLC domain-containing protein	integral component of membrane [GO:0016021]	7	no	ER, membrane	Cell membrane	Cell membrane	ER, membrane	ER, membrane
E9B201	Succinyl-diaminopimelate desuccinylase-like protein		0	no	Cytosol, soluble	Cytosol	Cytosol	Cytosol	Cytosol, soluble
E9B210	Uncharacterized protein		0	no	Nucleus, soluble	Nucleus	Mitochondria	Nucleus	Nucleus, soluble
E9B211	Uncharacterized protein		0	no	Nucleus, soluble	Nucleus	Nucleus	Cell membrane	Nucleus, soluble
E9B215	Prostaglandin f2-alpha synthase		0	no	Cytosol, soluble	Cytosol	Cytosol	Cytosol	Cytosol, soluble
E9B217	Uncharacterized protein		0	no	Cytosol, soluble	Cell membrane	Mitochondria	-	X, soluble
E9B226	Putative 3,2-trans-enoyl-CoA isomerase, mitochondrial (EC 5.3.3.8)		0	no	Mitochondria, membrane	Mitochondria	Mitochondria	Mitochondria	Mitochondria, soluble
E9B229	Putative ADP-ribosylation factor		0	no	Golgi apparatus, membrane	Cytosol	Mitochondria	Golgi apparatus	Golgi apparatus, soluble
E9B231	Putative 3'-Nucleuseotidase/Nucleusease (EC 3.1.30.1)	integral component of membrane [GO:0016021]	1	yes	Cell membrane, membrane	Cell membrane	Extracellular	Secreted	Cell membrane, membrane
E9B233	Putative 3,2-trans-enoyl-CoA isomerase, mitochondrial		0	no	Mitochondria, membrane	Mitochondria	Mitochondria	Mitochondria	Mitochondria, soluble
E9B234	Putative p-nitrophenylphosphatase		0	no	Cytosol, soluble	Cytosol	Cytosol	Mitochondria	Cytosol, soluble
E9B235	Symplekin_C domain-containing protein		0	no	Plastid, soluble	Nucleus	Cytosol	Nucleus	Nucleus, soluble
E9B257	Ubiquinol-cytochrome-c reductase-like protein	Mitochondrion [GO:0005739]	0	yes	Plastid/Mitochondria, soluble	Extracellular	Mitochondria	Secreted	Mitochondria, soluble
E9B258	Uncharacterized protein		0	no	Cytosol, soluble	Mitochondria	Mitochondria	Cytosol	Cytosol, soluble
E9B259	Calreticulin	endoplasmic reticulum lumen [GO:0005788]	0	yes	ER, membrane	ER	Extracellular	ER	ER, soluble
E9B260	DNA-directed RNA polymerase subunit (EC 2.7.7.6)		0	no	Nucleus, soluble	Cell membrane	Cytosol	Nucleus	Nucleus, soluble
E9B263	2-oxoglutarate dehydrogenase, e3 component,lipoamidedehydrogenase-like protein (EC 1.2.4.2)	cell [GO:0005623]	0	no	Mitochondria, soluble	Cytosol	Mitochondria	Mitochondria	Mitochondria, soluble
E9B264	Acetoin dehydrogenase e3 component-like protein	cell [GO:0005623]	0	no	Mitochondria, soluble	Mitochondria	Mitochondria	Mitochondria	Mitochondria, soluble
E9B270	Uncharacterized protein	integral component of membrane [GO:0016021]	3	no	ER, membrane	Cell membrane	Cell membrane	ER, membrane	ER, membrane
E9B273	Uncharacterized protein	integral component of membrane [GO:0016021]	2	no	Lysosome/Vacuole/Vesicle, membrane	Cell membrane	Cell membrane	ER, membrane	X, membrane
E9B278	Putative ADP-ribosylation factor		0	no	Golgi apparatus, membrane	Cytosol	Nucleus	Golgi apparatus	Golgi apparatus, soluble
E9B286	Uncharacterized protein		0	no	Nucleus, soluble	Cytosol	Nucleus	Cytosol	X, soluble
E9B296	Putative serine/threonine-protein kinase (EC 2.7.11.1)		0	no	Cytosol, soluble	Cytosol	Cytosol/Nucleus	Nucleus	Cytosol, soluble
E9B297	Putative acetyl-CoA carboxylase (EC 6.4.1.2)		0	no	Cytosol, soluble	Nucleus	Cytosol	Cytosol	Cytosol, soluble
E9B2A8	Putative peptidase		0	no	Cytosol, soluble	Mitochondria	Mitochondria	Peroxisome	X, soluble
E9B2B1	Uncharacterized protein		0	no	Golgi apparatus, membrane	Cytosol/Nucleus	Nucleus	Cytosol	Cytosol, soluble
E9B2B3	Methylcrotonoyl-coa carboxylase biotinylated subunitprotein-like protein (EC 6.4.1.4)		0	no	Mitochondria, soluble	Mitochondria	Mitochondria	Mitochondria	Mitochondria, soluble
E9B2B6	Uncharacterized protein		0	no	Cytosol, soluble	Cytosol	Mitochondria	Cytosol	Cytosol, soluble
E9B2B7	Uncharacterized protein		0	no	Cytosol, soluble	Mitochondria	Mitochondria	Cytosol	Cytosol, soluble
E9B2C1	Uncharacterized protein	integral component of membrane [GO:0016021]	1	no	Mitochondria, membrane	Mitochondria	Mitochondria	Secreted	Mitochondria, membrane
E9B2C2	Uncharacterized protein		0	no	Cytosol, soluble	Nucleus	Nucleus	Cytosol	X, soluble
E9B2C5	WD_REPEATS_REGION domain-containing protein		0	no	Nucleus, soluble	Cytosol	Cytosol	Nucleus	X, soluble
E9B2C7	Putative syntaxin 5	integral component of membrane [GO:0016021]	1	no	Golgi apparatus, membrane	Cell membrane	Nucleus	Golgi apparatus, membrane	Golgi apparatus, membrane
E9B2D3	Uncharacterized protein		0	no	Cytosol, soluble	Extracellular	Cytosol	Nucleus	Cytosol, soluble
E9B2D4	Uncharacterized protein		0	no	Cytosol, soluble	Nucleus	Cytosol	Nucleus	X, soluble
E9B2E2	Rtt106 domain-containing protein		0	no	Nucleus, soluble	Nucleus	Nucleus	Lysosome/Vacuole/Vesicle	Nucleus, soluble
E9B2E4	Dynein light chain	Cytoplasm [GO:0005737]; dynein complex [GO:0030286]; microtubule [GO:0005874]; motile cilium [GO:0031514]	0	no	Cytosol, soluble	Cytosol	Cytosol	Cytosol	Cytosol, soluble
E9B2E7	Protein kinase domain-containing protein		0	no	Cytosol, soluble	Nucleus	Mitochondria	Nucleus	Nucleus, soluble
E9B2E8	Uncharacterized protein	integral component of membrane [GO:0016021]	1	yes	Cell membrane, membrane	Cell membrane	Extracellular	Cell membrane	Cell membrane, membrane
E9B2F2	Uncharacterized protein		0	no	Cytosol, soluble	Nucleus	Cytosol	Cytosol	Cytosol, soluble
E9B2F6	Uncharacterized protein		0	no	Nucleus, soluble	Nucleus	Nucleus	Nucleus	Nucleus, soluble
E9B2F7	Uncharacterized protein		0	no	Nucleus, soluble	Mitochondria	Mitochondria	Cytosol	X, soluble
E9B2G0	Proteasome regulatory non-ATP-ase subunit 8,putative	proteasome complex [GO:0000502]	0	no	Nucleus, soluble	Cytosol	Nucleus	Cytosol	Cytosol, soluble
E9B2G1	Putative ATP-dependent RNA helicase		0	no	Cytosol, soluble	Nucleus	Nucleus	Cytosol	Cytosol, soluble
E9B2G3	Kinesin motor domain-containing protein		0	no	Cytosol, soluble	Nucleus	Mitochondria	Cytosol	Cytosol, soluble
E9B2G6	40S ribosomal protein S2	small ribosomal subunit [GO:0015935]; cytosol [GO:0005829]	0	no	Cytosol, soluble	Cytosol	Mitochondria	Mitochondria	Cytosol, soluble
E9B2H5	Profilin		0	no	Cytosol, soluble	Nucleus	Nucleus	Cytosol	Cytosol, soluble
E9B2I6	AMMECR1 domain-containing protein		0	no	Cytosol, soluble	Extracellular	Cytosol	Cytosol	Cytosol, soluble
E9B2I8	AKAP7_NLS domain-containing protein		0	no	Mitochondria, soluble	Cytosol/Nucleus	Mitochondria	Secreted	Mitochondria, soluble
E9B2J1	Putative OSM3-like kinesin		0	no	Cytosol, soluble	Cytosol	Nucleus	Cytosol	Cytosol, soluble
E9B2J9	Putative RNA binding protein		0	no	Nucleus, soluble	Mitochondria	Mitochondria	Nucleus	Nucleus, soluble
E9B2K7	Uncharacterized protein		0	no	Cytosol, soluble	Nucleus	Nucleus	Nucleus	Nucleus, soluble
E9B2K8	RRM_8 domain-containing protein		0	no	Cytosol, soluble	Mitochondria	Mitochondria	Secreted	X, soluble
E9B2L1	Phenylalanyl-tRNA synthetase alpha chain,putative	Cytoplasm [GO:0005737]	0	no	Cytosol, soluble	Cytosol	Cytosol	Cytosol	Cytosol, soluble
E9B2L3	Ethanolamine-phosphate cytidylyltransferase,putative (EC 2.7.7.14)		0	no	Cytosol, soluble	Cytosol	Cytosol	ER	Cytosol, soluble
E9B2L5	Protein phosphatase methylesterase 1 (PME-1) (EC 3.1.1.-)		0	no	Mitochondria, soluble	Cytosol	Cytosol/Nucleus	Mitochondria	Mitochondria, soluble
E9B2L9	Uncharacterized protein	Cytoplasm [GO:0005737]; RISC complex [GO:0016442]	0	No	Cytosol, soluble	Cytosol	Cytosol	Cytosol	Cytosol, soluble
E9B2M1	Putative calpain-like cysteine peptidase		0	no	Nucleus, soluble	Mitochondria	Mitochondria	Nucleus	Nucleus, soluble
E9B2M5	Chaperonin containing t-complex protein,putative	Cytoplasm [GO:0005737]	0	no	Cytosol, soluble	Cytosol	Cytosol	Cytosol	Cytosol, soluble
E9B2N1	Putative dynein		0	no	Cytosol, soluble	Cytosol	Nucleus	Cytosol	Cytosol, soluble
E9B2P1	Elongation of fatty acids protein (EC 2.3.1.199) (Very-long-chain 3-oxoacyl-CoA synthase)	integral component of membrane [GO:0016021]	7	no	ER, membrane	Cell membrane	Cell membrane	ER, membrane	ER, membrane
E9B2P5	Proteasome regulatory non-ATP-ase subunit,putative	proteasome regulatory particle [GO:0005838]	0	no	Cytosol, soluble	Cytosol	Cytosol	Nucleus	Cytosol, soluble
E9B2P7	Uncharacterized protein		0	no	Nucleus, soluble	Nucleus	Mitochondria	Nucleus	Nucleus, soluble
E9B2P8	Putative ADP-ribosylation factor GTPase activating protein 1		0	no	Golgi apparatus, membrane	Nucleus	Nucleus	Golgi apparatus	Golgi apparatus, soluble
E9B2Q1	CRAL-TRIO domain-containing protein		0	no	Cytosol, soluble	Cytosol	Cytosol	Mitochondria	Cytosol, soluble
E9B2Q3	Putative RNA polymerase-like protein	DNA-directed RNA polymerase complex [GO:0000428]	0	no	Cytosol, soluble	Mitochondria	Mitochondria	Nucleus	Nucleus, soluble
E9B2Q9	Cleavage and polyadenylation specificity factor-like protein	Nucleus [GO:0005634]	0	yes	Nucleus, soluble	Nucleus	Peroxisome	Nucleus	Nucleus, soluble
E9B2S6	Putative ATP-dependent zinc metallopeptidase (EC 3.4.24.-)	integral component of membrane [GO:0016021]	1	no	ER, membrane	Nucleus	Cytosol	Mitochondria, membrane	X, membrane
E9B2T4	Mannose-6-phosphate isomerase (EC 5.3.1.8)		0	no	Cytosol, soluble	Cytosol	Cytosol	Cytosol	Cytosol, soluble
E9B2U5	PPM-type phosphatase domain-containing protein	integral component of membrane [GO:0016021]	2	no	Golgi apparatus, membrane	Cell membrane	Mitochondria	Nucleus	X, membrane
E9B2U9	Coatomer subunit epsilon	Cytoplasmic vesicle [GO:0031410]; Golgi membrane [GO:0000139]	0	No	Cytosol, soluble	Cytosol	Cytosol	Cytosol	Golgi apparatus, soluble
E9B2V2	Uncharacterized protein		0	yes	Plastid, membrane	Nucleus	Mitochondria	Cytosol	X, soluble
E9B2V9	Superoxide dismutase (EC 1.15.1.1)		0	no	Cytosol, soluble	Extracellular	Cytosol	Mitochondria	Cytosol, soluble
E9B2W1	Putative rab11B GTPase		0	no	Golgi apparatus, membrane	Cytosol	Cytosol	Cytosol	Cytosol, soluble
E9B2W2	Chaperonin HSP60, mitochondrial,putative		0	no	Mitochondria, soluble	Cytosol	Mitochondria	Mitochondria	Mitochondria, soluble
E9B2W9	Uncharacterized protein		0	no	Cytosol, soluble	Nucleus	Cytosol	Cytosol	Cytosol, soluble
E9B2X2	Putative heat shock protein-like protein		0	no	ER, membrane	Cytosol/Nucleus	Cytosol	Cytosol	Cytosol, soluble
E9B2Y1	Putative calpain-like cysteine peptidase	membrane [GO:0016020]	0	no	Cytosol, soluble	Extracellular	Cytosol	Cytosol	Cytosol, soluble
E9B2Y3	Putative ras-related protein rab-2a		0	no	Golgi apparatus, membrane	Cytosol	Cytosol	Cytosol	Cytosol, soluble
E9B2Z5	Uncharacterized protein		0	no	Cytosol, soluble	Extracellular	Cytosol	Nucleus	Cytosol, soluble
E9B2Z9	CSN8_PSD8_EIF3K domain-containing protein	eukaryotic translation initiation factor 3 complex [GO:0005852]	0	no	Cytosol, soluble	Cytosol/Nucleus	Nucleus	Secreted	Cytosol, soluble
E9B301	Small nuclear ribonucleoprotein component-like protein		0	no	Nucleus, soluble	Cytosol/Nucleus	Cytosol/Nucleus	Nucleus	Nucleus, soluble
E9B303	Uncharacterized protein		0	no	Cytosol, soluble	Nucleus	Nucleus	Cytosol	Cytosol, soluble
E9B313	Putative cytochrome-b5 reductase		2	no	Mitochondria, membrane	Extracellular	Mitochondria	Mitochondria	Mitochondria, membrane
E9B333	HD domain-containing protein		0	no	Nucleus, soluble	Nucleus	Nucleus	Nucleus	Nucleus, soluble
E9B343	Putative cystathionine beta-lyase (EC 4.4.1.8)		0	no	Peroxisome, soluble	Cell membrane	Cytosol	Cytosol	Cytosol, soluble
E9B347	VASt domain-containing protein	integral component of membrane [GO:0016021]	2	no	ER, membrane	Cell membrane	Cell membrane	Secreted	X, membrane
E9B350	Putative ribosomal protein L27	ribosome [GO:0005840]	0	no	Cytosol, soluble	Nucleus	Mitochondria	Cytosol	Cytosol, soluble
E9B354	SEC7 domain-containing protein		0	no	Nucleus, soluble	Cell membrane	Mitochondria	Nucleus	Nucleus, soluble
E9B361	Proteasome regulatory non-ATP-ase subunit,putative	proteasome complex [GO:0000502]	0	no	Cytosol, soluble	Cell membrane	Nucleus	Nucleus	Nucleus, soluble
E9B370	Uncharacterized protein		0	no	Golgi apparatus, soluble	Cytosol	Nucleus	Cytosol	Cytosol, soluble
E9B376	nucleoside diphosphate kinase (EC 2.7.4.6)		0	no	Mitochondria, soluble	Cytosol	Mitochondria	Cytosol	Cytosol, soluble
E9B384	AMPK1_CBM domain-containing protein	cilium [GO:0005929]	0	no	Cytosol, soluble	Mitochondria	Mitochondria	Cytosol	Cilium, soluble
E9B387	Serine/threonine-protein phosphatase (EC 3.1.3.16)		0	no	Cytosol, soluble	Cytosol	Cytosol	Mitochondria	Cytosol, soluble
E9B392	Putative ABC transporter	integral component of membrane [GO:0016021]	6	no	Mitochondria, membrane	Cytosol	Cell membrane	Mitochondria, membrane	Mitochondria, membrane
E9B398	TPR_REGION domain-containing protein		0	no	Cytosol, soluble	Nucleus	Nucleus	Cytosol	Cytosol, soluble
E9B399	Uncharacterized protein		0	no	Cytosol, soluble	Nucleus	Cytosol	Cytosol	Cytosol, soluble
E9B3A0	Uncharacterized protein		0	no	Mitochondria, soluble	Mitochondria	Mitochondria	-	Mitochondria, soluble
E9B3A4	Uncharacterized protein		0	no	Cytosol, soluble	Cytosol	Cytosol	Cytosol	Cytosol, soluble
E9B3A6	Putative dynein light intermediate chain	cilium [GO:0005929]; Cytoplasmic dynein complex [GO:0005868]	0	no	Cytosol, soluble	Nucleus	Nucleus	Cytosol	Cilium, soluble
E9B3A9	Glucosamine-6-phosphate isomerase (EC 3.5.99.6) (Glucosamine-6-phosphate deaminase)		0	no	Cytosol, soluble	Cytosol	Peroxisome	Cytosol	Cytosol, soluble
E9B3B0	Putative chaperonin alpha subunit	Cytoplasm [GO:0005737]	0	no	Cytosol, soluble	Mitochondria	Mitochondria	Cytosol	Cytosol, soluble
E9B3B3	Putative chaperone protein DNAj		0	yes	ER, soluble	Extracellular	Extracellular	Nucleus	X, soluble
E9B3B4	Dihydrolipoyl dehydrogenase (EC 1.8.1.4)	cell [GO:0005623]	0	no	Mitochondria, soluble	Mitochondria	Cytosol	Mitochondria	Mitochondria, soluble
E9B3E1	Uncharacterized protein	integral component of membrane [GO:0016021]	1	no	Mitochondria, soluble	Mitochondria	Mitochondria	Secreted	Mitochondria, membrane
E9B3F5	Putative kinetoplast-associated protein p18-2		0	no	Mitochondria, soluble	Nucleus	Mitochondria	Mitochondria	Mitochondria, soluble
E9B3F8	Uncharacterized protein		0	yes	Cytosol, soluble	Extracellular	Mitochondria	Cytosol	Cytosol, soluble
E9B3G5	Putative myosin heavy chain	myosin complex [GO:0016459]	0	no	Cytosol, soluble	Nucleus	Nucleus	Cytosol	Cytosol, soluble
E9B3G8	Putative 60S ribosomal protein L2	ribosome [GO:0005840]	0	no	Cytosol, soluble	Cytosol	Mitochondria	Cytosol	Cytosol, soluble
E9B3H1	Uncharacterized protein		0	no	Cytosol, soluble	Cell membrane	Cell membrane	Nucleus	X, soluble
E9B3H8	Uncharacterized protein		0	no	Mitochondria, soluble	Nucleus	Mitochondria	Cytosol	Mitochondria, soluble
E9B3I8	Uncharacterized protein		0	no	Cytosol, soluble	Mitochondria	Mitochondria	Nucleus	X, soluble
E9B3J9	Uncharacterized protein	integral component of membrane [GO:0016021]	6	no	Cell membrane, membrane	Cell membrane	Cell membrane	Cell membrane	Cell membrane, membrane
E9B3K3	Thiol-dependent reductase 1		0	no	Cytosol, soluble	Cytosol	Mitochondria	Mitochondria	Cytosol, soluble
E9B3L1	Putative ATP-binding cassette protein		0	no	Cytosol, soluble	Nucleus	Nucleus	Cytosol	Cytosol, soluble
E9B3L2	Heat shock protein 83-1		0	no	Cytosol, soluble	Cytosol	Nucleus	Cytosol	Cytosol, soluble
E9B3N0	Putative d-xylulose reductase (EC 1.1.1.19)		1	no	Cytosol, soluble	Cell membrane	Cytosol	Cytosol	Cytosol, soluble
E9B3P3	Uncharacterized protein		0	no	Cytosol, soluble	Cytosol	Nucleus	Secreted	Cytosol, soluble
E9B3R5	Putative 2,4-dienoyl-coa reductase fadh1 (EC 1.3.1.34)	Cytoplasm [GO:0005737]	0	no	Peroxisome, soluble	Cytosol	Mitochondria	Secreted	Cytosol, soluble
E9B3U1	Uncharacterized protein	integral component of membrane [GO:0016021]	1	no	Mitochondria, soluble	Mitochondria	Mitochondria	Secreted	Mitochondria, membrane
E9B3U3	Putative guanylate kinase (EC 2.7.4.8)		0	no	Cytosol, soluble	Mitochondria	Mitochondria	Cytosol	Cytosol, soluble
E9B3U9	Putative pumilio protein		0	no	Cytosol, soluble	Cytosol	Cytosol/Nucleus	Cytosol	Cytosol, soluble
E9B3W9	Cysteine conjugate beta-lyase,aminotransferase-like protein		0	no	Peroxisome, soluble	Cytosol/Nucleus	Cytosol	Cytosol	Cytosol, soluble
E9B3X5	Putative mitogen activated protein kinase		0	no	Cytosol, soluble	Cytosol	Nucleus	Nucleus	Cytosol/Nucleus, soluble
E9B3Z8	Putative peptidase M20/M25/M40		0	no	Cytosol, soluble	Cytosol	Cytosol	Cytosol	Cytosol, soluble
E9B400	Peptidyl-prolyl cis-trans isomerase (PPIase) (EC 5.2.1.8)		1	no	Plastid, soluble	Cytosol	Mitochondria	Cytosol	Cytosol, soluble
E9B423	nucleolar GTP-binding protein 1	nucleolus [GO:0005730]	0	no	Nucleus, soluble	Nucleus	Cytosol/Nucleus	Nucleus	Nucleus, soluble
E9B430	Putative phosphoribosylpyrophosphate synthetase (EC 2.7.6.1)		0	no	Cytosol, soluble	Cytosol	Cytosol/Nucleus	Cytosol	Cytosol, soluble
E9B444	Uncharacterized protein		0	yes	Mitochondria, soluble	Cell membrane	Mitochondria	Secreted	Mitochondria, soluble
E9B453	WD_REPEATS_REGION domain-containing protein		0	no	Nucleus, soluble	Nucleus	Cytosol	Nucleus	Nucleus, soluble
E9B463	Uncharacterized protein		0	no	Mitochondria, soluble	Cytosol	Mitochondria	Nucleus	Mitochondria, soluble
E9B465	Glycosyl hydrolase-like protein	Cytoplasm [GO:0005737]	0	no	Cytosol, soluble	Nucleus	Mitochondria	Cytosol	Cytosol, soluble
E9B466	Uncharacterized protein		0	no	Golgi apparatus, membrane	Nucleus	Nucleus	Cytosol	X, soluble
E9B467	MYND-type domain-containing protein		0	no	Cytosol, soluble	Mitochondria	Mitochondria	Cytosol	Cytosol, soluble
E9B469	UDP-glucose 4-epimerase (EC 5.1.3.2)		0	no	Cytosol, soluble	Cytosol/Mitochondria	Cytosol	Cytosol	Cytosol, soluble
E9B473	Succinyl-CoA:3-ketoacid-coenzyme A transferase (EC 2.8.3.5)	Mitochondrion [GO:0005739]	0	no	Mitochondria, soluble	Cytosol	Mitochondria	Mitochondria	Mitochondria, soluble
E9B478	Putative heat shock protein		0	no	Cytosol, soluble	Nucleus	Nucleus	Cytosol	Cytosol, soluble
E9B483	Uncharacterized protein		0	no	Golgi apparatus, soluble	Nucleus	Nucleus	Cytosol	Nucleus, soluble
E9B485	Uncharacterized protein		0	no	Nucleus, soluble	Nucleus	Cell membrane	Nucleus	Nucleus, soluble
E9B489	Uncharacterized protein	radial spoke [GO:0001534]	0	no	Cytosol, soluble	Cytosol/Nucleus	Cytosol	Nucleus	Cytosol, soluble
E9B493	Putative carboxypeptidase (EC 3.4.17.19)		0	no	Cytosol, soluble	Cytosol	Cytosol	Cytosol	Cytosol, soluble
E9B494	Isocitrate dehydrogenase [NADP] (EC 1.1.1.42)		0	no	Cytosol, soluble	Cytosol	Cytosol	Mitochondria	Cytosol, soluble
E9B496	Putative aminopeptidase (EC 3.4.11.-)	Cytoplasm [GO:0005737]	0	no	Peroxisome, soluble	Cell membrane	Mitochondria	Mitochondria	Mitochondria, soluble
E9B4A0	Putative enoyl-CoA hydratase/Enoyl-CoA isomerase/3-hydroxyacyl-CoA dehydrogenase (EC 1.1.1.35) (EC 4.2.1.17)		0	no	Peroxisome, soluble	Cell membrane	Cell membrane	Peroxisome	Glycosome, soluble
E9B4A1	mitochondrial processing peptidase alpha subunit,putative		0	no	Mitochondria, soluble	Mitochondria	Mitochondria	Cytosol	Mitochondria, soluble
E9B4A3	Putative dynein intermediate chain		0	no	Cytosol, soluble	Nucleus	Mitochondria	Cytosol	Cytosol, soluble
E9B4B4	Putative translation initiation factor IF-2		0	no	Cytosol, soluble	Cytosol	Cytosol/Nucleus	Cytosol	Cytosol, soluble
E9B4C0	Uncharacterized protein		0	no	Mitochondria, membrane	Mitochondria	Mitochondria	Mitochondria	Mitochondria, soluble
E9B4C1	Transcription elongation factor-like protein	Nucleus [GO:0005634]	0	no	Nucleus, soluble	Nucleus	Cytosol/Nucleus	Nucleus	Nucleus, soluble
E9B4C7	Uncharacterized protein	integral component of membrane [GO:0016021]	1	no	ER, membrane	Cell membrane	Cell membrane	Secreted	X, membrane
E9B4D3	Uncharacterized protein		0	yes	Cytosol, soluble	Extracellular	Mitochondria	Nucleus	X, soluble
E9B4D5	Uncharacterized protein		0	no	Cytosol, soluble	Cytosol/Nucleus	Cytosol	Secreted	Cytosol, soluble
E9B4D6	Uncharacterized protein		0	no	Nucleus, soluble	Nucleus	Mitochondria	Nucleus	Nucleus, soluble
E9B4D9	Uncharacterized protein		0	no	Nucleus, soluble	Nucleus	Mitochondria	Nucleus	Nucleus, soluble
E9B4E2	Uncharacterized protein		0	no	Cytosol, soluble	Nucleus	Nucleus	Nucleus	Nucleus, soluble
E9B4F8	Small nuclear ribonucleoprotein Sm D2 (Sm-D2) (snRNP core protein D2)	small nuclear ribonucleoprotein complex [GO:0030532]	0	no	Nucleus, soluble	Cytosol	Nucleus	Nucleus	Nucleus, soluble
E9B4G0	Coatomer subunit beta'	COPI-coated vesicle membrane [GO:0030663]; Golgi membrane [GO:0000139]; membrane coat [GO:0030117]	0	no	Cytosol, soluble	Cytosol	Cytosol	Cytosol	Lysosome/Vacuole/Vesicle, membrane
E9B4G7	Uncharacterized protein		2	no	ER, membrane	Extracellular	Mitochondria	ER, membrane	ER, membrane
E9B4H3	Putative ascorbate-dependent peroxidase (EC 1.11.1.11)		0	yes	Mitochondria, soluble	Extracellular	Extracellular	Peroxisome, membrane	X, soluble
E9B4H8	Putative adenylate kinase (EC 2.7.4.3)		0	no	Mitochondria, soluble	Cytosol	Cytosol/Nucleus	Cytosol	Cytosol, soluble
E9B4I1	Malate dehydrogenase (EC 1.1.1.37)		0	yes	Mitochondria, soluble	Mitochondria	Mitochondria	Mitochondria	Mitochondria, soluble
E9B4I2	Putative malate dehydrogenase (EC 1.1.1.37)		0	yes	Cytosol, soluble	Extracellular	Mitochondria	Mitochondria	Mitochondria, soluble
E9B4I3	Malate dehydrogenase (EC 1.1.1.37)		0	yes	Cytosol, soluble	Extracellular	Mitochondria	Mitochondria	Mitochondria, soluble
E9B4I7	Uncharacterized protein		0	no	Cytosol, soluble	Cytosol	Cytosol	Secreted	Cytosol, soluble
E9B4J1	IFT81_CH domain-containing protein	cilium [GO:0005929]; intraciliary transport particle B [GO:0030992]	0	no	Cytosol, soluble	Cytosol/Nucleus	Nucleus	Cytosol	Cilium, soluble
E9B4J8	Uncharacterized protein		0	no	Nucleus, soluble	Nucleus	Peroxisome	Nucleus	Nucleus, soluble
E9B4K3	Eukaryotic translation initiation factor 5,putative		0	no	Nucleus, soluble	Cytosol	Cytosol	Nucleus	Nucleus, soluble
E9B4K6	Uncharacterized protein (Fragment)		0	yes	Extracellular, soluble	Cell membrane	Extracellular	-	Secreted, soluble
E9B4K7	Uncharacterized protein (Fragment)		0	no	Extracellular, soluble	Cytosol/Nucleus	Cytosol	Secreted	Secreted, soluble
E9B4K9	Uncharacterized protein		0	no	Cytosol, soluble	Cytosol	Nucleus	Cytosol	Cytosol, soluble
E9B4L2	40S ribosomal protein S25	ribosome [GO:0005840]	0	no	Cytosol, soluble	Nucleus	Nucleus	Cytosol	Cytosol, soluble
E9B4L6	Putative calcium channel protein (Putative ion transporter)	integral component of membrane [GO:0016021]	21	no	Cell membrane, membrane	Cell membrane	Cell membrane	Lysosome/Vacuole/Vesicle, membrane	Cell membrane, membrane
E9B4L7	Putative importin beta-1 subunit	Nucleus [GO:0005634]	0	no	Cytosol, soluble	Cytosol/Nucleus	Cytosol	Cytosol	Nucleus, soluble
E9B4M3	Uncharacterized protein		0	no	Cytosol, soluble	Cytosol	Cytosol	Cytosol	Cytosol, soluble
E9B4M4	Putative cysteine-leucine rich protein	cilium [GO:0005929]	0	no	Nucleus, soluble	Cytosol	Nucleus	Cytosol	Cilium, soluble
E9B4M5	Uncharacterized protein		0	no	Cytosol, soluble	Nucleus	Mitochondria	Secreted	X, soluble
E9B4N4	Proteasome regulatory non-ATP-ase subunit 11,putative (19s proteasome regulatory subunit,metallo-peptidase, clan mp, family m67)	proteasome complex [GO:0000502]	0	no	Cytosol, soluble	Mitochondria	Nucleus	Nucleus	Nucleus, soluble
E9B4N7	Uncharacterized protein		0	no	Cytosol, soluble	Cytosol	Cytosol/Nucleus	Cytosol	Cytosol, soluble
E9B4N8	Uncharacterized protein		0	no	Cytosol, soluble	Cytosol	Cytosol/Nucleus	Cytosol	Cytosol, soluble
E9B4Q3	Elongation factor 1-beta	eukaryotic translation elongation factor 1 complex [GO:0005853]	0	no	Cytosol, soluble	Cytosol	Peroxisome	Nucleus	Cytosol, soluble
E9B4Q8	Uncharacterized protein		0	no	Nucleus, soluble	Mitochondria	Mitochondria	Nucleus	Nucleus, soluble
E9B4S1	p-glycoprotein	integral component of membrane [GO:0016021]	12	no	Cell membrane, membrane	Cell membrane	Cell membrane	Cell membrane	Cell membrane, membrane
E9B4S5	Uncharacterized protein		0	no	Cytosol, soluble	Nucleus	Mitochondria	Cytosol	Cytosol, soluble
E9B4V5	Uncharacterized protein		0	no	Nucleus, soluble	Nucleus	Cytosol	Nucleus	Nucleus, soluble
E9B4V9	Uncharacterized protein		0	no	Cytosol, soluble	Nucleus	Nucleus	Cytosol	Cytosol, soluble
E9B4W6	D-isomer specific 2-hydroxyacid dehydrogenase-like protein		0	no	Cytosol, soluble	Extracellular	Cytosol	Cytosol	Cytosol, soluble
E9B4X4	Uncharacterized protein	integral component of membrane [GO:0016021]	1	no	Lysosome/Vacuole/Vesicle, membrane	Cell membrane	Cytosol	Secreted	X, membrane
E9B4X7	Uncharacterized protein		0	no	Cytosol, soluble	Cytosol	Cytosol	Cytosol	Cytosol, soluble
E9B4Y5	Putative pyroglutamyl-peptidase I (PGP) (Cysteine peptidase, clan cf, family c15,putative)		0	no	Cytosol, soluble	Cytosol	Cytosol	Secreted	Cytosol, soluble
E9B4Y7	Uncharacterized protein		0	no	Cytosol, soluble	Nucleus	Nucleus	Cytosol	Cytosol, soluble
E9B4Y8	Uncharacterized protein		0	no	Cytosol, soluble	Cytosol/Nucleus	Cytosol	Nucleus	Cytosol, soluble
E9B506	Thioredoxin domain-containing protein	cell [GO:0005623]	0	yes	ER, soluble	Extracellular	Mitochondria	Mitochondria	Mitochondria, soluble
E9B515	Putative G-actin binding protein (Putative twinfilin)		0	no	Nucleus, soluble	Cytosol/Nucleus	Cytosol	Nucleus	Nucleus, soluble
E9B520	Putative asparaginyl-tRNA synthetase (EC 6.1.1.22)	Cytoplasm [GO:0005737]	0	yes	Mitochondria, membrane	Nucleus	Mitochondria	Cytosol	Mitochondria, soluble
E9B525	Putative centrin		0	no	Nucleus, soluble	Mitochondria	Nucleus	Cytosol	Nucleus, soluble
E9B528	Glycosyltransferase-like protein (EC 2.4.1.-)	integral component of membrane [GO:0016021]	2	no	ER, membrane	ER	Cytosol	ER, membrane	ER, membrane
E9B531	SEC7 domain-containing protein		0	no	Cytosol, soluble	Cell membrane	Cell membrane	Cytosol	Cytosol, soluble
E9B533	Putative ribosomal protein l35a	ribosome [GO:0005840]	0	no	Cytosol, soluble	Nucleus	Mitochondria	Cytosol	Cytosol, soluble
E9B544	Uncharacterized protein		0	no	Cytosol, soluble	Cytosol	Nucleus	Cytosol	Cytosol, soluble
E9B545	Uncharacterized protein		0	no	Cytosol, soluble	Nucleus	Nucleus	Cytosol	Cytosol, soluble
E9B548	Uncharacterized protein		0	no	Cytosol, soluble	Nucleus	Nucleus	Cytosol	Cytosol, soluble
E9B549	Alba domain-containing protein		0	no	Nucleus, soluble	Cytosol/Nucleus	Nucleus	Cytosol	Nucleus, soluble
E9B552	RuvB-like helicase (EC 3.6.4.12)	Ino80 complex [GO:0031011]; NuA4 histone acetyltransferase complex [GO:0035267]; R2TP complex [GO:0097255]	0	no	Nucleus, soluble	Cytosol	Nucleus	Nucleus	Nucleus, soluble
E9B560	RRM domain-containing protein		0	no	Nucleus, soluble	Cytosol	Nucleus	Nucleus	Nucleus, soluble
E9B570	Uncharacterized protein	signal recognition particle, endoplasmic reticulum targeting [GO:0005786]	0	no	Nucleus, soluble	Nucleus	Nucleus	Nucleus	Nucleus, soluble
E9B573	Regulatory subunit of protein kinase a-like protein		0	no	Cytosol, soluble	Nucleus	Mitochondria/Nucleus	Cytosol	Cytosol, soluble
E9B578	Putative ribosomal protein L3	ribosome [GO:0005840]	0	no	Cytosol, soluble	Cytosol	Mitochondria	Cytosol	Cytosol, soluble
E9B584	Uncharacterized protein		0	no	Cytosol, soluble	Mitochondria	Mitochondria	Cytosol	Cytosol, soluble
E9B587	DM10 domain-containing protein		0	no	Cytosol, soluble	Cytosol	Cytosol	Cytosol	Cytosol, soluble
E9B594	cytochrome b5 heme-binding domain-containing protein	integral component of membrane [GO:0016021]	1	no	ER, membrane	Extracellular	Cytosol	Secreted	Secreted, membrane
E9B599	Uncharacterized protein		0	no	Peroxisome, soluble	Nucleus	Cytosol	Cytosol	Cytosol, soluble
E9B5A0	Uncharacterized protein	integral component of membrane [GO:0016021]	1	no	Mitochondria, membrane	Extracellular	Mitochondria	Nucleus	Mitochondria, membrane
E9B5A8	Epimerase domain-containing protein	integral component of membrane [GO:0016021]	2	no	Peroxisome, membrane	Cell membrane	Cytosol	Cytosol	X, membrane
E9B5C7	Glucose-6-phosphate 1-epimerase (EC 5.1.3.15)		0	no	Cytosol, soluble	Nucleus	Cytosol/Nucleus	Secreted	Cytosol, soluble
E9B5D2	Cleavage and polyadenylation specificity factor,putative		0	no	Cytosol, soluble	Cytosol	Cytosol	Nucleus	Cytosol, soluble
E9B5D3	DNA topoisomerase I (EC 5.6.2.1) (DNA topoisomerase 1)	chromosome [GO:0005694]	0	no	Nucleus, soluble	Nucleus	Nucleus	Nucleus	Nucleus, soluble
E9B5D6	Uncharacterized protein		0	no	Cytosol, soluble	Cytosol	Cytosol/Mitochondria	Cytosol	Cytosol, soluble
E9B5D9	RuvB-like helicase (EC 3.6.4.12)	Ino80 complex [GO:0031011]; NuA4 histone acetyltransferase complex [GO:0035267]; R2TP complex [GO:0097255]	0	no	Cytosol, soluble	Cytosol	Cytosol	Nucleus	Nucleus, soluble
E9B5E5	ANK_REP_REGION domain-containing protein		0	no	Cytosol, soluble	Cytosol	Cytosol	Nucleus, Membrane	Cytosol, soluble
E9B5E9	Adenosine kinase-like protein (EC 2.7.1.20)		0	no	Cytosol, soluble	Cytosol/Nucleus	Cytosol	Cytosol	Cytosol, soluble
E9B5F7	Transmembrane 9 superfamily member	integral component of membrane [GO:0016021]	9	yes	Lysosome/Vacuole/Vesicle, membrane	Cell membrane	Cell membrane	Golgi apparatus, membrane	X, membrane
E9B5F8	Vacuolar ATP synthase catalytic subunit A,putative (EC 3.6.3.14)	proton-transporting V-type ATPase, V1 domain [GO:0033180]	0	no	Cytosol, soluble	Cytosol	Cytosol	Cytosol	lysosome/vacuole/vesicle, soluble
E9B5G5	Serine palmitoyltransferase-like protein (EC 2.3.1.50)	integral component of membrane [GO:0016021]	1	no	ER, membrane	Cell membrane	Cytosol	ER, membrane	ER, membrane
E9B5H9	Small nuclear ribonucleoprotein Sm D3 (Sm-D3) (snRNP core protein D3)	spliceosomal complex [GO:0005681]	0	no	Nucleus, soluble	Cytosol	Mitochondria	Nucleus	Nucleus, soluble
E9B5I1	Putative dynein heavy chain	dynein complex [GO:0030286]	0	No	Cytosol, soluble	Cell membrane	Cell membrane	Cytosol	Cytosol, soluble
E9B5I2	Uncharacterized protein	integral component of membrane [GO:0016021]	1	no	Golgi apparatus, membrane	Cell membrane	Extracellular	Secreted	Secreted, membrane
E9B5J2	AP-1 complex subunit gamma	AP-1 adaptor complex [GO:0030121]; Cytoplasmic vesicle [GO:0031410]; Cytoplasmic vesicle [GO:0031410]	0	no	Cytosol, soluble	Cell membrane	Mitochondria	Golgi apparatus	Lysosome/Vacuole/Vesicle, membrane
E9B5J3	nucleolar protein family a member-like protein	ribonucleoprotein complex [GO:1990904]	0	no	Cytosol, soluble	Nucleus	Cytosol	Nucleus	Nucleus, soluble
E9B5K1	Ubiquitin carboxyl-terminal hydrolase (EC 3.4.19.12)		0	no	Cytosol, soluble	Mitochondria	Mitochondria	Nucleus	X, soluble
E9B5K2	Casc1_N domain-containing protein		0	no	Cytosol, soluble	Nucleus	Nucleus	Nucleus	Nucleus, soluble
E9B5K5	Uncharacterized protein		0	yes	ER, soluble	Cytosol	Nucleus	Cytosol	Cytosol, soluble
E9B5K7	Uncharacterized protein		0	no	Mitochondria, soluble	Cell membrane	Mitochondria	Mitochondria	Mitochondria, soluble
E9B5K8	EMC1_C domain-containing protein	ER membrane protein complex [GO:0072546]	1	yes	ER, membrane	Cell membrane	Cell membrane	ER, membrane	ER, membrane
E9B5L1	Putative dynein heavy chain	dynein complex [GO:0030286]	0	No	Cytosol, soluble	Mitochondria	Mitochondria	Cytosol	Cytosol, soluble
E9B5L5	Uncharacterized protein		0	no	Cytosol, soluble	Extracellular	Mitochondria	secreted	Secreted, soluble
E9B5M6	Coatomer subunit alpha	COPI vesicle coat [GO:0030126]; Golgi membrane [GO:0000139]	0	no	Cytosol, soluble	Mitochondria	Peroxisome	Cytosol	Golgi apparatus, soluble
E9B5M9	Proteasome subunit beta (EC 3.4.25.1)	Cytoplasm [GO:0005737]; Nucleus [GO:0005634]; proteasome core complex [GO:0005839]	0	no	Mitochondria, soluble	Cytosol	Cytosol	Cytosol	Cytosol/ Nucleus, soluble
E9B5P0	Pyruvate kinase (EC 2.7.1.40) (Fragment)		0	no	Cytosol, soluble	Cell membrane	Mitochondria	Cytosol	Cytosol, soluble
E9B5P1	Pyruvate kinase (EC 2.7.1.40)		0	no	Cytosol, soluble	Mitochondria	Mitochondria	Cytosol	Cytosol, soluble
E9B5P3	Putative 2-oxoisovalerate dehydrogenase beta subunit,mitochondrial (EC 1.2.4.4)		0	no	Mitochondria, soluble	Mitochondria	Mitochondria	Mitochondria	Mitochondria, soluble
E9B5P5	Prohibitin	integral component of membrane [GO:0016021]; mitochondrial inner membrane [GO:0005743]	0	no	Mitochondria, membrane	Mitochondria	Extracellular	Mitochondria, membrane	Mitochondria, membrane
E9B5P8	Uncharacterized protein	mitochondrial respiratory chain complex III [GO:0005750]	0	no	Mitochondria, membrane	Mitochondria	Mitochondria	Mitochondria	Mitochondria, soluble
E9B5Q2	Uncharacterized protein	integral component of membrane [GO:0016021]	0	no	Mitochondria, membrane	Mitochondria	Mitochondria	Secreted	Mitochondria, membrane
E9B5Q7	FCP1 homology domain-containing protein		0	no	Nucleus, soluble	Cytosol	Nucleus	Nucleus	Nucleus, soluble
E9B5R2	60S ribosomal protein L30	ribosome [GO:0005840]	0	no	Cytosol, soluble	Mitochondria	Mitochondria	Cytosol	Cytosol, soluble
E9B5S0	Putative serine palmitoyltransferase (EC 2.3.1.50)		1	no	ER, membrane	Cytosol	Mitochondria	ER, membrane	ER, membrane
E9B5S1	Putative short chain dehydrogenase		5	no	ER, membrane	Extracellular	Extracellular	ER, membrane	Er, membrane
E9B5S3	Uncharacterized protein		0	no	Mitochondria, soluble	Mitochondria	Mitochondria	Cytosol	Mitochondria, soluble
E9B5S4	Enoyl-CoA hydratase/isomerase family protein,conserved		0	no	Mitochondria, soluble	Mitochondria	Mitochondria	Mitochondria	Mitochondria, soluble
E9B5S5	Putative ATP-dependent DEAD-box RNA helicase		0	no	Cytosol, soluble	Nucleus	Nucleus	Cytosol	Cytosol, soluble
E9B5T8	Uncharacterized protein		0	no	Nucleus, soluble	Nucleus	Cell membrane	Nucleus	Nucleus, soluble
E9B5U1	60S ribosomal protein L18a	ribosome [GO:0005840]	0	no	Cytosol, soluble	Mitochondria	Nucleus	Cytosol	Cytosol, soluble
E9B5U2	Uncharacterized protein		0	yes	Cytosol, soluble	Nucleus	Mitochondria	Nucleus	Nucleus, soluble
E9B5V0	Putative vacuolar ATP synthase subunit d (EC 3.6.3.14)		0	no	Cytosol, soluble	Cytosol	Mitochondria	Nucleus	Cytosol, soluble
E9B5V5	Putative proteasome activator protein pa26	proteasome activator complex [GO:0008537]	0	no	Nucleus, soluble	Cytosol/Nucleus	Cytosol/Mitochondria	Nucleus	Nucleus, soluble
E9B5V6	Conserved CBS domain protein		0	no	Cytosol, soluble	Cell membrane	Cytosol	Nucleus	Cytosol, soluble
E9B5W2	Putative aspartate aminotransferase		0	no	Cytosol, soluble	Cytosol	Mitochondria	Cytosol	Cytosol, soluble
E9B5X5	PSP1 C-terminal domain-containing protein		0	no	Cytosol, soluble	Nucleus	Nucleus	Cytosol	Cytosol, soluble
E9B5X7	Putative aldose 1-epimerase (EC 5.1.3.3)		0	no	Cytosol, soluble	Cytosol	Cytosol	Secreted	Cytosol, soluble
E9B5X8	Aldose 1-epimerase-like protein		0	no	Cytosol, soluble	Mitochondria	Peroxisome	Secreted	X, soluble
E9B5X9	Uncharacterized protein		0	no	Cytosol, soluble	Nucleus	Cytosol	Nucleus	Cytosol/Nucleus, soluble
E9B5Y1	Putative casein kinase		0	no	Cytosol, soluble	Cytosol	Cytosol	Cytosol	Cytosol, soluble
E9B5Y3	Cupin_5 domain-containing protein		0	no	Cytosol, soluble	Cytosol	Cytosol/Nucleus	Cytosol	Cytosol, soluble
E9B5Z0	Uncharacterized protein		0	no	ER, membrane	Cytosol	Peroxisome	Cytosol	Cytosol, soluble
E9B5Z5	Putative oligosaccharyl transferase subunit	integral component of membrane [GO:0016021]	13	no	ER, membrane	Cell membrane	Cell membrane	ER, membrane	ER, membrane
E9B5Z7	Putative NADH-dependent fumarate reductase		0	no	Cytosol, soluble	Cytosol	Peroxisome	Mitochondria	Cytosol, soluble
E9B5Z8	Putative NADH-dependent fumarate reductase		0	yes	Peroxisome, soluble	Mitochondria	Mitochondria	Mitochondria	Mitochondria, soluble
E9B601	Putative short chain dehydrogenase		0	no	Cytosol, soluble	Mitochondria	Cytosol	Cytosol	Cytosol, soluble
E9B602	Putative short chain dehydrogenase		0	no	Peroxisome, soluble	Mitochondria	Mitochondria	Cytosol	X, soluble
E9B604	Thioredoxin-like protein	cell [GO:0005623]	0	no	Cytosol, soluble	Extracellular	Cytosol	Mitochondria	Cytosol, soluble
E9B605	AAA domain-containing protein		0	yes	Mitochondria, membrane	Cytosol	Mitochondria	Nucleus	Mitochondria, soluble
E9B609	Putative ubiquitin-conjugating enzyme e2 (EC 6.3.2.19)		0	no	Nucleus, soluble	Cytosol	Nucleus	Cytosol	X, soluble
E9B612	Thioredoxin domain-containing protein	cell [GO:0005623]; integral component of membrane [GO:0016021]	1	yes	ER, membrane	Extracellular	Cell membrane	Mitochondria	X, membrane
E9B617	mitochondrial processing peptidase, beta subunit,putative,metallo-peptidase, Clan ME, Family M16		0	no	Mitochondria, soluble	Mitochondria	Mitochondria	Mitochondria	Mitochondria, soluble
E9B620	Putative threonyl-tRNA synthetase	Cytoplasm [GO:0005737]	0	no	Cytosol, soluble	Nucleus	Cytosol	Cytosol	Cytosol, soluble
E9B625	Uncharacterized protein		0	no	Mitochondria, membrane	Cell membrane	Cell membrane	Mitochondria, membrane	Mitochondria, membrane
E9B627	Arginase (EC 3.5.3.1)		0	no	Cytosol, soluble	Cytosol	Peroxisome	Cytosol	Cytosol, soluble
E9B632	Putative reiske iron-sulfur protein (EC 1.10.2.2)	integral component of membrane [GO:0016021]	0	no	Mitochondria, membrane	Mitochondria	Peroxisome	Mitochondria, membrane	Mitochondria, membrane
E9B652	Dynein-associated roadblock protein-like protein		0	yes	Plastid, soluble	Cell membrane	Mitochondria	Cytosol	X, soluble
E9B660	Uncharacterized protein		0	no	Cytosol, soluble	Cell membrane	Cell membrane	Cytosol	Cytosol, soluble
E9B662	Putative COP-coated vesicle membrane protein gp25L (Putative er--golgi transport protein gp25l)	endoplasmic reticulum membrane [GO:0005789]; integral component of membrane [GO:0016021]	1	yes	ER, membrane	Extracellular	ER	ER, membrane	ER, membrane
E9B665	Putative 60S ribosomal protein L5	ribosome [GO:0005840]	0	no	Cytosol, soluble	Nucleus	Mitochondria	Cytosol	Cytosol, soluble
E9B669	Putative 60S Ribosomal protein L36	ribosome [GO:0005840]	0	no	Cytosol, soluble	Nucleus	Mitochondria	Cytosol	Cytosol, soluble
E9B686	Putative calcium motive P-type ATPase (EC 3.6.3.-)	integral component of membrane [GO:0016021]	10	no	Cell membrane, membrane	Cell membrane	Cell membrane	Cell membrane	Cell membrane, membrane
E9B687	Putative kinesin		0	no	Cytosol, soluble	Mitochondria	Mitochondria	Cytosol	Cytosol, soluble
E9B689	Uncharacterized protein		0	no	Nucleus, soluble	Nucleus	Nucleus	Nucleus	Nucleus, soluble
E9B694	Uncharacterized protein		2	yes	Mitochondria, membrane	Extracellular	Cell membrane	ER, membrane	X, membrane
E9B695	Adenine aminohydrolase		0	no	Cytosol, soluble	Cytosol	Cytosol	Secreted	Cytosol, soluble
E9B699	Putative RNA-binding protein		0	no	Nucleus, soluble	Extracellular	Nucleus	Mitochondria	Nucleus, soluble
E9B6A2	Kinetoplastid membrane protein-11		0	no	Cytosol, soluble	Cytosol	Cytosol/Nucleus	Cytosol	Cytosol, soluble
E9B6B3	Uncharacterized protein		0	no	Cytosol, soluble	Cell membrane	Cytosol	Cytosol	Cytosol, soluble
E9B6B5	Putative aminopeptidase P		0	no	Cytosol, soluble	Cytosol	Cytosol	Mitochondria	Cytosol, soluble
E9B6C0	WD_REPEATS_REGION domain-containing protein		2	yes	Cytosol, soluble	Cell membrane	Mitochondria	Nucleus	X, soluble
E9B6D7	Uncharacterized protein	integral component of membrane [GO:0016021]	0	yes	Mitochondria, membrane	Mitochondria	Mitochondria	Cytosol	Mitochondria, membrane
E9B6F2	Putative acyl-CoA dehydrogenase		0	no	Mitochondria, soluble	Mitochondria	Mitochondria	Mitochondria	Mitochondria, soluble
E9B6F3	Galactokinase-like protein	Cytoplasm [GO:0005737]	0	no	Cytosol, soluble	Nucleus	Peroxisome	Secreted	Cytosol, soluble
E9B6H0	Uncharacterized protein		0	no	Cytosol, soluble	Cytosol	Cytosol	Secreted	Cytosol, soluble
E9B6H7	Putative chaperone protein DNAj		0	yes	Mitochondria, membrane	Mitochondria	Mitochondria	Cytosol	Mitochondria, soluble
E9B6I1	1-alkyl-2-acetylglycerophosphocholine esterase (EC 3.1.1.47)		1	no	ER, membrane	Cell membrane	Cytosol	Cytosol	X, membrane
E9B6I5	Putative ubiquitin-activating enzyme e1		2	no	Cytosol, soluble	Cytosol	Cytosol	Nucleus	Cytosol, soluble
E9B6I6	Uncharacterized protein		0	no	Cytosol, soluble	Cytosol/Nucleus	Cytosol	Cytosol	Cytosol, soluble
E9B6I9	Putative ATP-dependent RNA helicase		0	no	Cytosol, soluble	Nucleus	Nucleus	Cytosol	Cytosol, soluble
E9B6J0	Uncharacterized protein	integral component of membrane [GO:0016021]	1	no	Cell membrane, membrane	Cell membrane	Mitochondria	Secreted	Cell membrane, membrane
E9B6J5	Riboflavin kinase/fmn adenylyltransferase-like protein		0	no	Cytosol, soluble	Mitochondria	Mitochondria	Cytosol	Cytosol, soluble
E9B6K1	Uncharacterized protein		0	no	Cytosol, soluble	Mitochondria	Mitochondria	Cytosol	Cytosol, soluble
E9B6K2	Putative cystathione gamma lyase (EC 2.5.1.-)		0	no	Cytosol, soluble	Cytosol	Cytosol	Cytosol	Cytosol, soluble
E9B6K7	Putative 60S ribosomal subunit protein L31	ribosome [GO:0005840]	0	no	Cytosol, soluble	Nucleus	Mitochondria/Nucleus	Cytosol	Cytosol, soluble
E9B6L0	LRRcap domain-containing protein	cilium [GO:0005929]	0	no	Cytosol, soluble	Mitochondria	Extracellular	Cell membrane	Cilium, soluble
E9B6L3	6-phosphogluconate dehydrogenase, decarboxylating (EC 1.1.1.44)		0	no	Cytosol, soluble	Cytosol	Cytosol	Cytosol	Cytosol, soluble
E9B6L6	Uncharacterized protein		0	no	Peroxisome, membrane	Nucleus	Mitochondria	Nucleus	Nucleus, soluble
E9B6M8	Uncharacterized protein		0	no	Mitochondria, soluble	Nucleus	Nucleus	Nucleus	Nucleus, soluble
E9B6N3	KH domain-containing protein		0	no	Nucleus, soluble	Cytosol	Cytosol	nucleus	X, soluble
E9B6P8	Putative Gim5A protein (Glycosomal membrane protein)	integral component of peroxisomal membrane [GO:0005779]	3	no	Peroxisome, membrane	Extracellular	Mitochondria	Secreted	Glycosome, membrane
E9B6Q0	Uncharacterized protein		0	no	Golgi apparatus, soluble	Cytosol	Nucleus	Cytosol	Cytosol, soluble
E9B6Q4	Putative 60S ribosomal protein L27A/L29	large ribosomal subunit [GO:0015934]	0	no	Cytosol, soluble	Mitochondria	Mitochondria	Cytosol	Cytosol, soluble
E9B6Q7	Putative 60S ribosomal protein L23	ribosome [GO:0005840]	0	no	Mitochondria, soluble	Cytosol	Mitochondria	Mitochondria	Mitochondria, soluble
E9B6R2	Proteasome subunit beta (EC 3.4.25.1)	Cytoplasm [GO:0005737]; Nucleus [GO:0005634]; proteasome core complex [GO:0005839]	0	no	Cytosol, soluble	Cytosol	Cytosol	Cytosol	Cytosol/ Nucleus, soluble
E9B6R3	30S Ribosomal protein S17-like protein	ribosome [GO:0005840]	0	no	Mitochondria, soluble	Nucleus	Mitochondria	Mitochondria	Mitochondria, soluble
E9B6R4	T-complex protein 1 subunit eta (TCP-1-eta) (CCT-eta)	Cytoplasm [GO:0005737]	0	no	Cytosol, soluble	Cytosol	Cytosol	Cytosol	Cytosol, soluble
E9B6R5	Putative nucleoside diphosphate kinase (EC 2.7.4.6)		0	no	Cytosol, soluble	Cytosol	Cytosol	Cytosol	Cytosol, soluble
E9B6R7	Calmodulin-like protein (Ef hand containing protein)		0	no	Cytosol, soluble	Cytosol	Cytosol	Cytosol	Cytosol, soluble
E9B6R8	Uncharacterized protein		1	no	Mitochondria, membrane	Nucleus	Nucleus	Cytosol	X, membrane
E9B6S9	Protein kinase A catalytic subunit isoform 1		0	no	Cytosol, soluble	Nucleus	Cytosol	Nucleus	Cytosol/Nucleus, soluble
E9B6T5	Uncharacterized protein		0	no	Nucleus, soluble	Cytosol	Nucleus	Cytosol	X, soluble
E9B6U0	HD domain-containing protein		0	no	Cytosol, soluble	Mitochondria	Mitochondria	Cytosol	Cytosol, soluble
E9B6U3	Polyadenylate-binding protein (PABP)	Cytoplasm [GO:0005737]	0	no	Cytosol, soluble	Nucleus	Cytosol/Nucleus	Cytosol	Cytosol, soluble
E9B6V7	Uncharacterized protein		2	no	Plastid, membrane	Cytosol/Nucleus	Cell membrane	Secreted	X, membrane
E9B6W0	Uncharacterized protein		1	yes	Mitochondria, membrane	Mitochondria	Mitochondria	Nucleus	Mitochondria, membrane
E9B6W8	Uncharacterized protein		0	no	Nucleus, soluble	Nucleus	Nucleus	Secreted	Nucleus, soluble
E9B6W9	Uncharacterized protein		0	no	Cytosol, soluble	Cytosol	Mitochondria	Cytosol	Cytosol, soluble
E9B6X2	Putative mitochondrial phosphate transporter	integral component of membrane [GO:0016021]	5	no	Mitochondria, membrane	Cytosol	Cell membrane	Mitochondria, membrane	Mitochondria, membrane
E9B6X5	Putative sm-f snRNP core complex protein	small nucleolar ribonucleoprotein complex [GO:0005732]; spliceosomal complex [GO:0005681]	0	no	Cytosol, soluble	Cytosol	Nucleus	Nucleus	Nucleus, soluble
E9B6X6	CS domain-containing protein		0	no	Nucleus, soluble	Cytosol	Cytosol	Cytosol	Cytosol, soluble
E9B6Y0	Uncharacterized protein	integral component of membrane [GO:0016021]	0	yes	Mitochondria, membrane	Mitochondria	Mitochondria	Cytosol	Mitochondria, membrane
E9B6Z2	J domain-containing protein	integral component of membrane [GO:0016021]	3	no	ER, membrane	ER	Cell membrane	Cytosol	ER, membrane
E9B6Z8	Uncharacterized protein		0	no	Cytosol, soluble	Cytosol	Mitochondria	Nucleus	Cytosol, soluble
E9B700	Uncharacterized protein		0	yes	ER, soluble	Extracellular	Extracellular	ER	ER, soluble
E9B701	Glycine cleavage system H protein	glycine cleavage complex [GO:0005960]; Mitochondrion [GO:0005739]	0	no	Cytosol, soluble	Cytosol	Cytosol	Mitochondria	Mitochondria, soluble
E9B703	Glyceraldehyde-3-phosphate dehydrogenase-like protein		0	no	Cytosol, soluble	Cell membrane	Extracellular	Cytosol	Cytosol, soluble
E9B705	Putative peptidyl-prolyl cis-trans isomerase (Cyclophilin-40) (EC 5.2.1.8)		0	no	Cytosol, soluble	Cytosol	Cytosol	Cytosol	Cytosol, soluble
E9B707	Uncharacterized protein	integral component of membrane [GO:0016021]	4	no	Golgi apparatus, membrane	Cell membrane	Cell membrane	Mitochondria, membrane	X, membrane
E9B710	Uncharacterized protein		0	yes	Extracellular, soluble	Cell membrane	Extracellular	Secreted	Secreted, soluble
E9B713	Proteasome subunit alpha type (EC 3.4.25.1)	Cytoplasm [GO:0005737]; Nucleus [GO:0005634]; proteasome core complex, alpha-subunit complex [GO:0019773]	0	No	Cytosol, soluble	Cytosol	Cytosol	Nucleus	Cytosol/ Nucleus, soluble
E9B714	Uncharacterized protein		0	no	Mitochondria, soluble	Cytosol	Cytosol	Cytosol	Cytosol, soluble
E9B716	TPR_REGION domain-containing protein	integral component of membrane [GO:0016021]	4	no	ER, membrane	Cytosol	Cell membrane	Cytosol	X, membrane
E9B721	Uncharacterized protein	integral component of membrane [GO:0016021]	0	no	ER, membrane	Extracellular	Nucleus	Nucleus	Nucleus, membrane
E9B730	Polyadenylate-binding protein (PABP)	Cytoplasm [GO:0005737]	0	no	Cytosol, soluble	Cytosol	Cytosol	Cytosol	Cytosol, soluble
E9B734	Uncharacterized protein		0	no	Nucleus, soluble	Mitochondria	Mitochondria	Nucleus	Nucleus, soluble
E9B736	60S ribosomal protein L37	ribosome [GO:0005840]	0	no	Cytosol, soluble	Extracellular	Mitochondria	Cytosol	Cytosol, soluble
E9B752	Uncharacterized protein		0	no	Cytosol, soluble	Cytosol	Mitochondria	Nucleus	Cytosol, soluble
E9B753	WD_REPEATS_REGION domain-containing protein		0	no	Nucleus, soluble	Cytosol	Cytosol/Nucleus	Cytosol	Cytosol, soluble
E9B754	Uncharacterized protein		0	no	Cytosol, soluble	Mitochondria	Mitochondria	Mitochondria	Mitochondria, soluble
E9B759	Putative isomerase (Isopentenyl-diphosphate delta-isomerase,putative) (EC 5.3.3.2)		0	no	Peroxisome, soluble	Cytosol	Peroxisome	Peroxisome	Glycosome, soluble
E9B760	ANK_REP_REGION domain-containing protein	dynein complex [GO:0030286]	0	No	Cytosol, soluble	Nucleus	Nucleus	Cytosol	Cytosol, soluble
